# Supplementary material for: Proteome-wide analysis of lysine acetylation in the plant pathogen Botrytis cinerea
Source: Sci Rep. 2016 Jul 6;6:29313. doi: 10.1038/srep29313 (PMC4933888; doi:10.1038/srep29313)
Supplement: Supplementary Table S1 [file srep29313-s2.xls]

## Sheet: Table S1
Table S1. Detailed information on identified acetylated peptides in B. cinerea.
Protein	Fasta headers	Localization prob	PEP	Modified sequence	Modification (K) Probabilities	Position	Mass error [ppm]	Peptide Score	Subcellular Location	biological_process	molecular_function	cellular_component	KO No.	Gene desc	Pathway desc	Interpro ID	Domain desc
133917396	">gi|133917396|emb|CAJ80787.1| histone H3, partial [Botrytis cinerea B05.10];>gi|154296463|ref|XP_001548662.1| histone H3 [Botrytis cinerea B05.10]"	1	1.38e-10	_EIAQDFK(ac)SDLR_	EIAQDFK(1)SDLR	71	0.30531	143.24	nuclear		molecular_function;binding;heterocyclic compound binding;organic cyclic compound binding;nucleic acid binding;DNA binding;	chromosome;cell;cellular_component;intracellular;protein complex;intracellular non-membrane-bounded organelle;organelle;DNA bending complex;protein-DNA complex;non-membrane-bounded organelle;macromolecular complex;intracellular organelle part;cell part;chromosomal part;intracellular organelle;intracellular part;organelle part;chromatin;DNA packaging complex;nucleosome;				IPR000164;IPR007125;IPR009072;	Histone H3/CENP-A;Histone core;Histone-fold;
133917396	">gi|133917396|emb|CAJ80787.1| histone H3, partial [Botrytis cinerea B05.10];>gi|154296463|ref|XP_001548662.1| histone H3 [Botrytis cinerea B05.10]"	1	4.13e-05	_K(ac)QLASK(ac)AAR_	K(1)QLASK(1)AAR	10	0.44024	140.16	nuclear		molecular_function;binding;heterocyclic compound binding;organic cyclic compound binding;nucleic acid binding;DNA binding;	chromosome;cell;cellular_component;intracellular;protein complex;intracellular non-membrane-bounded organelle;organelle;DNA bending complex;protein-DNA complex;non-membrane-bounded organelle;macromolecular complex;intracellular organelle part;cell part;chromosomal part;intracellular organelle;intracellular part;organelle part;chromatin;DNA packaging complex;nucleosome;				IPR000164;IPR007125;IPR009072;	Histone H3/CENP-A;Histone core;Histone-fold;
133917396	">gi|133917396|emb|CAJ80787.1| histone H3, partial [Botrytis cinerea B05.10];>gi|154296463|ref|XP_001548662.1| histone H3 [Botrytis cinerea B05.10]"	1	4.13e-05	_K(ac)QLASK(ac)AAR_	K(1)QLASK(1)AAR	15	0.44024	140.16	nuclear		molecular_function;binding;heterocyclic compound binding;organic cyclic compound binding;nucleic acid binding;DNA binding;	chromosome;cell;cellular_component;intracellular;protein complex;intracellular non-membrane-bounded organelle;organelle;DNA bending complex;protein-DNA complex;non-membrane-bounded organelle;macromolecular complex;intracellular organelle part;cell part;chromosomal part;intracellular organelle;intracellular part;organelle part;chromatin;DNA packaging complex;nucleosome;				IPR000164;IPR007125;IPR009072;	Histone H3/CENP-A;Histone core;Histone-fold;
133917396	">gi|133917396|emb|CAJ80787.1| histone H3, partial [Botrytis cinerea B05.10];>gi|154296463|ref|XP_001548662.1| histone H3 [Botrytis cinerea B05.10]"	1	1.09e-06	_K(ac)SAPSTGGVK(ac)KPHR_	K(1)SAPSTGGVK(0.893)K(0.107)PHR	19	-0.48955	136.24	nuclear		molecular_function;binding;heterocyclic compound binding;organic cyclic compound binding;nucleic acid binding;DNA binding;	chromosome;cell;cellular_component;intracellular;protein complex;intracellular non-membrane-bounded organelle;organelle;DNA bending complex;protein-DNA complex;non-membrane-bounded organelle;macromolecular complex;intracellular organelle part;cell part;chromosomal part;intracellular organelle;intracellular part;organelle part;chromatin;DNA packaging complex;nucleosome;				IPR000164;IPR007125;IPR009072;	Histone H3/CENP-A;Histone core;Histone-fold;
133917396	">gi|133917396|emb|CAJ80787.1| histone H3, partial [Botrytis cinerea B05.10];>gi|154296463|ref|XP_001548662.1| histone H3 [Botrytis cinerea B05.10]"	0.893245	1.09e-06	_K(ac)SAPSTGGVK(ac)KPHR_	K(1)SAPSTGGVK(0.893)K(0.107)PHR	28	-0.48955	136.24	nuclear		molecular_function;binding;heterocyclic compound binding;organic cyclic compound binding;nucleic acid binding;DNA binding;	chromosome;cell;cellular_component;intracellular;protein complex;intracellular non-membrane-bounded organelle;organelle;DNA bending complex;protein-DNA complex;non-membrane-bounded organelle;macromolecular complex;intracellular organelle part;cell part;chromosomal part;intracellular organelle;intracellular part;organelle part;chromatin;DNA packaging complex;nucleosome;				IPR000164;IPR007125;IPR009072;	Histone H3/CENP-A;Histone core;Histone-fold;
133917396	">gi|133917396|emb|CAJ80787.1| histone H3, partial [Botrytis cinerea B05.10];>gi|154296463|ref|XP_001548662.1| histone H3 [Botrytis cinerea B05.10]"	1	1.45e-10	_YQK(ac)STELLIR_	YQK(1)STELLIR	48	0.6071	156.14	nuclear		molecular_function;binding;heterocyclic compound binding;organic cyclic compound binding;nucleic acid binding;DNA binding;	chromosome;cell;cellular_component;intracellular;protein complex;intracellular non-membrane-bounded organelle;organelle;DNA bending complex;protein-DNA complex;non-membrane-bounded organelle;macromolecular complex;intracellular organelle part;cell part;chromosomal part;intracellular organelle;intracellular part;organelle part;chromatin;DNA packaging complex;nucleosome;				IPR000164;IPR007125;IPR009072;	Histone H3/CENP-A;Histone core;Histone-fold;
154318036	>gi|154318036|ref|XP_001558337.1| osmotic sensitivity MAP Kinase [Botrytis cinerea B05.10];>gi|150387833|sp|A1IVT7.1|HOG1_BOTFB RecName: Full=Mitogen-activated protein kinase hog1; Short=MAP kinase hog1; AltName: Full=BcSAK1; AltName: Full=Stress-activated	1	4.37e-08	_GLK(ac)YVHSAGVVHR_	GLK(1)YVHSAGVVHR	130	0.058075	105.65	cytosol				K04441	P38:p38 MAP kinase [EC:2.7.11.24];P38:p38 MAP kinase [EC:2.7.11.24];P38:p38 MAP kinase [EC:2.7.11.24];P38:p38 MAP kinase [EC:2.7.11.24];P38:p38 MAP kinase [EC:2.7.11.24];P38:p38 MAP kinase [EC:2.7.11.24];P38:p38 MAP kinase [EC:2.7.11.24];P38:p38 MAP kinase [EC:2.7.11.24];P38:p38 MAP kinase [EC:2.7.11.24];P38:p38 MAP kinase [EC:2.7.11.24];P38:p38 MAP kinase [EC:2.7.11.24];P38:p38 MAP kinase [EC:2.…	Epstein-Barr virus infection ;Tuberculosis ;MAPK signaling pathway - yeast ;Influenza A ;Sphingolipid signaling pathway ;Progesterone-mediated oocyte maturation ;Proteoglycans in cancer ;MAPK signaling pathway ;FoxO signaling pathway ;Salmonella infection ;Dopaminergic synapse ;Hepatitis C ;Shigellosis ;Epithelial cell signaling in Helicobacter pylori infection ;Neurotrophin signaling pathway ;VE…	IPR017441;IPR002290;IPR003527;IPR008271;IPR011009;IPR000719;IPR008352;	"Protein kinase, ATP binding site";"Serine/threonine/dual specificity protein kinase, catalytic domain";"Mitogen-activated protein (MAP) kinase, conserved site";"Serine/threonine-protein kinase, active site";Protein kinase-like domain;Protein kinase domain;"Mitogen-activated protein (MAP) kinase, p38";
154288569	>gi|154288569|ref|XP_001545066.1| hypothetical protein BC1G_16433 [Botrytis cinerea B05.10]	0.999992	0.0125123	_KENILDLGK(ac)YMDK_	KENILDLGK(1)YMDK	59	0.072756	66.485	nuclear				K12626	LSM7:U6 snRNA-associated Sm-like protein LSm7;LSM7:U6 snRNA-associated Sm-like protein LSm7;	Spliceosome ;RNA degradation ;	IPR001163;IPR006649;IPR010920;	Ribonucleoprotein LSM domain;"Ribonucleoprotein LSM domain, eukaryotic/archaea-type";Like-Sm (LSM) domain;
154288757	>gi|154288757|ref|XP_001545123.1| hypothetical protein BC1G_16371 [Botrytis cinerea B05.10]	1	1.69e-05	_SYHQQK(ac)YAPSR_	SYHQQK(1)YAPSR	235	0.3916	98.156	nuclear
154288761	>gi|154288761|ref|XP_001545124.1| 60S ribosomal protein L9 [Botrytis cinerea B05.10]	1	9.04e-17	_MK(ac)YIHSEETLTIPEGVK_	MK(1)YIHSEETLTIPEGVK	2	-0.44258	108.96	cytosol	gene expression;organic substance biosynthetic process;biosynthetic process;macromolecule biosynthetic process;cellular macromolecule metabolic process;cellular process;biological_process;cellular macromolecule biosynthetic process;metabolic process;organic substance metabolic process;cellular biosynthetic process;cellular protein metabolic process;macromolecule metabolic process;cellular metabol…	molecular_function;structural molecule activity;structural constituent of ribosome;binding;heterocyclic compound binding;RNA binding;organic cyclic compound binding;nucleic acid binding;rRNA binding;	cell;cellular_component;intracellular;cytoplasmic part;cytoplasm;intracellular non-membrane-bounded organelle;organelle;macromolecular complex;non-membrane-bounded organelle;ribonucleoprotein complex;cell part;intracellular organelle;intracellular part;ribosome;	K02940	RP-L9e:large subunit ribosomal protein L9e;	Ribosome ;	IPR002359;IPR020040;	"Ribosomal protein L6, conserved site-2";"Ribosomal protein L6, alpha-beta domain";
154288761	>gi|154288761|ref|XP_001545124.1| 60S ribosomal protein L9 [Botrytis cinerea B05.10];>gi|154288587|ref|XP_001545071.1| hypothetical protein BC1G_16427 [Botrytis cinerea B05.10]	1	0.00103244	_NFIGEK(ac)IVR_	NFIGEK(1)IVR	122	0.58488	92.051	cytosol	gene expression;organic substance biosynthetic process;biosynthetic process;macromolecule biosynthetic process;cellular macromolecule metabolic process;cellular process;biological_process;cellular macromolecule biosynthetic process;metabolic process;organic substance metabolic process;cellular biosynthetic process;cellular protein metabolic process;macromolecule metabolic process;cellular metabol…	molecular_function;structural molecule activity;structural constituent of ribosome;binding;heterocyclic compound binding;RNA binding;organic cyclic compound binding;nucleic acid binding;rRNA binding;	cell;cellular_component;intracellular;cytoplasmic part;cytoplasm;intracellular non-membrane-bounded organelle;organelle;macromolecular complex;non-membrane-bounded organelle;ribonucleoprotein complex;cell part;intracellular organelle;intracellular part;ribosome;	K02940	RP-L9e:large subunit ribosomal protein L9e;	Ribosome ;	IPR002359;IPR020040;	"Ribosomal protein L6, conserved site-2";"Ribosomal protein L6, alpha-beta domain";
154299969	>gi|154299969|ref|XP_001550402.1| hypothetical protein BC1G_10875 [Botrytis cinerea B05.10];>gi|154288789|ref|XP_001545133.1| hypothetical protein BC1G_16360 [Botrytis cinerea B05.10]	1	0.00217384	_IK(ac)YLEENLGALK_	IK(1)YLEENLGALK	37	0.61664	66.023	cytosol							IPR023210;	NADP-dependent oxidoreductase domain;
154288857	>gi|154288857|ref|XP_001545154.1| hypothetical protein BC1G_16340 [Botrytis cinerea B05.10];>gi|154291587|ref|XP_001546375.1| eukaryotic translation initiation factor eIF-1A [Botrytis cinerea B05.10]	1	0.000103822	_GDVILK(ac)YSADEAR_	GDVILK(1)YSADEAR	94	-1.2946	78.814	nuclear	gene expression;organic substance biosynthetic process;biosynthetic process;cellular process;macromolecule biosynthetic process;cellular macromolecule metabolic process;translation;biological_process;cellular macromolecule biosynthetic process;metabolic process;organic substance metabolic process;cellular protein metabolic process;cellular biosynthetic process;cellular metabolic process;macromole…	molecular_function;binding;heterocyclic compound binding;organic cyclic compound binding;nucleic acid binding;RNA binding;translation factor activity, nucleic acid binding;translation initiation factor activity;		K03236	EIF1A:translation initiation factor 1A;	RNA transport ;	IPR001253;IPR006196;IPR012340;IPR018104;	Translation initiation factor 1A (eIF-1A);"RNA-binding domain, S1, IF1 type";"Nucleic acid-binding, OB-fold";"Translation initiation factor 1A (eIF-1A), conserved site";
154288915	>gi|154288915|ref|XP_001545173.1| hypothetical protein BC1G_16318 [Botrytis cinerea B05.10];>gi|154313247|ref|XP_001555950.1| hypothetical protein BC1G_05625 [Botrytis cinerea B05.10]	1	5.59e-13	_AEVTHAPFAIDFK(ac)R_	AEVTHAPFAIDFK(1)R	162	-0.74453	107.46	nuclear
154288981	">gi|154288981|ref|XP_001545191.1| hypothetical protein BC1G_16294, partial [Botrytis cinerea B05.10]"	1	4.37e-06	_MYDYLAATK(ac)R_	MYDYLAATK(1)R	25	1.4718	110.39	cytosol	biological_process;metabolic process;						IPR001030;IPR015932;IPR015931;IPR015928;IPR000573;IPR018136;	"Aconitase/3-isopropylmalate dehydratase large subunit, alpha/beta/alpha";"Aconitase/3-isopropylmalate dehydratase large subunit, alpha/beta/alpha, subdomain 2";"Aconitase/3-isopropylmalate dehydratase large subunit, alpha/beta/alpha, subdomain 1/3";"Aconitase/3-isopropylmalate dehydratase, swivel";"Aconitase A/isopropylmalate dehydratase small subunit, swivel";"Aconitase family, 4Fe-4S cluster b…
154288981	">gi|154288981|ref|XP_001545191.1| hypothetical protein BC1G_16294, partial [Botrytis cinerea B05.10]"	1	1.12e-20	_TTTDHISM(ox)AGPWLK(ac)YR_	TTTDHISMAGPWLK(1)YR	293	-0.33322	119.96	cytosol	biological_process;metabolic process;						IPR001030;IPR015932;IPR015931;IPR015928;IPR000573;IPR018136;	"Aconitase/3-isopropylmalate dehydratase large subunit, alpha/beta/alpha";"Aconitase/3-isopropylmalate dehydratase large subunit, alpha/beta/alpha, subdomain 2";"Aconitase/3-isopropylmalate dehydratase large subunit, alpha/beta/alpha, subdomain 1/3";"Aconitase/3-isopropylmalate dehydratase, swivel";"Aconitase A/isopropylmalate dehydratase small subunit, swivel";"Aconitase family, 4Fe-4S cluster b…
154288993	">gi|154288993|ref|XP_001545195.1| hypothetical protein BC1G_16290, partial [Botrytis cinerea B05.10];>gi|154323594|ref|XP_001561111.1| hypothetical protein BC1G_00196 [Botrytis cinerea B05.10]"	1	0.0413015	_FCNK(ac)IYQATK_	FCNK(1)IYQATK	215	1.2653	40.496	cytosol	gene expression;nitrogen compound metabolic process;cellular aromatic compound metabolic process;organic substance biosynthetic process;nucleic acid metabolic process;cellular macromolecule metabolic process;small molecule metabolic process;oxoacid metabolic process;translation;cellular nitrogen compound metabolic process;single-organism metabolic process;cellular macromolecule biosynthetic proce…	nucleoside phosphate binding;molecular_function;binding;heterocyclic compound binding;small molecule binding;organic cyclic compound binding;nucleotide binding;					IPR014729;IPR013155;IPR002300;IPR002303;IPR009080;	Rossmann-like alpha/beta/alpha sandwich fold;"Methionyl/Valyl/Leucyl/Isoleucyl-tRNA synthetase, anticodon-binding";"Aminoacyl-tRNA synthetase, class Ia";Valine-tRNA ligase;"Aminoacyl-tRNA synthetase, class 1a, anticodon-binding";
154288993	">gi|154288993|ref|XP_001545195.1| hypothetical protein BC1G_16290, partial [Botrytis cinerea B05.10];>gi|154323594|ref|XP_001561111.1| hypothetical protein BC1G_00196 [Botrytis cinerea B05.10]"	1	0.034933	_IYQATK(ac)YVVGK_	IYQATK(1)YVVGK	221	1.2265	46.796	cytosol	gene expression;nitrogen compound metabolic process;cellular aromatic compound metabolic process;organic substance biosynthetic process;nucleic acid metabolic process;cellular macromolecule metabolic process;small molecule metabolic process;oxoacid metabolic process;translation;cellular nitrogen compound metabolic process;single-organism metabolic process;cellular macromolecule biosynthetic proce…	nucleoside phosphate binding;molecular_function;binding;heterocyclic compound binding;small molecule binding;organic cyclic compound binding;nucleotide binding;					IPR014729;IPR013155;IPR002300;IPR002303;IPR009080;	Rossmann-like alpha/beta/alpha sandwich fold;"Methionyl/Valyl/Leucyl/Isoleucyl-tRNA synthetase, anticodon-binding";"Aminoacyl-tRNA synthetase, class Ia";Valine-tRNA ligase;"Aminoacyl-tRNA synthetase, class 1a, anticodon-binding";
154320694	">gi|154320694|ref|XP_001559663.1| hypothetical protein BC1G_01819 [Botrytis cinerea B05.10];>gi|154289014|ref|XP_001545202.1| hypothetical protein BC1G_16283, partial [Botrytis cinerea B05.10]"	1	0.0323703	_LFADAEK(ac)EYK_	LFADAEK(1)EYK	339	2.1325	47.844	nuclear				K06027	NSF:vesicle-fusing ATPase [EC:3.6.4.6];NSF:vesicle-fusing ATPase [EC:3.6.4.6];NSF:vesicle-fusing ATPase [EC:3.6.4.6];	Synaptic vesicle cycle ;Vasopressin-regulated water reabsorption ;GABAergic synapse ;	IPR004201;IPR029067;IPR003338;IPR009010;IPR003959;IPR027417;	"CDC48, domain 2";CDC48 domain 2-like;"CDC48, N-terminal subdomain";Aspartate decarboxylase-like domain;"ATPase, AAA-type, core";P-loop containing nucleoside triphosphate hydrolase;
154289185	">gi|154289185|ref|XP_001545252.1| hypothetical protein BC1G_16223, partial [Botrytis cinerea B05.10];>gi|154317409|ref|XP_001558024.1| hypothetical protein BC1G_03056 [Botrytis cinerea B05.10]"	1	0.0011434	_NLESSK(ac)FLR_	NLESSK(1)FLR	92	0.78718	90.15	nuclear							IPR011989;IPR016024;IPR004155;	Armadillo-like helical;Armadillo-type fold;PBS lyase HEAT-like repeat;
154289333	>gi|154289333|ref|XP_001545301.1| phosphorylcholine transferase [Botrytis cinerea B05.10]	1	0.00138368	_DYEK(ac)YIAR_	DYEK(1)YIAR	300	0.59085	98.523	nuclear	biological_process;metabolic process;biosynthetic process;	molecular_function;catalytic activity;		K00968	PCYT1:choline-phosphate cytidylyltransferase [EC:2.7.7.15];PCYT1:choline-phosphate cytidylyltransferase [EC:2.7.7.15];PCYT1:choline-phosphate cytidylyltransferase [EC:2.7.7.15];PCYT1:choline-phosphate cytidylyltransferase [EC:2.7.7.15];	Metabolic pathways ;Glycerophospholipid metabolism ;Choline metabolism in cancer ;Phosphonate and phosphinate metabolism ;	IPR014729;IPR004821;	Rossmann-like alpha/beta/alpha sandwich fold;Cytidyltransferase-like domain;
154289333	>gi|154289333|ref|XP_001545301.1| phosphorylcholine transferase [Botrytis cinerea B05.10]	1	0.0174264	_EQGK(ac)FLVTQR_	EQGK(1)FLVTQR	275	0.55886	57.203	nuclear	biological_process;metabolic process;biosynthetic process;	molecular_function;catalytic activity;		K00968	PCYT1:choline-phosphate cytidylyltransferase [EC:2.7.7.15];PCYT1:choline-phosphate cytidylyltransferase [EC:2.7.7.15];PCYT1:choline-phosphate cytidylyltransferase [EC:2.7.7.15];PCYT1:choline-phosphate cytidylyltransferase [EC:2.7.7.15];	Metabolic pathways ;Glycerophospholipid metabolism ;Choline metabolism in cancer ;Phosphonate and phosphinate metabolism ;	IPR014729;IPR004821;	Rossmann-like alpha/beta/alpha sandwich fold;Cytidyltransferase-like domain;
154289333	>gi|154289333|ref|XP_001545301.1| phosphorylcholine transferase [Botrytis cinerea B05.10]	1	9.38e-05	_K(ac)TISMDSQNPPAK_	K(1)TISMDSQNPPAK	59	-0.29977	76.073	nuclear	biological_process;metabolic process;biosynthetic process;	molecular_function;catalytic activity;		K00968	PCYT1:choline-phosphate cytidylyltransferase [EC:2.7.7.15];PCYT1:choline-phosphate cytidylyltransferase [EC:2.7.7.15];PCYT1:choline-phosphate cytidylyltransferase [EC:2.7.7.15];PCYT1:choline-phosphate cytidylyltransferase [EC:2.7.7.15];	Metabolic pathways ;Glycerophospholipid metabolism ;Choline metabolism in cancer ;Phosphonate and phosphinate metabolism ;	IPR014729;IPR004821;	Rossmann-like alpha/beta/alpha sandwich fold;Cytidyltransferase-like domain;
154289418	>gi|154289418|ref|XP_001545332.1| cytochrome P450 [Botrytis cinerea B05.10]	1	0.000399387	_NDQGLYEYK(ac)TVR_	NDQGLYEYK(1)TVR	36	0.54484	72.891	cytosol	biological_process;single-organism metabolic process;metabolic process;oxidation-reduction process;	molecular_function;binding;cation binding;ion binding;transition metal ion binding;metal ion binding;iron ion binding;oxidoreductase activity;catalytic activity;oxidoreductase activity, acting on paired donors, with = incorporation or reduction of molecular oxygen;heterocyclic compound binding;organic cyclic compound binding;tetrapyrrole binding;heme binding;					IPR017972;IPR001128;IPR002401;	"Cytochrome P450, conserved site";Cytochrome P450;"Cytochrome P450, E-class, group I";
154289421	>gi|154289421|ref|XP_001545333.1| hypothetical protein BC1G_16138 [Botrytis cinerea B05.10]	1	0.00362128	_LPK(ac)QISR_	LPK(1)QISR	107	-0.78969	101.6	nuclear
154289464	>gi|154289464|ref|XP_001545351.1| hypothetical protein BC1G_16019 [Botrytis cinerea B05.10]	1	0.0104526	_YEDVLK(ac)NNK_	YEDVLK(1)NNK	128	1.1605	63.816	nuclear		molecular_function;binding;protein binding;					IPR000717;IPR013143;IPR011991;	Proteasome component (PCI) domain;PCI/PINT associated module;Winged helix-turn-helix DNA-binding domain;
154289498	>gi|154289498|ref|XP_001545366.1| NADH-ubiquinone oxidoreductase 40 kDa subunit [Botrytis cinerea B05.10]	1	0.000167853	_IADAVAK(ac)YDVDR_	IADAVAK(1)YDVDR	160	-0.90603	83.204	mitochondria				K03953	NDUFA9:NADH dehydrogenase (ubiquinone) 1 alpha subcomplex subunit 9;NDUFA9:NADH dehydrogenase (ubiquinone) 1 alpha subcomplex subunit 9;NDUFA9:NADH dehydrogenase (ubiquinone) 1 alpha subcomplex subunit 9;NDUFA9:NADH dehydrogenase (ubiquinone) 1 alpha subcomplex subunit 9;NDUFA9:NADH dehydrogenase (ubiquinone) 1 alpha subcomplex subunit 9;NDUFA9:NADH dehydrogenase (ubiquinone) 1 alpha subcomplex s…	Metabolic pathways ;Huntington's disease ;Oxidative phosphorylation ;Alzheimer's disease ;Parkinson's disease ;Non-alcoholic fatty liver disease (NAFLD) ;	IPR016040;	NAD(P)-binding domain;
154289507	>gi|154289507|ref|XP_001545370.1| hypothetical protein BC1G_16143 [Botrytis cinerea B05.10]	1	0.00103198	_K(ac)HFWFGSEPVEHK_	K(1)HFWFGSEPVEHK	16	-1.7083	62.162	nuclear							IPR011993;	Pleckstrin homology-like domain;
154289525	>gi|154289525|ref|XP_001545378.1| fumarate reductase flavoprotein subunit [Botrytis cinerea B05.10]	1	0.0029686	_IQDSVK(ac)QFYDDTLK_	IQDSVK(1)QFYDDTLK	66	0.76306	59.709	mitochondria							IPR003953;IPR027477;	FAD binding domain;"Succinate dehydrogenase/fumarate reductase flavoprotein, catalytic domain";
154289586	>gi|154289586|ref|XP_001545405.1| phosphatidylinositol/phosphatidylcholine transfer protein [Botrytis cinerea B05.10]	1	0.000334811	_EEVFK(ac)YYPQYYHK_	EEVFK(1)YYPQYYHK	31	0.5668	72.615	cytosol							IPR001251;	CRAL-TRIO domain;
154289586	>gi|154289586|ref|XP_001545405.1| phosphatidylinositol/phosphatidylcholine transfer protein [Botrytis cinerea B05.10]	1	0.0169933	_YYPQYYHK(ac)TDK_	YYPQYYHK(1)TDK	39	-0.91161	51.567	cytosol							IPR001251;	CRAL-TRIO domain;
154289586	>gi|154289586|ref|XP_001545405.1| phosphatidylinositol/phosphatidylcholine transfer protein [Botrytis cinerea B05.10]	1	1.02e-05	_ENLPK(ac)VFGGTCECK_	ENLPK(1)VFGGTCECK	188	1.0467	82.651	cytosol							IPR001251;	CRAL-TRIO domain;
154289586	>gi|154289586|ref|XP_001545405.1| phosphatidylinositol/phosphatidylcholine transfer protein [Botrytis cinerea B05.10]	1	0.0271844	_TFDYK(ac)EK_	TFDYK(1)EK	24	0.62652	60.436	cytosol							IPR001251;	CRAL-TRIO domain;
154289603	>gi|154289603|ref|XP_001545413.1| hypothetical protein BC1G_16041 [Botrytis cinerea B05.10]	1	1.39e-05	_EEGANQHYQSILK(ac)FIR_	EEGANQHYQSILK(1)FIR	258	0.96273	73.834	cytosol				K03242	EIF2S3:translation initiation factor 2 subunit 3;	RNA transport ;	IPR009001;IPR009000;IPR004161;IPR027417;IPR015256;IPR000795;	"Translation elongation factor EF1A/initiation factor IF2gamma, C-terminal";"Translation protein, beta-barrel domain";"Translation elongation factor EFTu/EF1A, domain 2";P-loop containing nucleoside triphosphate hydrolase;"Translation initiation factor 2, gamma subunit, C-terminal";"Elongation factor, GTP-binding domain";
154289603	>gi|154289603|ref|XP_001545413.1| hypothetical protein BC1G_16041 [Botrytis cinerea B05.10]	1	0.0161931	_FK(ac)NELER_	FK(1)NELER	119	-0.58774	71.501	cytosol				K03242	EIF2S3:translation initiation factor 2 subunit 3;	RNA transport ;	IPR009001;IPR009000;IPR004161;IPR027417;IPR015256;IPR000795;	"Translation elongation factor EF1A/initiation factor IF2gamma, C-terminal";"Translation protein, beta-barrel domain";"Translation elongation factor EFTu/EF1A, domain 2";P-loop containing nucleoside triphosphate hydrolase;"Translation initiation factor 2, gamma subunit, C-terminal";"Elongation factor, GTP-binding domain";
154289603	>gi|154289603|ref|XP_001545413.1| hypothetical protein BC1G_16041 [Botrytis cinerea B05.10]	1	0.0192063	_RIEK(ac)HWR_	RIEK(1)HWR	497	0.13858	81.89	cytosol				K03242	EIF2S3:translation initiation factor 2 subunit 3;	RNA transport ;	IPR009001;IPR009000;IPR004161;IPR027417;IPR015256;IPR000795;	"Translation elongation factor EF1A/initiation factor IF2gamma, C-terminal";"Translation protein, beta-barrel domain";"Translation elongation factor EFTu/EF1A, domain 2";P-loop containing nucleoside triphosphate hydrolase;"Translation initiation factor 2, gamma subunit, C-terminal";"Elongation factor, GTP-binding domain";
154289628	>gi|154289628|ref|XP_001545425.1| hypothetical protein BC1G_16069 [Botrytis cinerea B05.10]	1	0.0255853	_(ac)STAPANK(ac)FLSK_	STAPANK(1)FLSK	8	0.82188	55.261	cytosol				K00326	E1.6.2.2:cytochrome-b5 reductase [EC:1.6.2.2];	Amino sugar and nucleotide sugar metabolism ;	IPR017927;IPR017938;IPR008333;IPR001834;IPR001709;IPR001433;	Ferredoxin reductase-type FAD-binding domain;Riboflavin synthase-like beta-barrel;"Oxidoreductase, FAD-binding domain";NADH:cytochrome b5 reductase (CBR);Flavoprotein pyridine nucleotide cytochrome reductase;Oxidoreductase FAD/NAD(P)-binding;
154289637	>gi|154289637|ref|XP_001545429.1| hypothetical protein BC1G_16097 [Botrytis cinerea B05.10]	1	0.00174682	_DEDLIK(ac)YLR_	DEDLIK(1)YLR	1147	-1.173	83.948	cytosol	macromolecule localization;cellular macromolecule localization;cellular process;single-organism process;single-organism cellular process;intracellular transport;protein transport;establishment of localization;establishment of protein localization;cellular localization;biological_process;protein localization;transport;establishment of localization in cell;cellular protein localization;organic subs…			K04646	CLTC:clathrin heavy chain;CLTC:clathrin heavy chain;CLTC:clathrin heavy chain;CLTC:clathrin heavy chain;CLTC:clathrin heavy chain;CLTC:clathrin heavy chain;	Huntington's disease ;Endocytosis ;Lysosome ;Synaptic vesicle cycle ;Bacterial invasion of epithelial cells ;Endocrine and other factor-regulated calcium reabsorption ;	IPR012331;IPR001473;IPR016025;IPR016024;IPR000547;IPR011990;	"Clathrin, heavy chain, linker";"Clathrin, heavy chain, propeller, N-terminal";"Clathrin, heavy chain, linker/propeller domain";Armadillo-type fold;"Clathrin, heavy chain/VPS, 7-fold repeat";Tetratricopeptide-like helical domain;
154289679	>gi|154289679|ref|XP_001545449.1| hypothetical protein BC1G_16026 [Botrytis cinerea B05.10]	1	0.0279137	_VPK(ac)HTDYR_	VPK(1)HTDYR	368	0.67106	56.258	nuclear		protein binding;molecular_function;binding;protein dimerization activity;					IPR011598;	"Myc-type, basic helix-loop-helix (bHLH) domain";
154289703	>gi|154289703|ref|XP_001545460.1| hypothetical protein BC1G_16031 [Botrytis cinerea B05.10]	1	0.0226229	_TDSGSLK(ac)FK_	TDSGSLK(1)FK	132	-0.53329	59.067	cytosol
154289773	>gi|154289773|ref|XP_001545493.1| hypothetical protein BC1G_15958 [Botrytis cinerea B05.10]	1	0.000567216	_EVLDK(ac)WYAAR_	EVLDK(1)WYAAR	162	1.1974	86.898	nuclear	nitrogen compound metabolic process;gene expression;cellular aromatic compound metabolic process;RNA metabolic process;cellular macromolecule metabolic process;nucleic acid metabolic process;cellular process;cellular nitrogen compound metabolic process;biological_process;nucleobase-containing compound metabolic process;organic cyclic compound metabolic process;metabolic process;organic substance …						IPR019007;	WW domain binding protein 11;
154289817	>gi|154289817|ref|XP_001545514.1| chitin synthase [Botrytis cinerea B05.10]	1	4.86e-05	_VYDLTK(ac)YVSGGR_	VYDLTK(1)YVSGGR	1118	0.51733	91.62	plasma membrane				K00698	CHS1:chitin synthase [EC:2.4.1.16];	Amino sugar and nucleotide sugar metabolism ;	IPR001199;IPR001609;IPR014876;IPR029044;IPR009057;IPR027417;	Cytochrome b5-like heme/steroid binding domain;"Myosin head, motor domain";"DEK, C-terminal";Nucleotide-diphospho-sugar transferases;Homeodomain-like;P-loop containing nucleoside triphosphate hydrolase;
154289936	>gi|154289936|ref|XP_001545571.1| 60S ribosomal protein L15 [Botrytis cinerea B05.10]	1	0.000125887	_GALK(ac)YLEEIQK_	GALK(1)YLEEIQK	5	0.41419	91.752	mitochondria		molecular_function;structural molecule activity;structural constituent of ribosome;	cell;cellular_component;intracellular;cytoplasmic part;cytoplasm;intracellular non-membrane-bounded organelle;organelle;macromolecular complex;non-membrane-bounded organelle;ribonucleoprotein complex;cell part;intracellular organelle;intracellular part;ribosome;	K02877	RP-L15e:large subunit ribosomal protein L15e;	Ribosome ;	IPR024794;IPR012678;IPR020925;IPR000439;	Ribosomal protein L15e core domain;Ribosomal protein L23/L15e core domain;"Ribosomal protein L15e, conserved site";Ribosomal protein L15e;
154289936	>gi|154289936|ref|XP_001545571.1| 60S ribosomal protein L15 [Botrytis cinerea B05.10]	1	2.22e-16	_PTNQGVNQLK(ac)YQR_	PTNQGVNQLK(1)YQR	93	-0.3529	158.42	mitochondria		molecular_function;structural molecule activity;structural constituent of ribosome;	cell;cellular_component;intracellular;cytoplasmic part;cytoplasm;intracellular non-membrane-bounded organelle;organelle;macromolecular complex;non-membrane-bounded organelle;ribonucleoprotein complex;cell part;intracellular organelle;intracellular part;ribosome;	K02877	RP-L15e:large subunit ribosomal protein L15e;	Ribosome ;	IPR024794;IPR012678;IPR020925;IPR000439;	Ribosomal protein L15e core domain;Ribosomal protein L23/L15e core domain;"Ribosomal protein L15e, conserved site";Ribosomal protein L15e;
154289936	>gi|154289936|ref|XP_001545571.1| 60S ribosomal protein L15 [Botrytis cinerea B05.10]	1	0.000688183	_GHGFNK(ac)TTAGR_	GHGFNK(1)TTAGR	182	-0.13133	82.029	mitochondria		molecular_function;structural molecule activity;structural constituent of ribosome;	cell;cellular_component;intracellular;cytoplasmic part;cytoplasm;intracellular non-membrane-bounded organelle;organelle;macromolecular complex;non-membrane-bounded organelle;ribonucleoprotein complex;cell part;intracellular organelle;intracellular part;ribosome;	K02877	RP-L15e:large subunit ribosomal protein L15e;	Ribosome ;	IPR024794;IPR012678;IPR020925;IPR000439;	Ribosomal protein L15e core domain;Ribosomal protein L23/L15e core domain;"Ribosomal protein L15e, conserved site";Ribosomal protein L15e;
154289942	>gi|154289942|ref|XP_001545574.1| hypothetical protein BC1G_15912 [Botrytis cinerea B05.10]	1	0.00174771	_LK(ac)YHNPAVPMTVNR_	LK(1)YHNPAVPMTVNR	60	-0.25901	63.185	mitochondria							IPR012336;IPR007741;	Thioredoxin-like fold;Ribosomal protein/NADH dehydrogenase domain;
154289952	>gi|154289952|ref|XP_001545579.1| ubiquinol-cytochrome c reductase complex ubiquinone-binding protein [Botrytis cinerea B05.10]	1	0.00233434	_SGGDGEVGK(ac)YGK_	SGGDGEVGK(1)YGK	17	-0.02862	71.176	mitochondria		transporter activity;ion transmembrane transporter activity;hydrogen ion transmembrane transporter activity;transmembrane transporter activity;oxidoreductase activity, acting on diphenols and related = substances as donors;monovalent inorganic cation transmembrane transporter activity;cation transmembrane transporter activity;catalytic activity;molecular_function;inorganic cation transmembrane tr…		K00418	QCR8:ubiquinol-cytochrome c reductase subunit 8;QCR8:ubiquinol-cytochrome c reductase subunit 8;QCR8:ubiquinol-cytochrome c reductase subunit 8;QCR8:ubiquinol-cytochrome c reductase subunit 8;QCR8:ubiquinol-cytochrome c reductase subunit 8;QCR8:ubiquinol-cytochrome c reductase subunit 8;QCR8:ubiquinol-cytochrome c reductase subunit 8;	Metabolic pathways ;Huntington's disease ;Oxidative phosphorylation ;Alzheimer's disease ;Parkinson's disease ;Non-alcoholic fatty liver disease (NAFLD) ;Cardiac muscle contraction ;	IPR004205;	Cytochrome b-c1 complex subunit 8;
154289954	>gi|154289954|ref|XP_001545580.1| prohibitin [Botrytis cinerea B05.10]	1	0.0312701	_AEGEAESADTISK(ac)AVAK_	AEGEAESADTISK(1)AVAK	225	-0.88694	46.892	mitochondria							IPR001107;IPR000163;	Band 7 protein;Prohibitin;
154289967	>gi|154289967|ref|XP_001545586.1| hypothetical protein BC1G_15884 [Botrytis cinerea B05.10]	1	0.0280149	_TSLK(ac)VPSSAK(ac)R_	TSLK(1)VPSSAK(1)R	290	-0.52133	70.089	nuclear							IPR011991;IPR000253;IPR008984;IPR001766;	Winged helix-turn-helix DNA-binding domain;Forkhead-associated (FHA) domain;SMAD/FHA domain;"Transcription factor, fork head";
154289967	>gi|154289967|ref|XP_001545586.1| hypothetical protein BC1G_15884 [Botrytis cinerea B05.10]	1	0.0280149	_TSLK(ac)VPSSAK(ac)R_	TSLK(1)VPSSAK(1)R	296	-0.52133	70.089	nuclear							IPR011991;IPR000253;IPR008984;IPR001766;	Winged helix-turn-helix DNA-binding domain;Forkhead-associated (FHA) domain;SMAD/FHA domain;"Transcription factor, fork head";
154289979	>gi|154289979|ref|XP_001545592.1| hypothetical protein BC1G_15890 [Botrytis cinerea B05.10]	1	0.0202585	_GMWEK(ac)VASR_	GMWEK(1)VASR	73	0.66221	58.699	cytosol
154290066	>gi|154290066|ref|XP_001545634.1| hypothetical protein BC1G_15861 [Botrytis cinerea B05.10]	1	0.00124889	_AVNTPVTK(ac)FK_	AVNTPVTK(1)FK	133	2.0146	82.417	nuclear
154290105	>gi|154290105|ref|XP_001545653.1| hypothetical protein BC1G_15832 [Botrytis cinerea B05.10]	1	0.0340854	_AVGLFK(ac)ELDTYK_	AVGLFK(1)ELDTYK	57	0.5877	46.069	cytosol		molecular_function;binding;heterocyclic compound binding;organic cyclic compound binding;nucleic acid binding;RNA binding;endonuclease activity, active with either ribo- or = deoxyribonucleic acids and producing 3'-phosphomonoesters;nuclease activity;endonuclease activity;hydrolase activity;endoribonuclease activity, producing 3'-phosphomonoesters;hydrolase activity, acting on ester bonds;ribonuc…					IPR001568;	Ribonuclease T2-like;
154290143	>gi|154290143|ref|XP_001545671.1| hypothetical protein BC1G_15764 [Botrytis cinerea B05.10]	1	0.0179022	_AQSQK(ac)LFEK_	AQSQK(1)LFEK	12	-0.10754	59.908	mitochondria				K12493	ARFGAP2_3:ADP-ribosylation factor GTPase-activating protein 2/3;	Endocytosis ;	IPR001164;	Arf GTPase activating protein;
154290143	>gi|154290143|ref|XP_001545671.1| hypothetical protein BC1G_15764 [Botrytis cinerea B05.10]	0.999999	0.00108416	_ATKEDDDEK(ac)YAR_	ATKEDDDEK(1)YAR	381	-0.088601	83.204	mitochondria				K12493	ARFGAP2_3:ADP-ribosylation factor GTPase-activating protein 2/3;	Endocytosis ;	IPR001164;	Arf GTPase activating protein;
154290236	>gi|154290236|ref|XP_001545716.1| hypothetical protein BC1G_15720 [Botrytis cinerea B05.10]	1	0.0012388	_EEVEK(ac)FAR_	EEVEK(1)FAR	868	-0.41606	101.54	mitochondria							IPR022812;IPR020850;IPR027417;IPR030381;IPR019762;IPR000375;IPR001401;	Dynamin superfamily;"GTPase effector domain, GED";P-loop containing nucleoside triphosphate hydrolase;Dynamin-type guanine nucleotide-binding (G) domain;"Dynamin, GTPase region, conserved site";Dynamin central domain;"Dynamin, GTPase domain";
154290263	>gi|154290263|ref|XP_001545729.1| hypothetical protein BC1G_15703 [Botrytis cinerea B05.10]	1	0.0356916	_GEK(ac)GVIINEIK_	GEK(1)GVIINEIK	1047	-0.95215	47.991	plasma membrane							IPR029063;IPR013217;IPR001227;IPR001242;IPR014043;IPR020801;IPR020807;IPR020806;IPR020845;IPR009081;IPR016036;IPR016035;IPR016040;IPR013968;IPR000873;IPR006162;	S-adenosyl-L-methionine-dependent methyltransferase;Methyltransferase type 12;Acyl transferase domain;Condensation domain;Acyl transferase;"Polyketide synthase, acyl transferase domain";"Polyketide synthase, dehydratase domain";"Polyketide synthase, phosphopantetheine-binding domain";"AMP-binding, conserved site";Acyl carrier protein-like;"Malonyl-CoA ACP transacylase, ACP-binding";Acyl transfera…
154290263	>gi|154290263|ref|XP_001545729.1| hypothetical protein BC1G_15703 [Botrytis cinerea B05.10]	1	0.00873623	_SVSEALK(ac)HCR_	SVSEALK(1)HCR	832	-1.3522	63.076	plasma membrane							IPR029063;IPR013217;IPR001227;IPR001242;IPR014043;IPR020801;IPR020807;IPR020806;IPR020845;IPR009081;IPR016036;IPR016035;IPR016040;IPR013968;IPR000873;IPR006162;	S-adenosyl-L-methionine-dependent methyltransferase;Methyltransferase type 12;Acyl transferase domain;Condensation domain;Acyl transferase;"Polyketide synthase, acyl transferase domain";"Polyketide synthase, dehydratase domain";"Polyketide synthase, phosphopantetheine-binding domain";"AMP-binding, conserved site";Acyl carrier protein-like;"Malonyl-CoA ACP transacylase, ACP-binding";Acyl transfera…
154290314	>gi|154290314|ref|XP_001545754.1| hypothetical protein BC1G_15666 [Botrytis cinerea B05.10]	1	0.000191763	_VIQDK(ac)YLQK_	VIQDK(1)YLQK	103	0.085007	109.11	cytosol	nitrogen compound metabolic process;phosphate-containing compound metabolic process;phosphorus metabolic process;cellular nitrogen compound metabolic process;nucleoside phosphate metabolic process;single-organism metabolic process;heterocycle biosynthetic process;aromatic compound biosynthetic process;heterocycle metabolic process;cellular process;cellular nitrogen compound biosynthetic process;n…			K11808	ADE2:phosphoribosylaminoimidazole carboxylase [EC:4.1.1.21];ADE2:phosphoribosylaminoimidazole carboxylase [EC:4.1.1.21];ADE2:phosphoribosylaminoimidazole carboxylase [EC:4.1.1.21];	Metabolic pathways ;Biosynthesis of secondary metabolites ;Purine metabolism ;	IPR011054;IPR003135;IPR013815;IPR013816;IPR005875;IPR011761;IPR016185;IPR000031;	Rudiment single hybrid motif;"ATP-grasp fold, ATP-dependent carboxylate-amine ligase-type";"ATP-grasp fold, subdomain 1";"ATP-grasp fold, subdomain 2";"Phosphoribosylaminoimidazole carboxylase, ATPase subunit";ATP-grasp fold;Pre-ATP-grasp domain;Phosphoribosylaminoimidazole carboxylase PurE domain;
154290329	>gi|154290329|ref|XP_001545761.1| 20S proteasome subunit Y7 [Botrytis cinerea B05.10]	1	0.00641192	_NATSAK(ac)TFLEK_	NATSAK(1)TFLEK	201	0.75885	63.091	cytosol	cellular macromolecule catabolic process;organic substance catabolic process;cellular macromolecule metabolic process;cellular process;catabolic process;macromolecule catabolic process;protein catabolic process;biological_process;metabolic process;proteolysis;cellular catabolic process;cellular protein catabolic process;organic substance metabolic process;cellular protein metabolic process;cellul…	peptidase activity, acting on L-amino acid peptides;molecular_function;endopeptidase activity;hydrolase activity;peptidase activity;threonine-type peptidase activity;catalytic activity;threonine-type endopeptidase activity;	intracellular;protein complex;proteasome complex;macromolecular complex;cell part;cell;intracellular part;cellular_component;proteasome core complex;	K02726	PSMA2:20S proteasome subunit alpha 2 [EC:3.4.25.1];	Proteasome ;	IPR029055;IPR001353;IPR023332;IPR000426;	"Nucleophile aminohydrolases, N-terminal";"Proteasome, subunit alpha/beta";Proteasome A-type subunit;"Proteasome alpha-subunit, N-terminal domain";
154290376	>gi|154290376|ref|XP_001545784.1| hypothetical protein BC1G_15742 [Botrytis cinerea B05.10]	1	0.0321528	_LGFEK(ac)SFGK_	LGFEK(1)SFGK	668	-1.5034	51.445	cytosol							IPR011044;IPR015943;IPR013863;	"Quinoprotein amine dehydrogenase, beta chain-like";WD40/YVTN repeat-like-containing domain;"Vacuolar import/degradation, Vid27-related";
154290485	>gi|154290485|ref|XP_001545837.1| hypothetical protein BC1G_15506 [Botrytis cinerea B05.10]	1	0.0139784	_LLTGETIPTTGNVYK(ac)HPNLR_	LLTGETIPTTGNVYK(1)HPNLR	781	-0.27771	52.866	cytosol							IPR003593;IPR003439;IPR027417;IPR000953;IPR016197;IPR011989;IPR023780;IPR016024;IPR017871;	AAA+ ATPase domain;ABC transporter-like;P-loop containing nucleoside triphosphate hydrolase;Chromo/chromo shadow domain;Chromo domain-like;Armadillo-like helical;Chromo domain;Armadillo-type fold;"ABC transporter, conserved site";
154290505	>gi|154290505|ref|XP_001545846.1| hypothetical protein BC1G_15684 [Botrytis cinerea B05.10]	1	1.79e-10	_IIETAIK(ac)TYGR_	IIETAIK(1)TYGR	87	0.047492	129.82	cytosol							IPR013968;IPR029069;IPR016040;IPR002539;IPR002198;IPR020904;IPR002347;	"Polyketide synthase, ketoreductase domain";HotDog domain;NAD(P)-binding domain;MaoC-like domain;Short-chain dehydrogenase/reductase SDR;"Short-chain dehydrogenase/reductase, conserved site";Glucose/ribitol dehydrogenase;
154290515	>gi|154290515|ref|XP_001545851.1| acyl-CoA synthetase [Botrytis cinerea B05.10]	1	0.029452	_QENIDNLK(ac)K_	QENIDNLK(1)K	232	0.34345	57.55	cytosol				K01897	ACSL:long-chain acyl-CoA synthetase [EC:6.2.1.3];ACSL:long-chain acyl-CoA synthetase [EC:6.2.1.3];ACSL:long-chain acyl-CoA synthetase [EC:6.2.1.3];ACSL:long-chain acyl-CoA synthetase [EC:6.2.1.3];ACSL:long-chain acyl-CoA synthetase [EC:6.2.1.3];ACSL:long-chain acyl-CoA synthetase [EC:6.2.1.3];ACSL:long-chain acyl-CoA synthetase [EC:6.2.1.3];	Metabolic pathways ;Peroxisome ;Fatty acid metabolism ;Fatty acid degradation ;PPAR signaling pathway ;Fatty acid biosynthesis ;Adipocytokine signaling pathway ;	IPR020845;IPR000873;	"AMP-binding, conserved site";AMP-dependent synthetase/ligase;
154290538	>gi|154290538|ref|XP_001545862.1| 40S ribosomal protein S4 [Botrytis cinerea B05.10]	1	0.000378231	_IQAEEAEYK(ac)LGK_	IQAEEAEYK(1)LGK	122	0.86087	76.073	mitochondria				K02987	RP-S4e:small subunit ribosomal protein S4e;	Ribosome ;	IPR000876;IPR002942;IPR018199;IPR013843;IPR013845;	Ribosomal protein S4e;RNA-binding S4 domain;"Ribosomal protein S4e, N-terminal, conserved site";"Ribosomal protein S4e, N-terminal";"Ribosomal protein S4e, central region";
154290538	>gi|154290538|ref|XP_001545862.1| 40S ribosomal protein S4 [Botrytis cinerea B05.10]	1	0.000333737	_LK(ac)YALNSR_	LK(1)YALNSR	53	0.84005	116.37	mitochondria				K02987	RP-S4e:small subunit ribosomal protein S4e;	Ribosome ;	IPR000876;IPR002942;IPR018199;IPR013843;IPR013845;	Ribosomal protein S4e;RNA-binding S4 domain;"Ribosomal protein S4e, N-terminal, conserved site";"Ribosomal protein S4e, N-terminal";"Ribosomal protein S4e, central region";
154290538	>gi|154290538|ref|XP_001545862.1| 40S ribosomal protein S4 [Botrytis cinerea B05.10]	1	0.000138543	_LVYDTK(ac)GR_	LVYDTK(1)GR	106	-1.0943	128.61	mitochondria				K02987	RP-S4e:small subunit ribosomal protein S4e;	Ribosome ;	IPR000876;IPR002942;IPR018199;IPR013843;IPR013845;	Ribosomal protein S4e;RNA-binding S4 domain;"Ribosomal protein S4e, N-terminal, conserved site";"Ribosomal protein S4e, N-terminal";"Ribosomal protein S4e, central region";
154290556	>gi|154290556|ref|XP_001545871.1| hypothetical protein BC1G_15622 [Botrytis cinerea B05.10]	1	1.78e-05	_VSHEK(ac)DELAEGQQK_	VSHEK(1)DELAEGQQK	65	-0.38018	79.639	nuclear				K14398	CPSF6_7:cleavage and polyadenylation specificity factor subunit 6/7;	mRNA surveillance pathway ;	IPR012677;	Nucleotide-binding alpha-beta plait domain;
154290613	>gi|154290613|ref|XP_001545899.1| hypothetical protein BC1G_15471 [Botrytis cinerea B05.10]	1	0.000747341	_MEK(ac)PSDDK(ac)YAIHQACR_	MEK(1)PSDDK(1)YAIHQACR	3	0.41122	77.746	cytosol							IPR020683;IPR002110;	Ankyrin repeat-containing domain;Ankyrin repeat;
154290613	>gi|154290613|ref|XP_001545899.1| hypothetical protein BC1G_15471 [Botrytis cinerea B05.10]	1	0.000747341	_MEK(ac)PSDDK(ac)YAIHQACR_	MEK(1)PSDDK(1)YAIHQACR	8	0.41122	77.746	cytosol							IPR020683;IPR002110;	Ankyrin repeat-containing domain;Ankyrin repeat;
154290636	>gi|154290636|ref|XP_001545910.1| translation elongation factor eEF-3 [Botrytis cinerea B05.10]	1	0.0140107	_CPQAK(ac)SYYELGASEMEFK_	CPQAK(1)SYYELGASEMEFK	539	-0.93459	49.343	cytosol		purine ribonucleotide binding;anion binding;ribonucleotide binding;small molecule binding;ion binding;ribonucleoside binding;purine ribonucleoside triphosphate binding;carbohydrate derivative binding;adenyl ribonucleotide binding;nucleoside phosphate binding;molecular_function;nucleotide binding;nucleoside binding;adenyl nucleotide binding;heterocyclic compound binding;binding;purine nucleoside b…					IPR003439;IPR003593;IPR011989;IPR017871;IPR027417;IPR016024;	ABC transporter-like;AAA+ ATPase domain;Armadillo-like helical;"ABC transporter, conserved site";P-loop containing nucleoside triphosphate hydrolase;Armadillo-type fold;
154290636	>gi|154290636|ref|XP_001545910.1| translation elongation factor eEF-3 [Botrytis cinerea B05.10]	1	0.00389371	_IVTDEDEK(ac)AMDK_	IVTDEDEK(1)AMDK	685	-0.28413	60.157	cytosol		purine ribonucleotide binding;anion binding;ribonucleotide binding;small molecule binding;ion binding;ribonucleoside binding;purine ribonucleoside triphosphate binding;carbohydrate derivative binding;adenyl ribonucleotide binding;nucleoside phosphate binding;molecular_function;nucleotide binding;nucleoside binding;adenyl nucleotide binding;heterocyclic compound binding;binding;purine nucleoside b…					IPR003439;IPR003593;IPR011989;IPR017871;IPR027417;IPR016024;	ABC transporter-like;AAA+ ATPase domain;Armadillo-like helical;"ABC transporter, conserved site";P-loop containing nucleoside triphosphate hydrolase;Armadillo-type fold;
154290636	>gi|154290636|ref|XP_001545910.1| translation elongation factor eEF-3 [Botrytis cinerea B05.10]	1	0.00487591	_MK(ac)LALCR_	MK(1)LALCR	454	-2.0827	94.006	cytosol		purine ribonucleotide binding;anion binding;ribonucleotide binding;small molecule binding;ion binding;ribonucleoside binding;purine ribonucleoside triphosphate binding;carbohydrate derivative binding;adenyl ribonucleotide binding;nucleoside phosphate binding;molecular_function;nucleotide binding;nucleoside binding;adenyl nucleotide binding;heterocyclic compound binding;binding;purine nucleoside b…					IPR003439;IPR003593;IPR011989;IPR017871;IPR027417;IPR016024;	ABC transporter-like;AAA+ ATPase domain;Armadillo-like helical;"ABC transporter, conserved site";P-loop containing nucleoside triphosphate hydrolase;Armadillo-type fold;
154290636	>gi|154290636|ref|XP_001545910.1| translation elongation factor eEF-3 [Botrytis cinerea B05.10]	1	7.19e-05	_SILEAQK(ac)WPEK_	SILEAQK(1)WPEK	40	-0.40498	93.839	cytosol		purine ribonucleotide binding;anion binding;ribonucleotide binding;small molecule binding;ion binding;ribonucleoside binding;purine ribonucleoside triphosphate binding;carbohydrate derivative binding;adenyl ribonucleotide binding;nucleoside phosphate binding;molecular_function;nucleotide binding;nucleoside binding;adenyl nucleotide binding;heterocyclic compound binding;binding;purine nucleoside b…					IPR003439;IPR003593;IPR011989;IPR017871;IPR027417;IPR016024;	ABC transporter-like;AAA+ ATPase domain;Armadillo-like helical;"ABC transporter, conserved site";P-loop containing nucleoside triphosphate hydrolase;Armadillo-type fold;
154290636	>gi|154290636|ref|XP_001545910.1| translation elongation factor eEF-3 [Botrytis cinerea B05.10]	1	4.34e-06	_VCGLIVNK(ac)DIER_	VCGLIVNK(1)DIER	102	0.21125	100.93	cytosol		purine ribonucleotide binding;anion binding;ribonucleotide binding;small molecule binding;ion binding;ribonucleoside binding;purine ribonucleoside triphosphate binding;carbohydrate derivative binding;adenyl ribonucleotide binding;nucleoside phosphate binding;molecular_function;nucleotide binding;nucleoside binding;adenyl nucleotide binding;heterocyclic compound binding;binding;purine nucleoside b…					IPR003439;IPR003593;IPR011989;IPR017871;IPR027417;IPR016024;	ABC transporter-like;AAA+ ATPase domain;Armadillo-like helical;"ABC transporter, conserved site";P-loop containing nucleoside triphosphate hydrolase;Armadillo-type fold;
154290646	>gi|154290646|ref|XP_001545915.1| hypothetical protein BC1G_15643 [Botrytis cinerea B05.10]	1	0.0317548	_YDK(ac)YIAAK_	YDK(1)YIAAK	118	-1.2201	53.775	extracellular	cellular macromolecule catabolic process;nitrogen compound metabolic process;cellular aromatic compound metabolic process;organic substance catabolic process;nucleic acid metabolic process;cellular macromolecule metabolic process;cellular nitrogen compound metabolic process;macromolecule metabolic process;cellular metabolic process;heterocycle metabolic process;primary metabolic process;aromatic …	molecular_function;binding;heterocyclic compound binding;organic cyclic compound binding;nucleic acid binding;nuclease activity;hydrolase activity;hydrolase activity, acting on ester bonds;catalytic activity;endonuclease activity;					IPR008947;IPR003154;	Phospholipase C/P1 nuclease domain;S1/P1 nuclease;
154290726	>gi|154290726|ref|XP_001545954.1| hypothetical protein BC1G_15282 [Botrytis cinerea B05.10]	0.997028	0.0405872	_VSIFK(ac)TYDKPR_	VSIFK(0.997)TYDK(0.003)PR	10	1.1846	55.261	plasma membrane							IPR013248;	Shr3 amino acid permease chaperone;
154290757	>gi|154290757|ref|XP_001545969.1| hypothetical protein BC1G_15577 [Botrytis cinerea B05.10]	1	0.0418294	_WANAK(ac)AIAK_	WANAK(1)AIAK	216	0.82642	44.82	nuclear							IPR019084;	"Stm1, N-terminal";
154290763	>gi|154290763|ref|XP_001545972.1| hypothetical protein BC1G_15580 [Botrytis cinerea B05.10]	1	0.0160637	_SWDDDK(ac)SIR_	SWDDDK(1)SIR	158	-0.12711	60.102	extracellular							IPR009011;	Mannose-6-phosphate receptor binding domain;
154290896	>gi|154290896|ref|XP_001546037.1| conserved hypothetical protein [Botrytis cinerea B05.10]	1	0.00185823	_AIEMEDVK(ac)FHQCVR_	AIEMEDVK(1)FHQCVR	39	0.041613	60.345	cytoskeleton	macromolecule localization;cellular macromolecule localization;cellular process;single-organism process;single-organism cellular process;intracellular transport;protein transport;establishment of localization;establishment of protein localization;cellular localization;biological_process;protein localization;transport;establishment of localization in cell;cellular protein localization;organic subs…		coated membrane;cell;cellular_component;AP-type membrane coat adaptor complex;membrane coat;clathrin coat;intracellular;protein complex;cytoplasmic part;cytoplasm;membrane;macromolecular complex;cell part;intracellular part;membrane part;clathrin adaptor complex;	K12393	AP1M:AP-1 complex subunit mu;	Lysosome ;	IPR008968;IPR028565;IPR018240;IPR001392;	"Clathrin adaptor, mu subunit, C-terminal";Mu homology domain;"Clathrin adaptor, mu subunit, conserved site";"Clathrin adaptor, mu subunit";
154290937	>gi|154290937|ref|XP_001546057.1| hypothetical protein BC1G_15532 [Botrytis cinerea B05.10]	1	1.65e-09	_K(ac)SVLK(ac)TATVSHVK_	K(1)SVLK(1)TATVSHVK	110	0.29434	127.36	nuclear							IPR013243;	SCA7 domain;
154290937	>gi|154290937|ref|XP_001546057.1| hypothetical protein BC1G_15532 [Botrytis cinerea B05.10]	1	1.65e-09	_K(ac)SVLK(ac)TATVSHVK_	K(1)SVLK(1)TATVSHVK	114	0.29434	127.36	nuclear							IPR013243;	SCA7 domain;
154290937	>gi|154290937|ref|XP_001546057.1| hypothetical protein BC1G_15532 [Botrytis cinerea B05.10]	1	2.6e-08	_LANK(ac)DVDGDGDTK_	LANK(1)DVDGDGDTK	152	0.39141	107.65	nuclear							IPR013243;	SCA7 domain;
154290937	>gi|154290937|ref|XP_001546057.1| hypothetical protein BC1G_15532 [Botrytis cinerea B05.10]	1	2.8e-09	_PLEDDPDLQVCK(ac)HCK_	PLEDDPDLQVCK(1)HCK	106	0.3511	94.09	nuclear							IPR013243;	SCA7 domain;
154290937	>gi|154290937|ref|XP_001546057.1| hypothetical protein BC1G_15532 [Botrytis cinerea B05.10]	0.999885	0.00550644	_QPPK(ac)HNKPGNWR_	QPPK(1)HNKPGNWR	42	-0.64658	73.9	nuclear							IPR013243;	SCA7 domain;
154290937	>gi|154290937|ref|XP_001546057.1| hypothetical protein BC1G_15532 [Botrytis cinerea B05.10]	1	0.0390957	_SLTCK(ac)SHSMGAK(ac)R_	SLTCK(1)SHSMGAK(1)R	249	-0.20278	57.434	nuclear							IPR013243;	SCA7 domain;
154290937	>gi|154290937|ref|XP_001546057.1| hypothetical protein BC1G_15532 [Botrytis cinerea B05.10]	1	0.0390957	_SLTCK(ac)SHSMGAK(ac)R_	SLTCK(1)SHSMGAK(1)R	256	-0.20278	57.434	nuclear							IPR013243;	SCA7 domain;
154290943	>gi|154290943|ref|XP_001546060.1| hypothetical protein BC1G_15535 [Botrytis cinerea B05.10]	1	0.00918057	_IASPPEPDLSK(ac)FK_	IASPPEPDLSK(1)FK	365	0.49134	57.042	cytosol							IPR011991;IPR000994;	Winged helix-turn-helix DNA-binding domain;"Peptidase M24, structural domain";
154290943	>gi|154290943|ref|XP_001546060.1| hypothetical protein BC1G_15535 [Botrytis cinerea B05.10]	1	0.00136695	_IVTICEK(ac)GDK_	IVTICEK(1)GDK	54	-0.63459	79.659	cytosol							IPR011991;IPR000994;	Winged helix-turn-helix DNA-binding domain;"Peptidase M24, structural domain";
154290943	>gi|154290943|ref|XP_001546060.1| hypothetical protein BC1G_15535 [Botrytis cinerea B05.10]	1	0.00125099	_LLEEEIAK(ac)VYR_	LLEEEIAK(1)VYR	65	1.5533	70.942	cytosol							IPR011991;IPR000994;	Winged helix-turn-helix DNA-binding domain;"Peptidase M24, structural domain";
154290943	>gi|154290943|ref|XP_001546060.1| hypothetical protein BC1G_15535 [Botrytis cinerea B05.10]	1	0.00211839	_TNLTYALK(ac)R_	TNLTYALK(1)R	280	0.7117	91.265	cytosol							IPR011991;IPR000994;	Winged helix-turn-helix DNA-binding domain;"Peptidase M24, structural domain";
154291016	>gi|154291016|ref|XP_001546095.1| hypothetical protein BC1G_15396 [Botrytis cinerea B05.10]	1	0.0393213	_FIELAEEK(ac)VK_	FIELAEEK(1)VK	102	1.9486	43.419	cytosol,nuclear				K03254	EIF3A:translation initiation factor 3 subunit A;	RNA transport ;
154291040	>gi|154291040|ref|XP_001546107.1| predicted protein [Botrytis cinerea B05.10]	1	0.029218	_HIALM(ox)EK(ac)HR_	HIALMEK(1)HR	120	0.095493	60.91	mitochondria
154291042	>gi|154291042|ref|XP_001546108.1| heat shock protein [Botrytis cinerea B05.10]	1	0.0112827	_LPSQDPPPEQVAVSPAFNK(ac)VLR_	LPSQDPPPEQVAVSPAFNK(1)VLR	110	0.44077	56.488	nuclear							IPR027417;IPR019489;IPR004176;IPR018368;IPR001270;IPR023150;IPR003593;IPR028299;IPR003959;	P-loop containing nucleoside triphosphate hydrolase;"Clp ATPase, C-terminal";"Clp, N-terminal";"ClpA/B, conserved site 1";ClpA/B family;Double Clp-N motif;AAA+ ATPase domain;"ClpA/B, conserved site 2";"ATPase, AAA-type, core";
154291042	>gi|154291042|ref|XP_001546108.1| heat shock protein [Botrytis cinerea B05.10]	1	0.00108584	_YIEK(ac)DAAFER_	YIEK(1)DAAFER	349	0.28794	81.017	nuclear							IPR027417;IPR019489;IPR004176;IPR018368;IPR001270;IPR023150;IPR003593;IPR028299;IPR003959;	P-loop containing nucleoside triphosphate hydrolase;"Clp ATPase, C-terminal";"Clp, N-terminal";"ClpA/B, conserved site 1";ClpA/B family;Double Clp-N motif;AAA+ ATPase domain;"ClpA/B, conserved site 2";"ATPase, AAA-type, core";
154291050	>gi|154291050|ref|XP_001546112.1| serine / threonine protein phosphatase type 1 [Botrytis cinerea B05.10]	1	0.00310262	_IYGFYDECK(ac)R_	IYGFYDECK(1)R	140	-0.49844	72.434	nuclear		molecular_function;catalytic activity;hydrolase activity;		K06269	PPP1C:serine/threonine-protein phosphatase PP1 catalytic subunit [EC:3.1.3.16];PPP1C:serine/threonine-protein phosphatase PP1 catalytic subunit [EC:3.1.3.16];PPP1C:serine/threonine-protein phosphatase PP1 catalytic subunit [EC:3.1.3.16];PPP1C:serine/threonine-protein phosphatase PP1 catalytic subunit [EC:3.1.3.16];PPP1C:serine/threonine-protein phosphatase PP1 catalytic subunit [EC:3.1.3.16];PPP1…	Meiosis - yeast ;mRNA surveillance pathway ;Oocyte meiosis ;Herpes simplex infection ;Insulin signaling pathway ;Regulation of actin cytoskeleton ;Oxytocin signaling pathway ;Proteoglycans in cancer ;Alcoholism ;Dopaminergic synapse ;Focal adhesion ;cGMP-PKG signaling pathway ;cAMP signaling pathway ;Adrenergic signaling in cardiomyocytes ;Vascular smooth muscle contraction ;Hippo signaling pathw…	IPR004843;IPR029052;IPR006186;	"Calcineurin-like phosphoesterase domain, apaH type";Metallo-dependent phosphatase-like;Serine/threonine-specific protein phosphatase/bis(5-nucleosyl)-tetraphosphatase;
154291143	>gi|154291143|ref|XP_001546157.1| hypothetical protein BC1G_15343 [Botrytis cinerea B05.10]	1	0.00914184	_DNPEAQFQQIK(ac)DEYK_	DNPEAQFQQIK(1)DEYK	230	1.0333	50.158	cytosol	biological_process;single-organism metabolic process;metabolic process;oxidation-reduction process;	molecular_function;catalytic activity;oxidoreductase activity;		K08322	rspB:L-gulonate 5-dehydrogenase [EC:1.1.1.380];rspB:L-gulonate 5-dehydrogenase [EC:1.1.1.380];	Metabolic pathways ;Pentose and glucuronate interconversions ;	IPR016040;IPR011032;IPR013149;IPR013154;IPR002328;	NAD(P)-binding domain;GroES (chaperonin 10)-like;"Alcohol dehydrogenase, C-terminal";Alcohol dehydrogenase GroES-like;"Alcohol dehydrogenase, zinc-type, conserved site";
154291143	>gi|154291143|ref|XP_001546157.1| hypothetical protein BC1G_15343 [Botrytis cinerea B05.10]	1	0.000566062	_VDGIVNK(ac)TFK_	VDGIVNK(1)TFK	319	0.71052	90.05	cytosol	biological_process;single-organism metabolic process;metabolic process;oxidation-reduction process;	molecular_function;catalytic activity;oxidoreductase activity;		K08322	rspB:L-gulonate 5-dehydrogenase [EC:1.1.1.380];rspB:L-gulonate 5-dehydrogenase [EC:1.1.1.380];	Metabolic pathways ;Pentose and glucuronate interconversions ;	IPR016040;IPR011032;IPR013149;IPR013154;IPR002328;	NAD(P)-binding domain;GroES (chaperonin 10)-like;"Alcohol dehydrogenase, C-terminal";Alcohol dehydrogenase GroES-like;"Alcohol dehydrogenase, zinc-type, conserved site";
154291145	>gi|154291145|ref|XP_001546158.1| 40S ribosomal protein S10 [Botrytis cinerea B05.10]	1	8.25e-11	_EYENK(ac)HPDIDTR_	EYENK(1)HPDIDTR	30	0.0012316	150.14	mitochondria				K02947	RP-S10e:small subunit ribosomal protein S10e;	Ribosome ;	IPR005326;	"Plectin/S10, N-terminal";
154291145	>gi|154291145|ref|XP_001546158.1| 40S ribosomal protein S10 [Botrytis cinerea B05.10]	1	1.32e-05	_NLYVVK(ac)ACQSLTSR_	NLYVVK(1)ACQSLTSR	43	0.84512	80.632	mitochondria				K02947	RP-S10e:small subunit ribosomal protein S10e;	Ribosome ;	IPR005326;	"Plectin/S10, N-terminal";
154291157	>gi|154291157|ref|XP_001546164.1| hypothetical protein BC1G_15350 [Botrytis cinerea B05.10]	1	0.0141934	_APK(ac)WLER_	APK(1)WLER	371	0.47156	75.738	cytosol		molecular_function;binding;protein binding;		K14005	SEC31:protein transport protein SEC31;	Protein processing in endoplasmic reticulum ;	IPR009917;IPR001680;IPR017986;IPR015943;	"Steroid receptor RNA activator-protein/coat protein complex II, Sec31";WD40 repeat;WD40-repeat-containing domain;WD40/YVTN repeat-like-containing domain;
154291234	>gi|154291234|ref|XP_001546202.1| hypothetical protein BC1G_15245 [Botrytis cinerea B05.10]	1	2.9e-06	_LTTPTGDK(ac)FGHR_	LTTPTGDK(1)FGHR	745	-0.48269	105.2	cytosol		molecular_function;binding;cation binding;ion binding;transition metal ion binding;metal ion binding;zinc ion binding;					IPR000433;	"Zinc finger, ZZ-type";
154291237	>gi|154291237|ref|XP_001546203.1| hypothetical protein BC1G_15108 [Botrytis cinerea B05.10]	1	0.000207995	_ELK(ac)HMEEFSEQIR_	ELK(1)HMEEFSEQIR	129	-1.3849	76.357	cytosol				K01810	GPI:glucose-6-phosphate isomerase [EC:5.3.1.9];GPI:glucose-6-phosphate isomerase [EC:5.3.1.9];GPI:glucose-6-phosphate isomerase [EC:5.3.1.9];GPI:glucose-6-phosphate isomerase [EC:5.3.1.9];GPI:glucose-6-phosphate isomerase [EC:5.3.1.9];GPI:glucose-6-phosphate isomerase [EC:5.3.1.9];GPI:glucose-6-phosphate isomerase [EC:5.3.1.9];GPI:glucose-6-phosphate isomerase [EC:5.3.1.9];GPI:glucose-6-phosphate…	Metabolic pathways ;Biosynthesis of secondary metabolites ;Biosynthesis of antibiotics ;Microbial metabolism in diverse environments ;Carbon metabolism ;Glycolysis / Gluconeogenesis ;Starch and sucrose metabolism ;Amino sugar and nucleotide sugar metabolism ;Pentose phosphate pathway ;	IPR018189;IPR001672;	"Phosphoglucose isomerase, conserved site";Phosphoglucose isomerase (PGI);
154291237	>gi|154291237|ref|XP_001546203.1| hypothetical protein BC1G_15108 [Botrytis cinerea B05.10]	1	0.0411363	_GDIAK(ac)HFVALSTNEAEVTK_	GDIAK(1)HFVALSTNEAEVTK	243	0.50759	41.615	cytosol				K01810	GPI:glucose-6-phosphate isomerase [EC:5.3.1.9];GPI:glucose-6-phosphate isomerase [EC:5.3.1.9];GPI:glucose-6-phosphate isomerase [EC:5.3.1.9];GPI:glucose-6-phosphate isomerase [EC:5.3.1.9];GPI:glucose-6-phosphate isomerase [EC:5.3.1.9];GPI:glucose-6-phosphate isomerase [EC:5.3.1.9];GPI:glucose-6-phosphate isomerase [EC:5.3.1.9];GPI:glucose-6-phosphate isomerase [EC:5.3.1.9];GPI:glucose-6-phosphate…	Metabolic pathways ;Biosynthesis of secondary metabolites ;Biosynthesis of antibiotics ;Microbial metabolism in diverse environments ;Carbon metabolism ;Glycolysis / Gluconeogenesis ;Starch and sucrose metabolism ;Amino sugar and nucleotide sugar metabolism ;Pentose phosphate pathway ;	IPR018189;IPR001672;	"Phosphoglucose isomerase, conserved site";Phosphoglucose isomerase (PGI);
154291237	>gi|154291237|ref|XP_001546203.1| hypothetical protein BC1G_15108 [Botrytis cinerea B05.10]	0.999968	0.00377791	_NFVLK(ac)EEFKK_	NFVLK(1)EEFKK	27	0.37798	81.017	cytosol				K01810	GPI:glucose-6-phosphate isomerase [EC:5.3.1.9];GPI:glucose-6-phosphate isomerase [EC:5.3.1.9];GPI:glucose-6-phosphate isomerase [EC:5.3.1.9];GPI:glucose-6-phosphate isomerase [EC:5.3.1.9];GPI:glucose-6-phosphate isomerase [EC:5.3.1.9];GPI:glucose-6-phosphate isomerase [EC:5.3.1.9];GPI:glucose-6-phosphate isomerase [EC:5.3.1.9];GPI:glucose-6-phosphate isomerase [EC:5.3.1.9];GPI:glucose-6-phosphate…	Metabolic pathways ;Biosynthesis of secondary metabolites ;Biosynthesis of antibiotics ;Microbial metabolism in diverse environments ;Carbon metabolism ;Glycolysis / Gluconeogenesis ;Starch and sucrose metabolism ;Amino sugar and nucleotide sugar metabolism ;Pentose phosphate pathway ;	IPR018189;IPR001672;	"Phosphoglucose isomerase, conserved site";Phosphoglucose isomerase (PGI);
154291241	>gi|154291241|ref|XP_001546205.1| hypothetical protein BC1G_15110 [Botrytis cinerea B05.10]	1	0.0184893	_HK(ac)YVEDPK_	HK(1)YVEDPK	231	0.33501	62.969	mitochondria				K13303	SGK2:serum/glucocorticoid-regulated kinase 2 [EC:2.7.11.1];SGK2:serum/glucocorticoid-regulated kinase 2 [EC:2.7.11.1];	PI3K-Akt signaling pathway ;FoxO signaling pathway ;	IPR008271;IPR011009;IPR002290;IPR000719;IPR017441;	"Serine/threonine-protein kinase, active site";Protein kinase-like domain;"Serine/threonine/dual specificity protein kinase, catalytic domain";Protein kinase domain;"Protein kinase, ATP binding site";
154291308	>gi|154291308|ref|XP_001546238.1| glutamate oxaloacetate transaminase 2 [Botrytis cinerea B05.10]	1	1.38e-06	_DSGLEVEK(ac)YR_	DSGLEVEK(1)YR	173	0.2729	155.06	mitochondria				K14455	GOT2:aspartate aminotransferase, mitochondrial [EC:2.6.1.1];GOT2:aspartate aminotransferase, mitochondrial [EC:2.6.1.1];GOT2:aspartate aminotransferase, mitochondrial [EC:2.6.1.1];GOT2:aspartate aminotransferase, mitochondrial [EC:2.6.1.1];GOT2:aspartate aminotransferase, mitochondrial [EC:2.6.1.1];GOT2:aspartate aminotransferase, mitochondrial [EC:2.6.1.1];GOT2:aspartate aminotransferase, mitoch…	Metabolic pathways ;Biosynthesis of secondary metabolites ;Biosynthesis of antibiotics ;Microbial metabolism in diverse environments ;Biosynthesis of amino acids ;Carbon metabolism ;Arginine and proline metabolism ;Cysteine and methionine metabolism ;2-Oxocarboxylic acid metabolism ;Alanine, aspartate and glutamate metabolism ;Tyrosine metabolism ;Phenylalanine, tyrosine and tryptophan biosynthes…	IPR015424;IPR015421;IPR004839;IPR004838;IPR000796;	Pyridoxal phosphate-dependent transferase;"Pyridoxal phosphate-dependent transferase, major region, subdomain 1";"Aminotransferase, class I/classII";"Aminotransferases, class-I, pyridoxal-phosphate-binding site";Aspartate/other aminotransferase;
154291308	>gi|154291308|ref|XP_001546238.1| glutamate oxaloacetate transaminase 2 [Botrytis cinerea B05.10]	1	0.000154653	_IASTILNDK(ac)ALNK_	IASTILNDK(1)ALNK	329	0.83212	77.279	mitochondria				K14455	GOT2:aspartate aminotransferase, mitochondrial [EC:2.6.1.1];GOT2:aspartate aminotransferase, mitochondrial [EC:2.6.1.1];GOT2:aspartate aminotransferase, mitochondrial [EC:2.6.1.1];GOT2:aspartate aminotransferase, mitochondrial [EC:2.6.1.1];GOT2:aspartate aminotransferase, mitochondrial [EC:2.6.1.1];GOT2:aspartate aminotransferase, mitochondrial [EC:2.6.1.1];GOT2:aspartate aminotransferase, mitoch…	Metabolic pathways ;Biosynthesis of secondary metabolites ;Biosynthesis of antibiotics ;Microbial metabolism in diverse environments ;Biosynthesis of amino acids ;Carbon metabolism ;Arginine and proline metabolism ;Cysteine and methionine metabolism ;2-Oxocarboxylic acid metabolism ;Alanine, aspartate and glutamate metabolism ;Tyrosine metabolism ;Phenylalanine, tyrosine and tryptophan biosynthes…	IPR015424;IPR015421;IPR004839;IPR004838;IPR000796;	Pyridoxal phosphate-dependent transferase;"Pyridoxal phosphate-dependent transferase, major region, subdomain 1";"Aminotransferase, class I/classII";"Aminotransferases, class-I, pyridoxal-phosphate-binding site";Aspartate/other aminotransferase;
154291387	>gi|154291387|ref|XP_001546277.1| hypothetical protein BC1G_15217 [Botrytis cinerea B05.10]	1	0.030733	_TEGK(ac)WDMR_	TEGK(1)WDMR	59	-0.14056	53.493	plasma membrane
154291438	>gi|154291438|ref|XP_001546302.1| L-arabinitol 4-dehydrogenase [Botrytis cinerea B05.10]	1	0.0036855	_LVESGIIDMK(ac)K_	LVESGIIDMK(1)K	339	-0.46516	66.267	cytosol				K00008	SORD:L-iditol 2-dehydrogenase [EC:1.1.1.14];SORD:L-iditol 2-dehydrogenase [EC:1.1.1.14];SORD:L-iditol 2-dehydrogenase [EC:1.1.1.14];	Metabolic pathways ;Fructose and mannose metabolism ;Pentose and glucuronate interconversions ;	IPR016040;IPR011032;IPR013149;IPR013154;	NAD(P)-binding domain;GroES (chaperonin 10)-like;"Alcohol dehydrogenase, C-terminal";Alcohol dehydrogenase GroES-like;
154291467	>gi|154291467|ref|XP_001546316.1| hypothetical protein BC1G_15254 [Botrytis cinerea B05.10]	1	0.0186721	_ALVVK(ac)NLR_	ALVVK(1)NLR	305	-0.59358	65.313	plasma membrane							IPR019402;	Frag1/DRAM/Sfk1;
154291477	>gi|154291477|ref|XP_001546321.1| hypothetical protein BC1G_15259 [Botrytis cinerea B05.10]	1	0.00642252	_YYAAK(ac)VINK_	YYAAK(1)VINK	52	0.56798	68.625	mitochondria	cellular process;cellular macromolecule metabolic process;phosphate-containing compound metabolic process;phosphorus metabolic process;phosphorylation;biological_process;metabolic process;macromolecule modification;organic substance metabolic process;cellular protein metabolic process;protein modification process;protein metabolic process;cellular metabolic process;cellular protein modification p…	molecular_function;kinase activity;phosphotransferase activity, alcohol group as acceptor;catalytic activity;transferase activity;transferase activity, transferring phosphorus-containing groups;protein kinase activity;purine ribonucleotide binding;anion binding;ribonucleotide binding;small molecule binding;ion binding;ribonucleoside binding;purine ribonucleoside triphosphate binding;carbohydrate …					IPR000719;IPR002290;IPR008271;IPR011009;IPR017441;	Protein kinase domain;"Serine/threonine/dual specificity protein kinase, catalytic domain";"Serine/threonine-protein kinase, active site";Protein kinase-like domain;"Protein kinase, ATP binding site";
154291518	>gi|154291518|ref|XP_001546341.1| hypothetical protein BC1G_15004 [Botrytis cinerea B05.10]	1	0.00304848	_K(ac)YYAPLTGDETLTSAR_	K(1)YYAPLTGDETLTSAR	53	2.0312	55.011	nuclear							IPR022755;IPR007087;IPR003604;	"Zinc finger, double-stranded RNA binding";"Zinc finger, C2H2";"Zinc finger, U1-type";
154291632	>gi|154291632|ref|XP_001546397.1| 40S ribosomal protein S8 [Botrytis cinerea B05.10]	1	5.03e-07	_VDAALEK(ac)QFEAGR_	VDAALEK(1)QFEAGR	164	-0.46539	98.942	mitochondria	gene expression;organic substance biosynthetic process;biosynthetic process;macromolecule biosynthetic process;cellular macromolecule metabolic process;cellular process;biological_process;cellular macromolecule biosynthetic process;metabolic process;organic substance metabolic process;cellular biosynthetic process;cellular protein metabolic process;macromolecule metabolic process;cellular metabol…	molecular_function;structural molecule activity;structural constituent of ribosome;	cell part;cell;cellular_component;intracellular;cytoplasmic part;cytoplasm;intracellular non-membrane-bounded organelle;organelle;macromolecular complex;non-membrane-bounded organelle;ribonucleoprotein complex;intracellular organelle;intracellular part;ribosome;	K02995	RP-S8e:small subunit ribosomal protein S8e;	Ribosome ;	IPR001047;IPR022309;	Ribosomal protein S8e;Ribosomal protein S8e/ribosomal biogenesis NSA2;
154291650	>gi|154291650|ref|XP_001546406.1| hypothetical protein BC1G_15093 [Botrytis cinerea B05.10]	1	0.0197005	_TNTPTPTTHHEDVTK(ac)FTAK_	TNTPTPTTHHEDVTK(1)FTAK	171	-1.6612	50.226	cytosol				K01869	LARS:leucyl-tRNA synthetase [EC:6.1.1.4];	Aminoacyl-tRNA biosynthesis ;	IPR014729;IPR013155;IPR004493;IPR009080;IPR009008;IPR002300;	Rossmann-like alpha/beta/alpha sandwich fold;"Methionyl/Valyl/Leucyl/Isoleucyl-tRNA synthetase, anticodon-binding";"Leucyl-tRNA synthetase, class Ia, archaeal/eukaryotic cytosolic";"Aminoacyl-tRNA synthetase, class 1a, anticodon-binding";"Valyl/Leucyl/Isoleucyl-tRNA synthetase, editing domain";"Aminoacyl-tRNA synthetase, class Ia";
154291666	>gi|154291666|ref|XP_001546414.1| hypothetical protein BC1G_15101 [Botrytis cinerea B05.10]	1	0.0244196	_LFGGPQFK(ac)DSK_	LFGGPQFK(1)DSK	347	2.6051	54.005	cytosol				K00383	GSR:glutathione reductase (NADPH) [EC:1.8.1.7];GSR:glutathione reductase (NADPH) [EC:1.8.1.7];	Glutathione metabolism ;Thyroid hormone synthesis ;	IPR001327;IPR023753;IPR013027;IPR006322;IPR004099;IPR016156;IPR012999;	"Pyridine nucleotide-disulphide oxidoreductase, NAD-binding domain";"Pyridine nucleotide-disulphide oxidoreductase, FAD/NAD(P)-binding domain";FAD-dependent pyridine nucleotide-disulphide oxidoreductase;"Glutathione reductase, eukaryote/bacterial";"Pyridine nucleotide-disulphide oxidoreductase, dimerisation domain";"FAD/NAD-linked reductase, dimerisation domain";"Pyridine nucleotide-disulphide ox…
154291666	>gi|154291666|ref|XP_001546414.1| hypothetical protein BC1G_15101 [Botrytis cinerea B05.10]	1	0.0331561	_NLGNDK(ac)VEYIHGYASLTGK_	NLGNDK(1)VEYIHGYASLTGK	111	-1.9878	45.916	cytosol				K00383	GSR:glutathione reductase (NADPH) [EC:1.8.1.7];GSR:glutathione reductase (NADPH) [EC:1.8.1.7];	Glutathione metabolism ;Thyroid hormone synthesis ;	IPR001327;IPR023753;IPR013027;IPR006322;IPR004099;IPR016156;IPR012999;	"Pyridine nucleotide-disulphide oxidoreductase, NAD-binding domain";"Pyridine nucleotide-disulphide oxidoreductase, FAD/NAD(P)-binding domain";FAD-dependent pyridine nucleotide-disulphide oxidoreductase;"Glutathione reductase, eukaryote/bacterial";"Pyridine nucleotide-disulphide oxidoreductase, dimerisation domain";"FAD/NAD-linked reductase, dimerisation domain";"Pyridine nucleotide-disulphide ox…
154291685	>gi|154291685|ref|XP_001546423.1| hypothetical protein BC1G_15133 [Botrytis cinerea B05.10]	1	0.00119753	_AK(ac)YDSLADEYDR_	AK(1)YDSLADEYDR	178	-0.22678	67.997	cytosol,nuclear							IPR001060;IPR000198;IPR008936;	FCH domain;Rho GTPase-activating protein domain;Rho GTPase activation protein;
154291685	>gi|154291685|ref|XP_001546423.1| hypothetical protein BC1G_15133 [Botrytis cinerea B05.10]	1	0.000247644	_ITEIK(ac)YER_	ITEIK(1)YER	332	3.7605	117.89	cytosol,nuclear							IPR001060;IPR000198;IPR008936;	FCH domain;Rho GTPase-activating protein domain;Rho GTPase activation protein;
154291703	>gi|154291703|ref|XP_001546432.1| hypothetical protein BC1G_15142 [Botrytis cinerea B05.10]	1	0.016382	_EAFEK(ac)LTGR_	EAFEK(1)LTGR	290	-0.28763	61.593	cytosol,mitochondria	nitrogen compound metabolic process;organic substance biosynthetic process;cellular aromatic compound metabolic process;phosphate-containing compound metabolic process;small molecule metabolic process;phosphorus metabolic process;nucleotide biosynthetic process;nucleoside phosphate metabolic process;cellular nitrogen compound metabolic process;single-organism metabolic process;organophosphate bio…	molecular_function;acid-amino acid ligase activity;ligase activity;catalytic activity;ligase activity, forming carbon-nitrogen bonds;phosphoribosylaminoimidazolesuccinocarboxamide synthase activity;		K01923	purC:phosphoribosylaminoimidazole-succinocarboxamide synthase [EC:6.3.2.6];purC:phosphoribosylaminoimidazole-succinocarboxamide synthase [EC:6.3.2.6];purC:phosphoribosylaminoimidazole-succinocarboxamide synthase [EC:6.3.2.6];purC:phosphoribosylaminoimidazole-succinocarboxamide synthase [EC:6.3.2.6];	Metabolic pathways ;Biosynthesis of secondary metabolites ;Biosynthesis of antibiotics ;Purine metabolism ;	IPR001636;IPR013816;IPR018236;IPR028923;	Phosphoribosylaminoimidazole-succinocarboxamide synthase;"ATP-grasp fold, subdomain 2";"SAICAR synthetase, conserved site";"SAICAR synthetase/ADE2, N-terminal";
154291703	>gi|154291703|ref|XP_001546432.1| hypothetical protein BC1G_15142 [Botrytis cinerea B05.10]	1	0.000167906	_EQESYDK(ac)QFLR_	EQESYDK(1)QFLR	252	0.8147	85.813	cytosol,mitochondria	nitrogen compound metabolic process;organic substance biosynthetic process;cellular aromatic compound metabolic process;phosphate-containing compound metabolic process;small molecule metabolic process;phosphorus metabolic process;nucleotide biosynthetic process;nucleoside phosphate metabolic process;cellular nitrogen compound metabolic process;single-organism metabolic process;organophosphate bio…	molecular_function;acid-amino acid ligase activity;ligase activity;catalytic activity;ligase activity, forming carbon-nitrogen bonds;phosphoribosylaminoimidazolesuccinocarboxamide synthase activity;		K01923	purC:phosphoribosylaminoimidazole-succinocarboxamide synthase [EC:6.3.2.6];purC:phosphoribosylaminoimidazole-succinocarboxamide synthase [EC:6.3.2.6];purC:phosphoribosylaminoimidazole-succinocarboxamide synthase [EC:6.3.2.6];purC:phosphoribosylaminoimidazole-succinocarboxamide synthase [EC:6.3.2.6];	Metabolic pathways ;Biosynthesis of secondary metabolites ;Biosynthesis of antibiotics ;Purine metabolism ;	IPR001636;IPR013816;IPR018236;IPR028923;	Phosphoribosylaminoimidazole-succinocarboxamide synthase;"ATP-grasp fold, subdomain 2";"SAICAR synthetase, conserved site";"SAICAR synthetase/ADE2, N-terminal";
154291703	>gi|154291703|ref|XP_001546432.1| hypothetical protein BC1G_15142 [Botrytis cinerea B05.10]	1	3.32e-05	_IVGEK(ac)YAQR_	IVGEK(1)YAQR	178	-0.09731	130.75	cytosol,mitochondria	nitrogen compound metabolic process;organic substance biosynthetic process;cellular aromatic compound metabolic process;phosphate-containing compound metabolic process;small molecule metabolic process;phosphorus metabolic process;nucleotide biosynthetic process;nucleoside phosphate metabolic process;cellular nitrogen compound metabolic process;single-organism metabolic process;organophosphate bio…	molecular_function;acid-amino acid ligase activity;ligase activity;catalytic activity;ligase activity, forming carbon-nitrogen bonds;phosphoribosylaminoimidazolesuccinocarboxamide synthase activity;		K01923	purC:phosphoribosylaminoimidazole-succinocarboxamide synthase [EC:6.3.2.6];purC:phosphoribosylaminoimidazole-succinocarboxamide synthase [EC:6.3.2.6];purC:phosphoribosylaminoimidazole-succinocarboxamide synthase [EC:6.3.2.6];purC:phosphoribosylaminoimidazole-succinocarboxamide synthase [EC:6.3.2.6];	Metabolic pathways ;Biosynthesis of secondary metabolites ;Biosynthesis of antibiotics ;Purine metabolism ;	IPR001636;IPR013816;IPR018236;IPR028923;	Phosphoribosylaminoimidazole-succinocarboxamide synthase;"ATP-grasp fold, subdomain 2";"SAICAR synthetase, conserved site";"SAICAR synthetase/ADE2, N-terminal";
154291709	>gi|154291709|ref|XP_001546435.1| cytochrome c oxidase subunit VIa [Botrytis cinerea B05.10]	1	0.0196576	_TLFWNEK(ac)VNYHK_	TLFWNEK(1)VNYHK	127	0.83614	48.568	mitochondria		transporter activity;ion transmembrane transporter activity;hydrogen ion transmembrane transporter activity;transmembrane transporter activity;monovalent inorganic cation transmembrane transporter activity;cation transmembrane transporter activity;catalytic activity;heme-copper terminal oxidase activity;molecular_function;inorganic cation transmembrane transporter activity;substrate-specific tran…	organelle envelope;mitochondrial membrane;cell;mitochondrial envelope;cellular_component;intracellular membrane-bounded organelle;envelope;mitochondrion;intracellular;cytoplasmic part;cytoplasm;membrane;organelle;organelle inner membrane;organelle membrane;mitochondrial part;membrane-bounded organelle;intracellular organelle part;cell part;intracellular organelle;intracellular part;organelle part…	K02266	COX6A:cytochrome c oxidase subunit 6a;COX6A:cytochrome c oxidase subunit 6a;COX6A:cytochrome c oxidase subunit 6a;COX6A:cytochrome c oxidase subunit 6a;COX6A:cytochrome c oxidase subunit 6a;COX6A:cytochrome c oxidase subunit 6a;COX6A:cytochrome c oxidase subunit 6a;	Metabolic pathways ;Huntington's disease ;Oxidative phosphorylation ;Alzheimer's disease ;Parkinson's disease ;Non-alcoholic fatty liver disease (NAFLD) ;Cardiac muscle contraction ;	IPR001349;	"Cytochrome c oxidase, subunit VIa";
154291717	>gi|154291717|ref|XP_001546439.1| cytoskeleton assembly control protein [Botrytis cinerea B05.10]	1	0.000590542	_ALQDVHAK(ac)YSEGGSDAER_	ALQDVHAK(1)YSEGGSDAER	490	-0.12364	69.256	nuclear		protein binding;cytoskeletal protein binding;molecular_function;binding;actin binding;					IPR011417;IPR002558;	AP180 N-terminal homology (ANTH) domain;I/LWEQ domain;
154291717	>gi|154291717|ref|XP_001546439.1| cytoskeleton assembly control protein [Botrytis cinerea B05.10]	1	0.0343029	_TK(ac)YEALAK_	TK(1)YEALAK	356	0.90762	52.579	nuclear		protein binding;cytoskeletal protein binding;molecular_function;binding;actin binding;					IPR011417;IPR002558;	AP180 N-terminal homology (ANTH) domain;I/LWEQ domain;
154291723	>gi|154291723|ref|XP_001546442.1| hypothetical protein BC1G_15152 [Botrytis cinerea B05.10]	1	0.0411371	_AQK(ac)YAWESQEK_	AQK(1)YAWESQEK	252	1.4896	40.475	nuclear		molecular_function;binding;heterocyclic compound binding;organic cyclic compound binding;nucleic acid binding;cation binding;ion binding;transition metal ion binding;metal ion binding;zinc ion binding;		K12819	SLU7:pre-mRNA-processing factor SLU7;	Spliceosome ;	IPR021715;IPR001878;	Pre-mRNA splicing Prp18-interacting factor;"Zinc finger, CCHC-type";
154291723	>gi|154291723|ref|XP_001546442.1| hypothetical protein BC1G_15152 [Botrytis cinerea B05.10]	1	0.00016236	_AQLDQSK(ac)WYDR_	AQLDQSK(1)WYDR	58	0.27263	86.911	nuclear		molecular_function;binding;heterocyclic compound binding;organic cyclic compound binding;nucleic acid binding;cation binding;ion binding;transition metal ion binding;metal ion binding;zinc ion binding;		K12819	SLU7:pre-mRNA-processing factor SLU7;	Spliceosome ;	IPR021715;IPR001878;	Pre-mRNA splicing Prp18-interacting factor;"Zinc finger, CCHC-type";
154291727	>gi|154291727|ref|XP_001546444.1| 60S ribosomal protein L21 [Botrytis cinerea B05.10]	1	0.00143391	_QYK(ac)VGDIVDIK_	QYK(1)VGDIVDIK	35	1.0527	72.34	mitochondria,nuclear	gene expression;organic substance biosynthetic process;biosynthetic process;macromolecule biosynthetic process;cellular macromolecule metabolic process;cellular process;biological_process;cellular macromolecule biosynthetic process;metabolic process;organic substance metabolic process;cellular biosynthetic process;cellular protein metabolic process;macromolecule metabolic process;cellular metabol…	molecular_function;structural molecule activity;structural constituent of ribosome;	cell part;cell;cellular_component;intracellular;cytoplasmic part;cytoplasm;intracellular non-membrane-bounded organelle;organelle;macromolecular complex;non-membrane-bounded organelle;ribonucleoprotein complex;intracellular organelle;intracellular part;ribosome;	K02889	RP-L21e:large subunit ribosomal protein L21e;	Ribosome ;	IPR018259;IPR008991;IPR001147;	"Ribosomal protein L21e, conserved site";Translation protein SH3-like domain;Ribosomal protein L21e;
154291727	>gi|154291727|ref|XP_001546444.1| 60S ribosomal protein L21 [Botrytis cinerea B05.10]	1	0.00989367	_TDGTHVHLK(ac)R_	TDGTHVHLK(1)R	129	1.0101	51.436	mitochondria,nuclear	gene expression;organic substance biosynthetic process;biosynthetic process;macromolecule biosynthetic process;cellular macromolecule metabolic process;cellular process;biological_process;cellular macromolecule biosynthetic process;metabolic process;organic substance metabolic process;cellular biosynthetic process;cellular protein metabolic process;macromolecule metabolic process;cellular metabol…	molecular_function;structural molecule activity;structural constituent of ribosome;	cell part;cell;cellular_component;intracellular;cytoplasmic part;cytoplasm;intracellular non-membrane-bounded organelle;organelle;macromolecular complex;non-membrane-bounded organelle;ribonucleoprotein complex;intracellular organelle;intracellular part;ribosome;	K02889	RP-L21e:large subunit ribosomal protein L21e;	Ribosome ;	IPR018259;IPR008991;IPR001147;	"Ribosomal protein L21e, conserved site";Translation protein SH3-like domain;Ribosomal protein L21e;
154291774	>gi|154291774|ref|XP_001546467.1| hypothetical protein BC1G_15046 [Botrytis cinerea B05.10]	1	0.00473408	_GVAQK(ac)HVALK_	GVAQK(1)HVALK	22	0.79343	69.275	mitochondria
154291829	>gi|154291829|ref|XP_001546494.1| hypothetical protein BC1G_14991 [Botrytis cinerea B05.10]	1	0.000189687	_SPVIGDK(ac)FSSR_	SPVIGDK(1)FSSR	931	0.99386	90.614	cytosol	gene expression;nitrogen compound metabolic process;organic substance biosynthetic process;cellular aromatic compound metabolic process;nucleic acid metabolic process;cellular macromolecule metabolic process;cellular nitrogen compound metabolic process;cellular macromolecule biosynthetic process;heterocycle biosynthetic process;cellular metabolic process;macromolecule metabolic process;aromatic c…	molecular_function;binding;heterocyclic compound binding;organic cyclic compound binding;nucleic acid binding;DNA binding;RNA polymerase activity;nucleotidyltransferase activity;catalytic activity;transferase activity;transferase activity, transferring phosphorus-containing groups;DNA-directed RNA polymerase activity;		K03002	RPA2:DNA-directed RNA polymerase I subunit RPA2 [EC:2.7.7.6];RPA2:DNA-directed RNA polymerase I subunit RPA2 [EC:2.7.7.6];RPA2:DNA-directed RNA polymerase I subunit RPA2 [EC:2.7.7.6];RPA2:DNA-directed RNA polymerase I subunit RPA2 [EC:2.7.7.6];	Metabolic pathways ;Purine metabolism ;Pyrimidine metabolism ;RNA polymerase ;	IPR009674;IPR014724;IPR007647;IPR007645;IPR007644;IPR007642;IPR007641;IPR007120;IPR007121;	"RNA polymerase I, Rpa2 specific";"RNA polymerase Rpb2, OB-fold";"RNA polymerase Rpb2, domain 5";"RNA polymerase Rpb2, domain 3";"RNA polymerase, beta subunit, protrusion";"RNA polymerase Rpb2, domain 2";"RNA polymerase Rpb2, domain 7";"DNA-directed RNA polymerase, subunit 2, domain 6";"RNA polymerase, beta subunit, conserved site";
154291947	>gi|154291947|ref|XP_001546552.1| hypothetical protein BC1G_14276 [Botrytis cinerea B05.10]	1	0.0412602	_LGVDK(ac)FLAR_	LGVDK(1)FLAR	784	0.60038	44.318	nuclear							IPR015880;	"Zinc finger, C2H2-like";
154291961	">gi|154291961|ref|XP_001546559.1| hypothetical protein BC1G_14283, partial [Botrytis cinerea B05.10]"	1	0.00130491	_AK(ac)YAPYPALR_	AK(1)YAPYPALR	520	-1.365	80.688	nuclear				K01613	psd:phosphatidylserine decarboxylase [EC:4.1.1.65];psd:phosphatidylserine decarboxylase [EC:4.1.1.65];psd:phosphatidylserine decarboxylase [EC:4.1.1.65];	Metabolic pathways ;Biosynthesis of secondary metabolites ;Glycerophospholipid metabolism ;	IPR018247;IPR000008;IPR002048;IPR011992;	"EF-Hand 1, calcium-binding site";C2 domain;EF-hand domain;EF-hand domain pair;
154291978	>gi|154291978|ref|XP_001546567.1| hypothetical protein BC1G_14916 [Botrytis cinerea B05.10]	1	0.00569339	_TFQK(ac)FQDR_	TFQK(1)FQDR	263	0.066014	76.679	nuclear				K06675	SMC4:structural maintenance of chromosome 4;	Cell cycle - yeast ;	IPR010935;IPR027417;IPR003395;	SMCs flexible hinge;P-loop containing nucleoside triphosphate hydrolase;"RecF/RecN/SMC, N-terminal";
154291978	>gi|154291978|ref|XP_001546567.1| hypothetical protein BC1G_14916 [Botrytis cinerea B05.10]	1	0.00430048	_YWQEK(ac)LGK_	YWQEK(1)LGK	509	0.93288	80.438	nuclear				K06675	SMC4:structural maintenance of chromosome 4;	Cell cycle - yeast ;	IPR010935;IPR027417;IPR003395;	SMCs flexible hinge;P-loop containing nucleoside triphosphate hydrolase;"RecF/RecN/SMC, N-terminal";
154292006	>gi|154292006|ref|XP_001546581.1| ubiquitin-40S ribosomal protein S31 fusion protein [Botrytis cinerea B05.10];>gi|154312178|ref|XP_001555417.1| polyubiquitin [Botrytis cinerea B05.10];>gi|154302205|ref|XP_001551513.1| 60S ribosomal protein L40 [Botrytis c	1	0.014123	_LIFAGK(ac)QLEDGR_	LIFAGK(1)QLEDGR	48	0.25784	59.227	nuclear				K02977	RP-S27Ae:small subunit ribosomal protein S27Ae;	Ribosome ;	IPR002906;IPR000626;IPR029071;IPR011332;IPR019954;IPR019956;	Ribosomal protein S27a;Ubiquitin-like;Ubiquitin-related domain;Zinc-binding ribosomal protein;Ubiquitin conserved site;Ubiquitin;
154292006	>gi|154292006|ref|XP_001546581.1| ubiquitin-40S ribosomal protein S31 fusion protein [Botrytis cinerea B05.10]	1	0.0233316	_YYK(ac)VDGDGK_	YYK(1)VDGDGK	107	0.39756	57.108	nuclear				K02977	RP-S27Ae:small subunit ribosomal protein S27Ae;	Ribosome ;	IPR002906;IPR000626;IPR029071;IPR011332;IPR019954;IPR019956;	Ribosomal protein S27a;Ubiquitin-like;Ubiquitin-related domain;Zinc-binding ribosomal protein;Ubiquitin conserved site;Ubiquitin;
154292016	>gi|154292016|ref|XP_001546586.1| hypothetical protein BC1G_14935 [Botrytis cinerea B05.10]	1	0.043236	_VWSITDTK(ac)FSK_	VWSITDTK(1)FSK	93	1.1708	40.475	cytosol							IPR007681;IPR016123;	Ran-interacting Mog1 protein;"Mog1/PsbP, alpha/beta/alpha sandwich";
154292088	>gi|154292088|ref|XP_001546621.1| hypothetical protein BC1G_14853 [Botrytis cinerea B05.10]	1	0.00504865	_DILLEK(ac)YR_	DILLEK(1)YR	194	0.29527	78.516	cytosol							IPR012336;IPR011899;IPR002109;IPR014025;	Thioredoxin-like fold;"Glutaredoxin, eukaryotic/virial";Glutaredoxin;Glutaredoxin subgroup;
154292102	>gi|154292102|ref|XP_001546628.1| hypothetical protein BC1G_14860 [Botrytis cinerea B05.10]	1	0.0253717	_FITK(ac)VEGGK_	FITK(1)VEGGK	281	0.11249	57.267	mitochondria							IPR029069;IPR002539;	HotDog domain;MaoC-like domain;
154292106	>gi|154292106|ref|XP_001546630.1| 26S protease regulatory subunit 6A [Botrytis cinerea B05.10]	1	0.00185279	_AQILK(ac)IHSR_	AQILK(1)IHSR	389	0.37287	85.533	nuclear		purine ribonucleotide binding;anion binding;ribonucleotide binding;small molecule binding;ion binding;ribonucleoside binding;purine ribonucleoside triphosphate binding;carbohydrate derivative binding;adenyl ribonucleotide binding;nucleoside phosphate binding;molecular_function;nucleotide binding;nucleoside binding;adenyl nucleotide binding;heterocyclic compound binding;binding;purine nucleoside b…		K03065	PSMC3:26S proteasome regulatory subunit T5;PSMC3:26S proteasome regulatory subunit T5;	Epstein-Barr virus infection ;Proteasome ;	IPR027417;IPR003959;IPR003960;IPR003593;IPR005937;	P-loop containing nucleoside triphosphate hydrolase;"ATPase, AAA-type, core";"ATPase, AAA-type, conserved site";AAA+ ATPase domain;26S proteasome subunit P45;
154292126	>gi|154292126|ref|XP_001546640.1| hypothetical protein BC1G_14872 [Botrytis cinerea B05.10]	1	0.00462711	_ELIPHSYK(ac)GR_	ELIPHSYK(1)GR	238	1.1497	66.19	mitochondria							IPR013933;	"Chromatin-remodelling complex, RSC SWI/SNF subunit Rsc7/Swp82";
154292141	>gi|154292141|ref|XP_001546647.1| hypothetical protein BC1G_14692 [Botrytis cinerea B05.10]	1	0.0219198	_NNYNNDK(ac)WR_	NNYNNDK(1)WR	1101	0.69414	53.751	nuclear
154292141	>gi|154292141|ref|XP_001546647.1| hypothetical protein BC1G_14692 [Botrytis cinerea B05.10]	1	0.000344331	_NTIPK(ac)YHPR_	NTIPK(1)YHPR	312	0.18699	104.2	nuclear
154292197	>gi|154292197|ref|XP_001546675.1| hypothetical protein BC1G_14720 [Botrytis cinerea B05.10]	1	0.00521539	_INTK(ac)PGALR_	INTK(1)PGALR	263	0.33854	74.464	nuclear
154292199	>gi|154292199|ref|XP_001546676.1| hypothetical protein BC1G_14721 [Botrytis cinerea B05.10]	1	0.0330378	_K(ac)YSVGVK_	K(1)YSVGVK	106	-0.21769	81.191	mitochondria	biological_process;single-organism metabolic process;metabolic process;oxidation-reduction process;	molecular_function;oxidoreductase activity;oxidoreductase activity, acting on CH-OH group of donors;catalytic activity;oxidoreductase activity, acting on the CH-OH group of donors, NAD = or NADP as acceptor;		K00031	IDH1:isocitrate dehydrogenase [EC:1.1.1.42];IDH1:isocitrate dehydrogenase [EC:1.1.1.42];IDH1:isocitrate dehydrogenase [EC:1.1.1.42];IDH1:isocitrate dehydrogenase [EC:1.1.1.42];IDH1:isocitrate dehydrogenase [EC:1.1.1.42];IDH1:isocitrate dehydrogenase [EC:1.1.1.42];IDH1:isocitrate dehydrogenase [EC:1.1.1.42];IDH1:isocitrate dehydrogenase [EC:1.1.1.42];IDH1:isocitrate dehydrogenase [EC:1.1.1.42];IDH…	Metabolic pathways ;Biosynthesis of secondary metabolites ;Biosynthesis of antibiotics ;Microbial metabolism in diverse environments ;Biosynthesis of amino acids ;Carbon metabolism ;Peroxisome ;2-Oxocarboxylic acid metabolism ;Citrate cycle (TCA cycle) ;Glutathione metabolism ;Carbon fixation pathways in prokaryotes ;	IPR024084;IPR004790;	Isopropylmalate dehydrogenase-like domain;Isocitrate dehydrogenase NADP-dependent;
154292199	>gi|154292199|ref|XP_001546676.1| hypothetical protein BC1G_14721 [Botrytis cinerea B05.10]	1	0.00139223	_TQFEAK(ac)NIWYEHR_	TQFEAK(1)NIWYEHR	281	-0.030082	60.937	mitochondria	biological_process;single-organism metabolic process;metabolic process;oxidation-reduction process;	molecular_function;oxidoreductase activity;oxidoreductase activity, acting on CH-OH group of donors;catalytic activity;oxidoreductase activity, acting on the CH-OH group of donors, NAD = or NADP as acceptor;		K00031	IDH1:isocitrate dehydrogenase [EC:1.1.1.42];IDH1:isocitrate dehydrogenase [EC:1.1.1.42];IDH1:isocitrate dehydrogenase [EC:1.1.1.42];IDH1:isocitrate dehydrogenase [EC:1.1.1.42];IDH1:isocitrate dehydrogenase [EC:1.1.1.42];IDH1:isocitrate dehydrogenase [EC:1.1.1.42];IDH1:isocitrate dehydrogenase [EC:1.1.1.42];IDH1:isocitrate dehydrogenase [EC:1.1.1.42];IDH1:isocitrate dehydrogenase [EC:1.1.1.42];IDH…	Metabolic pathways ;Biosynthesis of secondary metabolites ;Biosynthesis of antibiotics ;Microbial metabolism in diverse environments ;Biosynthesis of amino acids ;Carbon metabolism ;Peroxisome ;2-Oxocarboxylic acid metabolism ;Citrate cycle (TCA cycle) ;Glutathione metabolism ;Carbon fixation pathways in prokaryotes ;	IPR024084;IPR004790;	Isopropylmalate dehydrogenase-like domain;Isocitrate dehydrogenase NADP-dependent;
154292208	>gi|154292208|ref|XP_001546680.1| hypothetical protein BC1G_14187 [Botrytis cinerea B05.10]	1	0.00211689	_ALSNQK(ac)YR_	ALSNQK(1)YR	220	0.43274	92.47	nuclear				K12598	MTR4:ATP-dependent RNA helicase DOB1 [EC:3.6.4.13];	RNA degradation ;	IPR012961;IPR014001;IPR001650;IPR027417;IPR025696;IPR011545;	"DSH, C-terminal";"Helicase superfamily 1/2, ATP-binding domain";"Helicase, C-terminal";P-loop containing nucleoside triphosphate hydrolase;rRNA-processing arch domain;DEAD/DEAH box helicase domain;
154292222	>gi|154292222|ref|XP_001546687.1| hypothetical protein BC1G_14194 [Botrytis cinerea B05.10]	1	0.0271967	_DVESK(ac)SAEHIDER_	DVESK(1)SAEHIDER	344	-0.57117	50.088	cytosol				K01597	MVD:diphosphomevalonate decarboxylase [EC:4.1.1.33];MVD:diphosphomevalonate decarboxylase [EC:4.1.1.33];MVD:diphosphomevalonate decarboxylase [EC:4.1.1.33];MVD:diphosphomevalonate decarboxylase [EC:4.1.1.33];	Metabolic pathways ;Biosynthesis of secondary metabolites ;Biosynthesis of antibiotics ;Terpenoid backbone biosynthesis ;	IPR020568;IPR013750;IPR014721;IPR029765;IPR006204;	Ribosomal protein S5 domain 2-type fold;"GHMP kinase, C-terminal domain";"Ribosomal protein S5 domain 2-type fold, subgroup";Diphosphomevalonate decarboxylase;GHMP kinase N-terminal domain;
154292268	>gi|154292268|ref|XP_001546710.1| acetyl-CoA hydrolase [Botrytis cinerea B05.10]	1	0.00223177	_SPHQVGK(ac)AIAK_	SPHQVGK(1)AIAK	107	-0.40026	73.632	mitochondria				K01067	E3.1.2.1:acetyl-CoA hydrolase [EC:3.1.2.1];	Pyruvate metabolism ;	IPR003702;IPR026888;	Acetyl-CoA hydrolase/transferase;Acetyl-CoA hydrolase/transferase C-terminal domain;
154292268	>gi|154292268|ref|XP_001546710.1| acetyl-CoA hydrolase [Botrytis cinerea B05.10]	1	0.0268017	_SSK(ac)YSIMHTPSTR_	SSK(1)YSIMHTPSTR	411	-0.58798	49.298	mitochondria				K01067	E3.1.2.1:acetyl-CoA hydrolase [EC:3.1.2.1];	Pyruvate metabolism ;	IPR003702;IPR026888;	Acetyl-CoA hydrolase/transferase;Acetyl-CoA hydrolase/transferase C-terminal domain;
154292341	>gi|154292341|ref|XP_001546746.1| hypothetical protein BC1G_14626 [Botrytis cinerea B05.10]	1	0.0369392	_DGELYAGGK(ac)YTNQSR_	DGELYAGGK(1)YTNQSR	552	-1.2545	40.187	cytosol	nitrogen compound metabolic process;biological_process;organonitrogen compound metabolic process;metabolic process;organic substance metabolic process;amine metabolic process;single-organism metabolic process;oxidation-reduction process;	molecular_function;binding;cation binding;ion binding;transition metal ion binding;metal ion binding;copper ion binding;oxidoreductase activity, acting on the CH-NH2 group of donors, = oxygen as acceptor;oxidoreductase activity;oxidoreductase activity, acting on the CH-NH2 group of donors;catalytic activity;primary amine oxidase activity;cofactor binding;quinone binding;		K00276	AOC3:primary-amine oxidase [EC:1.4.3.21];AOC3:primary-amine oxidase [EC:1.4.3.21];AOC3:primary-amine oxidase [EC:1.4.3.21];AOC3:primary-amine oxidase [EC:1.4.3.21];AOC3:primary-amine oxidase [EC:1.4.3.21];AOC3:primary-amine oxidase [EC:1.4.3.21];AOC3:primary-amine oxidase [EC:1.4.3.21];AOC3:primary-amine oxidase [EC:1.4.3.21];	Metabolic pathways ;Biosynthesis of secondary metabolites ;Glycine, serine and threonine metabolism ;Tyrosine metabolism ;Phenylalanine metabolism ;beta-Alanine metabolism ;Tropane, piperidine and pyridine alkaloid biosynthesis ;Isoquinoline alkaloid biosynthesis ;	IPR000269;IPR016182;IPR015801;IPR015800;IPR015802;IPR015798;	Copper amine oxidase;"Copper amine oxidase, N-terminal";"Copper amine oxidase, N2/N3-terminal";"Copper amine oxidase, N2-terminal";"Copper amine oxidase, N3-terminal";"Copper amine oxidase, C-terminal";
154292348	>gi|154292348|ref|XP_001546749.1| hypothetical protein BC1G_14663 [Botrytis cinerea B05.10]	1	0.00305201	_ALSEK(ac)YSK_	ALSEK(1)YSK	205	-0.77839	89.355	nuclear
154292348	>gi|154292348|ref|XP_001546749.1| hypothetical protein BC1G_14663 [Botrytis cinerea B05.10]	1	2.04e-05	_LQAEQQEK(ac)WLALR_	LQAEQQEK(1)WLALR	244	-0.073186	82.069	nuclear
154292352	>gi|154292352|ref|XP_001546751.1| hypothetical protein BC1G_14665 [Botrytis cinerea B05.10]	1	0.0133082	_ATGLLIANDADYK(ac)R_	ATGLLIANDADYK(1)R	77	-0.51968	53.3	peroxisome		molecular_function;binding;heterocyclic compound binding;organic cyclic compound binding;nucleic acid binding;RNA binding;catalytic activity;transferase activity;transferase activity, transferring one-carbon groups;methyltransferase activity;					IPR023267;IPR018314;IPR029063;IPR001678;	RNA (C5-cytosine) methyltransferase;"Bacterial Fmu (Sun)/eukaryotic nucleolar NOL1/Nop2p, conserved site";S-adenosyl-L-methionine-dependent methyltransferase;SAM-dependent methyltransferase RsmB/NOP2-type;
154292419	>gi|154292419|ref|XP_001546784.1| hypothetical protein BC1G_14528 [Botrytis cinerea B05.10]	1	0.031502	_SPYGPK(ac)YK_	SPYGPK(1)YK	32	0.11063	54.776	cytosol							IPR019182;	"Cytochrome b-c1 complex subunit 10, fungi";
154292490	>gi|154292490|ref|XP_001546819.1| hypothetical protein BC1G_14884 [Botrytis cinerea B05.10]	1	0.0201223	_VAHLK(ac)YLETK_	VAHLK(1)YLETK	287	-0.67657	55.754	plasma membrane	biological_process;single-organism metabolic process;metabolic process;oxidation-reduction process;	molecular_function;oxidoreductase activity;catalytic activity;oxidoreductase activity, acting on the CH-CH group of donors;oxidoreductase activity, acting on the CH-CH group of donors, NAD = or NADP as acceptor;		K00222	TM7SF2:delta14-sterol reductase [EC:1.3.1.70];TM7SF2:delta14-sterol reductase [EC:1.3.1.70];TM7SF2:delta14-sterol reductase [EC:1.3.1.70];TM7SF2:delta14-sterol reductase [EC:1.3.1.70];	Metabolic pathways ;Biosynthesis of secondary metabolites ;Biosynthesis of antibiotics ;Steroid biosynthesis ;	IPR018083;IPR001171;	"Sterol reductase, conserved site";Ergosterol biosynthesis ERG4/ERG24;
154292490	>gi|154292490|ref|XP_001546819.1| hypothetical protein BC1G_14884 [Botrytis cinerea B05.10]	1	0.019989	_YLETK(ac)SGSK_	YLETK(1)SGSK	292	-0.20033	60.102	plasma membrane	biological_process;single-organism metabolic process;metabolic process;oxidation-reduction process;	molecular_function;oxidoreductase activity;catalytic activity;oxidoreductase activity, acting on the CH-CH group of donors;oxidoreductase activity, acting on the CH-CH group of donors, NAD = or NADP as acceptor;		K00222	TM7SF2:delta14-sterol reductase [EC:1.3.1.70];TM7SF2:delta14-sterol reductase [EC:1.3.1.70];TM7SF2:delta14-sterol reductase [EC:1.3.1.70];TM7SF2:delta14-sterol reductase [EC:1.3.1.70];	Metabolic pathways ;Biosynthesis of secondary metabolites ;Biosynthesis of antibiotics ;Steroid biosynthesis ;	IPR018083;IPR001171;	"Sterol reductase, conserved site";Ergosterol biosynthesis ERG4/ERG24;
154292496	>gi|154292496|ref|XP_001546822.1| hypothetical protein BC1G_14887 [Botrytis cinerea B05.10]	1	0.0100619	_HVMQK(ac)YSGK_	HVMQK(1)YSGK	703	0.5495	65.157	nuclear		molecular_function;binding;protein binding;		K11423	SETD2:histone-lysine N-methyltransferase SETD2 [EC:2.1.1.43];	Lysine degradation ;	IPR006560;IPR001202;IPR001214;IPR003616;IPR025788;IPR013257;	AWS domain;WW domain;SET domain;Post-SET domain;"Histone-lysine N-methyltransferase, SET2, fungi";"SRI, Set2 Rpb1 interacting";
154292522	>gi|154292522|ref|XP_001546835.1| predicted protein [Botrytis cinerea B05.10]	0.999794	0.000103879	_DEESLKPK(ac)YETSR_	DEESLKPK(1)YETSR	521	0.20556	89.43	nuclear
154292557	>gi|154292557|ref|XP_001546850.1| hypothetical protein BC1G_14802 [Botrytis cinerea B05.10]	1	0.018075	_ETGK(ac)FICVYQNR_	ETGK(1)FICVYQNR	120	0.34862	50.786	cytosol		molecular_function;catalytic activity;oxidoreductase activity;		K16044	iolW:scyllo-inositol 2-dehydrogenase (NADP+) [EC:1.1.1.371];iolW:scyllo-inositol 2-dehydrogenase (NADP+) [EC:1.1.1.371];	Microbial metabolism in diverse environments ;Inositol phosphate metabolism ;	IPR004104;IPR000683;IPR016040;	"Oxidoreductase, C-terminal";"Oxidoreductase, N-terminal";NAD(P)-binding domain;
154292557	>gi|154292557|ref|XP_001546850.1| hypothetical protein BC1G_14802 [Botrytis cinerea B05.10]	1	2.21e-05	_K(ac)YHLDIQEDQLK_	K(1)YHLDIQEDQLK	259	0.68877	86.803	cytosol		molecular_function;catalytic activity;oxidoreductase activity;		K16044	iolW:scyllo-inositol 2-dehydrogenase (NADP+) [EC:1.1.1.371];iolW:scyllo-inositol 2-dehydrogenase (NADP+) [EC:1.1.1.371];	Microbial metabolism in diverse environments ;Inositol phosphate metabolism ;	IPR004104;IPR000683;IPR016040;	"Oxidoreductase, C-terminal";"Oxidoreductase, N-terminal";NAD(P)-binding domain;
154292593	>gi|154292593|ref|XP_001546868.1| hypothetical protein BC1G_14820 [Botrytis cinerea B05.10]	1	0.00536811	_HAVEK(ac)YFK_	HAVEK(1)YFK	528	0.75818	78.516	extracellular	biological_process;metabolic process;organic substance metabolic process;macromolecule metabolic process;protein metabolic process;primary metabolic process;proteolysis;	peptidase activity, acting on L-amino acid peptides;molecular_function;endopeptidase activity;hydrolase activity;serine-type peptidase activity;peptidase activity;serine hydrolase activity;catalytic activity;serine-type endopeptidase activity;					IPR000209;IPR030400;IPR009020;IPR015366;	Peptidase S8/S53 domain;Sedolisin domain;"Proteinase inhibitor, propeptide";"Peptidase S53, propeptide";
154292618	>gi|154292618|ref|XP_001546880.1| cell division control protein 2 [Botrytis cinerea B05.10]	1	0.0295338	_TCFPDFK(ac)PSFPK_	TCFPDFK(1)PSFPK	261	-1.5416	50.286	cytosol				K04563	CDC28:cyclin-dependent kinase [EC:2.7.11.22];CDC28:cyclin-dependent kinase [EC:2.7.11.22];	Cell cycle - yeast ;Meiosis - yeast ;	IPR011009;IPR002290;IPR017441;IPR000719;IPR008271;	Protein kinase-like domain;"Serine/threonine/dual specificity protein kinase, catalytic domain";"Protein kinase, ATP binding site";Protein kinase domain;"Serine/threonine-protein kinase, active site";
154292642	>gi|154292642|ref|XP_001546892.1| hypothetical protein BC1G_14647 [Botrytis cinerea B05.10]	1	4.13e-07	_FK(ac)NYDTTETLR_	FK(1)NYDTTETLR	141	1.4083	108.35	cytosol,nuclear				K12839	SMNDC1:survival of motor neuron-related-splicing factor 30;	Spliceosome ;	IPR002999;	Tudor domain;
154292650	>gi|154292650|ref|XP_001546896.1| phosphoenolpyruvate carboxykinase [Botrytis cinerea B05.10]	1	0.000251918	_RCPLK(ac)YTR_	RCPLK(1)YTR	471	-1.081	130.66	cytosol	carbohydrate biosynthetic process;biological_process;organic substance biosynthetic process;monosaccharide biosynthetic process;single-organism carbohydrate metabolic process;biosynthetic process;carbohydrate metabolic process;metabolic process;glucose metabolic process;hexose metabolic process;hexose biosynthetic process;organic substance metabolic process;monosaccharide metabolic process;primar…	molecular_function;phosphoenolpyruvate carboxykinase activity;carboxy-lyase activity;carbon-carbon lyase activity;catalytic activity;lyase activity;phosphoenolpyruvate carboxykinase (ATP) activity;purine ribonucleotide binding;anion binding;ribonucleotide binding;small molecule binding;ion binding;ribonucleoside binding;purine ribonucleoside triphosphate binding;carbohydrate derivative binding;ad…		K01610	E4.1.1.49:phosphoenolpyruvate carboxykinase (ATP) [EC:4.1.1.49];E4.1.1.49:phosphoenolpyruvate carboxykinase (ATP) [EC:4.1.1.49];E4.1.1.49:phosphoenolpyruvate carboxykinase (ATP) [EC:4.1.1.49];E4.1.1.49:phosphoenolpyruvate carboxykinase (ATP) [EC:4.1.1.49];E4.1.1.49:phosphoenolpyruvate carboxykinase (ATP) [EC:4.1.1.49];E4.1.1.49:phosphoenolpyruvate carboxykinase (ATP) [EC:4.1.1.49];E4.1.1.49:phosp…	Metabolic pathways ;Biosynthesis of secondary metabolites ;Biosynthesis of antibiotics ;Microbial metabolism in diverse environments ;Carbon metabolism ;Glycolysis / Gluconeogenesis ;Pyruvate metabolism ;Citrate cycle (TCA cycle) ;Carbon fixation in photosynthetic organisms ;	IPR013035;IPR015994;IPR008210;IPR001272;	"Phosphoenolpyruvate carboxykinase, C-terminal";"Phosphoenolpyruvate carboxykinase (ATP), conserved site";"Phosphoenolpyruvate carboxykinase, N-terminal";"Phosphoenolpyruvate carboxykinase, ATP-utilising";
154292650	>gi|154292650|ref|XP_001546896.1| phosphoenolpyruvate carboxykinase [Botrytis cinerea B05.10]	1	2.62e-10	_K(ac)YQSEATEDVIAAGPAVK_	K(1)YQSEATEDVIAAGPAVK	542	0.82471	85.362	cytosol	carbohydrate biosynthetic process;biological_process;organic substance biosynthetic process;monosaccharide biosynthetic process;single-organism carbohydrate metabolic process;biosynthetic process;carbohydrate metabolic process;metabolic process;glucose metabolic process;hexose metabolic process;hexose biosynthetic process;organic substance metabolic process;monosaccharide metabolic process;primar…	molecular_function;phosphoenolpyruvate carboxykinase activity;carboxy-lyase activity;carbon-carbon lyase activity;catalytic activity;lyase activity;phosphoenolpyruvate carboxykinase (ATP) activity;purine ribonucleotide binding;anion binding;ribonucleotide binding;small molecule binding;ion binding;ribonucleoside binding;purine ribonucleoside triphosphate binding;carbohydrate derivative binding;ad…		K01610	E4.1.1.49:phosphoenolpyruvate carboxykinase (ATP) [EC:4.1.1.49];E4.1.1.49:phosphoenolpyruvate carboxykinase (ATP) [EC:4.1.1.49];E4.1.1.49:phosphoenolpyruvate carboxykinase (ATP) [EC:4.1.1.49];E4.1.1.49:phosphoenolpyruvate carboxykinase (ATP) [EC:4.1.1.49];E4.1.1.49:phosphoenolpyruvate carboxykinase (ATP) [EC:4.1.1.49];E4.1.1.49:phosphoenolpyruvate carboxykinase (ATP) [EC:4.1.1.49];E4.1.1.49:phosp…	Metabolic pathways ;Biosynthesis of secondary metabolites ;Biosynthesis of antibiotics ;Microbial metabolism in diverse environments ;Carbon metabolism ;Glycolysis / Gluconeogenesis ;Pyruvate metabolism ;Citrate cycle (TCA cycle) ;Carbon fixation in photosynthetic organisms ;	IPR013035;IPR015994;IPR008210;IPR001272;	"Phosphoenolpyruvate carboxykinase, C-terminal";"Phosphoenolpyruvate carboxykinase (ATP), conserved site";"Phosphoenolpyruvate carboxykinase, N-terminal";"Phosphoenolpyruvate carboxykinase, ATP-utilising";
154292654	>gi|154292654|ref|XP_001546898.1| ubiquitin conjugating enzyme [Botrytis cinerea B05.10]	1	0.027948	_EYVTK(ac)YASK_	EYVTK(1)YASK	50	-0.011071	59.116	cytosol							IPR016135;	Ubiquitin-conjugating enzyme/RWD-like;
154292666	>gi|154292666|ref|XP_001546904.1| hypothetical protein BC1G_14659 [Botrytis cinerea B05.10]	1	0.00113973	_GADIK(ac)YR_	GADIK(1)YR	42	-0.20873	122.79	cytosol							IPR000994;IPR028980;IPR007865;IPR029149;	"Peptidase M24, structural domain";"Creatinase/Aminopeptidase P, N-terminal";"Aminopeptidase P, N-terminal";"Creatinase/Aminopeptidase P/Spt16, N-terminal";
154292672	>gi|154292672|ref|XP_001546907.1| hypothetical protein BC1G_14662 [Botrytis cinerea B05.10]	1	0.0295255	_VTAAK(ac)AIEK_	VTAAK(1)AIEK	225	-0.58303	55.353	cytosol				K03267	ERF3:peptide chain release factor subunit 3;	mRNA surveillance pathway ;	IPR004160;IPR004161;IPR003285;IPR000795;IPR027417;IPR009000;IPR009001;	"Translation elongation factor EFTu/EF1A, C-terminal";"Translation elongation factor EFTu/EF1A, domain 2";Yeast eukaryotic release factor;"Elongation factor, GTP-binding domain";P-loop containing nucleoside triphosphate hydrolase;"Translation protein, beta-barrel domain";"Translation elongation factor EF1A/initiation factor IF2gamma, C-terminal";
154292675	>gi|154292675|ref|XP_001546908.1| hypothetical protein BC1G_14722 [Botrytis cinerea B05.10]	1	6.06e-05	_DNEEVQK(ac)ECLLK_	DNEEVQK(1)ECLLK	109	-0.14736	86.772	cytosol	cellular amino acid metabolic process;organonitrogen compound metabolic process;nitrogen compound metabolic process;cellular aromatic compound metabolic process;cellular process;small molecule metabolic process;organic acid metabolic process;oxoacid metabolic process;biological_process;organic cyclic compound metabolic process;single-organism metabolic process;metabolic process;organic substance …	molecular_function;hydrolase activity;hydrolase activity, acting on acid carbon-carbon bonds, in ketonic = substances;hydrolase activity, acting on acid carbon-carbon bonds;catalytic activity;fumarylacetoacetase activity;		K01555	FAH:fumarylacetoacetase [EC:3.7.1.2];FAH:fumarylacetoacetase [EC:3.7.1.2];FAH:fumarylacetoacetase [EC:3.7.1.2];FAH:fumarylacetoacetase [EC:3.7.1.2];	Metabolic pathways ;Microbial metabolism in diverse environments ;Tyrosine metabolism ;Styrene degradation ;	IPR011234;IPR015377;IPR002529;	"Fumarylacetoacetase, C-terminal-related";"Fumarylacetoacetase, N-terminal";"Fumarylacetoacetase, C-terminal";
154292681	>gi|154292681|ref|XP_001546911.1| mitochondrial 2-oxodicarboxylate transport protein [Botrytis cinerea B05.10]	1	4.53e-11	_FAANESWGK(ac)FYR_	FAANESWGK(1)FYR	95	0.16425	135.99	cytosol							IPR023395;IPR018108;IPR002067;	Mitochondrial carrier domain;Mitochondrial substrate/solute carrier;Mitochondrial carrier protein;
154292685	>gi|154292685|ref|XP_001546913.1| branched-chain amino acid transaminase [Botrytis cinerea B05.10]	1	0.00190456	_K(ac)YTMSELADASK_	K(1)YTMSELADASK	283	-0.041767	65.295	cytosol	nitrogen compound metabolic process;biological_process;organonitrogen compound metabolic process;cellular amino acid metabolic process;single-organism metabolic process;cellular process;metabolic process;small molecule metabolic process;organic acid metabolic process;oxoacid metabolic process;organic substance metabolic process;carboxylic acid metabolic process;cellular metabolic process;primary …	molecular_function;transferase activity, transferring nitrogenous groups;transaminase activity;catalytic activity;transferase activity;branched-chain-amino-acid transaminase activity;		K00826	E2.6.1.42:branched-chain amino acid aminotransferase [EC:2.6.1.42];E2.6.1.42:branched-chain amino acid aminotransferase [EC:2.6.1.42];E2.6.1.42:branched-chain amino acid aminotransferase [EC:2.6.1.42];E2.6.1.42:branched-chain amino acid aminotransferase [EC:2.6.1.42];E2.6.1.42:branched-chain amino acid aminotransferase [EC:2.6.1.42];E2.6.1.42:branched-chain amino acid aminotransferase [EC:2.6.1.4…	Metabolic pathways ;Biosynthesis of secondary metabolites ;Biosynthesis of antibiotics ;Biosynthesis of amino acids ;2-Oxocarboxylic acid metabolism ;Valine, leucine and isoleucine degradation ;Pantothenate and CoA biosynthesis ;Valine, leucine and isoleucine biosynthesis ;	IPR018300;IPR005786;IPR001544;	"Aminotransferase, class IV, conserved site";Branched-chain amino acid aminotransferase II;"Aminotransferase, class IV";
154292729	>gi|154292729|ref|XP_001546935.1| conserved hypothetical protein [Botrytis cinerea B05.10]	1	0.01435	_SYEK(ac)FTEPLDSGIR_	SYEK(1)FTEPLDSGIR	47	-0.45688	50.806	cytosol							IPR023389;IPR014980;	DOPA-like domain;"Dopa 4,5-dioxygenase";
154292820	>gi|154292820|ref|XP_001546980.1| hypothetical protein BC1G_14317 [Botrytis cinerea B05.10]	1	0.00695755	_GALK(ac)YYER_	GALK(1)YYER	246	0.58267	75.696	extracellular		molecular_function;binding;heterocyclic compound binding;organic cyclic compound binding;nucleic acid binding;RNA binding;endonuclease activity, active with either ribo- or = deoxyribonucleic acids and producing 3'-phosphomonoesters;nuclease activity;endonuclease activity;hydrolase activity;endoribonuclease activity, producing 3'-phosphomonoesters;hydrolase activity, acting on ester bonds;ribonuc…					IPR018188;IPR001568;	"Ribonuclease T2, active site";Ribonuclease T2-like;
154292826	>gi|154292826|ref|XP_001546983.1| hypothetical protein BC1G_14320 [Botrytis cinerea B05.10]	1	5.93e-07	_K(ac)YEDLVQAMTDK_	K(1)YEDLVQAMTDK	49	-0.85881	98.942	cytosol
154292828	>gi|154292828|ref|XP_001546984.1| conserved hypothetical protein [Botrytis cinerea B05.10]	1	0.0270489	_LAADK(ac)PFIVGQR_	LAADK(1)PFIVGQR	219	4.4695	51.727	cytoskeleton	biological_process;single-organism transport;single-organism process;hydrogen transport;transport;establishment of localization;cation transport;monovalent inorganic cation transport;localization;ion transport;proton transport;nitrogen compound metabolic process;cellular aromatic compound metabolic process;ribose phosphate metabolic process;purine nucleoside triphosphate metabolic process;ribonuc…			K02145	ATPeV1A:V-type H+-transporting ATPase subunit A [EC:3.6.3.14];ATPeV1A:V-type H+-transporting ATPase subunit A [EC:3.6.3.14];ATPeV1A:V-type H+-transporting ATPase subunit A [EC:3.6.3.14];ATPeV1A:V-type H+-transporting ATPase subunit A [EC:3.6.3.14];ATPeV1A:V-type H+-transporting ATPase subunit A [EC:3.6.3.14];ATPeV1A:V-type H+-transporting ATPase subunit A [EC:3.6.3.14];ATPeV1A:V-type H+-transport…	Metabolic pathways ;Oxidative phosphorylation ;Phagosome ;Synaptic vesicle cycle ;Vibrio cholerae infection ;Epithelial cell signaling in Helicobacter pylori infection ;Rheumatoid arthritis ;Collecting duct acid secretion ;	IPR027417;IPR004100;IPR000194;	P-loop containing nucleoside triphosphate hydrolase;"ATPase, F1 complex alpha/beta subunit, N-terminal domain";"ATPase, F1/V1/A1 complex, alpha/beta subunit, nucleotide-binding domain";
154292948	>gi|154292948|ref|XP_001547036.1| hypothetical protein BC1G_14372 [Botrytis cinerea B05.10]	1	0.00384145	_SLQK(ac)YYR_	SLQK(1)YYR	426	0.09651	97.071	nuclear							IPR003604;IPR013087;IPR015880;IPR007087;	"Zinc finger, U1-type";Zinc finger C2H2-type/integrase DNA-binding domain;"Zinc finger, C2H2-like";"Zinc finger, C2H2";
154292960	>gi|154292960|ref|XP_001547042.1| hypothetical protein BC1G_14378 [Botrytis cinerea B05.10]	1	0.000115371	_FLHEFK(ac)DNDNIR_	FLHEFK(1)DNDNIR	351	0.8887	80.834	mitochondria							IPR001849;IPR011993;	Pleckstrin homology domain;Pleckstrin homology-like domain;
154292987	>gi|154292987|ref|XP_001547053.1| 26S protease regulatory subunit 8 [Botrytis cinerea B05.10]	1	0.0342191	_VHVTQEDFDLATAK(ac)VLNK_	VHVTQEDFDLATAK(1)VLNK	372	1.2732	43.261	nuclear				K03066	PSMC5:26S proteasome regulatory subunit T6;PSMC5:26S proteasome regulatory subunit T6;	Epstein-Barr virus infection ;Proteasome ;	IPR027417;IPR005937;IPR003593;IPR003960;IPR003959;	P-loop containing nucleoside triphosphate hydrolase;26S proteasome subunit P45;AAA+ ATPase domain;"ATPase, AAA-type, conserved site";"ATPase, AAA-type, core";
154292987	>gi|154292987|ref|XP_001547053.1| 26S protease regulatory subunit 8 [Botrytis cinerea B05.10]	1	3.95e-08	_VSGSELVQK(ac)YIGEGSR_	VSGSELVQK(1)YIGEGSR	205	0.26462	90.348	nuclear				K03066	PSMC5:26S proteasome regulatory subunit T6;PSMC5:26S proteasome regulatory subunit T6;	Epstein-Barr virus infection ;Proteasome ;	IPR027417;IPR005937;IPR003593;IPR003960;IPR003959;	P-loop containing nucleoside triphosphate hydrolase;26S proteasome subunit P45;AAA+ ATPase domain;"ATPase, AAA-type, conserved site";"ATPase, AAA-type, core";
154293025	>gi|154293025|ref|XP_001547070.1| hypothetical protein BC1G_14780 [Botrytis cinerea B05.10]	1	0.00238874	_IQK(ac)DLGR_	IQK(1)DLGR	736	-0.051779	111.65	nuclear				K11987	PTGS2:prostaglandin-endoperoxide synthase 2 [EC:1.14.99.1];PTGS2:prostaglandin-endoperoxide synthase 2 [EC:1.14.99.1];PTGS2:prostaglandin-endoperoxide synthase 2 [EC:1.14.99.1];PTGS2:prostaglandin-endoperoxide synthase 2 [EC:1.14.99.1];PTGS2:prostaglandin-endoperoxide synthase 2 [EC:1.14.99.1];PTGS2:prostaglandin-endoperoxide synthase 2 [EC:1.14.99.1];PTGS2:prostaglandin-endoperoxide synthase 2 […	Metabolic pathways ;Pathways in cancer ;Oxytocin signaling pathway ;MicroRNAs in cancer ;Arachidonic acid metabolism ;Chemical carcinogenesis ;VEGF signaling pathway ;Serotonergic synapse ;Retrograde endocannabinoid signaling ;TNF signaling pathway ;Small cell lung cancer ;NF-kappa B signaling pathway ;Ovarian steroidogenesis ;Leishmaniasis ;	IPR019791;IPR001128;IPR010255;IPR017972;	"Haem peroxidase, animal";Cytochrome P450;Haem peroxidase;"Cytochrome P450, conserved site";
154293035	>gi|154293035|ref|XP_001547075.1| succinate dehydrogenase cytochrome b subunit [Botrytis cinerea B05.10]	1	0.0229643	_HLAWDMGK(ac)TFK_	HLAWDMGK(1)TFK	160	0.27076	52.071	mitochondria				K00236	SDHC:succinate dehydrogenase (ubiquinone) cytochrome b560 subunit;SDHC:succinate dehydrogenase (ubiquinone) cytochrome b560 subunit;SDHC:succinate dehydrogenase (ubiquinone) cytochrome b560 subunit;SDHC:succinate dehydrogenase (ubiquinone) cytochrome b560 subunit;SDHC:succinate dehydrogenase (ubiquinone) cytochrome b560 subunit;SDHC:succinate dehydrogenase (ubiquinone) cytochrome b560 subunit;SDH…	Metabolic pathways ;Biosynthesis of secondary metabolites ;Biosynthesis of antibiotics ;Microbial metabolism in diverse environments ;Carbon metabolism ;Huntington's disease ;Oxidative phosphorylation ;Alzheimer's disease ;Parkinson's disease ;Non-alcoholic fatty liver disease (NAFLD) ;Citrate cycle (TCA cycle) ;	IPR000701;IPR018495;IPR014314;	"Succinate dehydrogenase/Fumarate reductase, transmembrane subunit";"Succinate dehydrogenase, cytochrome b subunit, conserved site";"Succinate dehydrogenase, cytochrome b556 subunit";
154293055	>gi|154293055|ref|XP_001547084.1| hypothetical protein BC1G_14794 [Botrytis cinerea B05.10]	1	0.00760353	_CLVPHYPDDPK(ac)AR_	CLVPHYPDDPK(1)AR	269	-0.43347	54.343	plasma membrane							IPR013178;	"Histone H3-K56 acetyltransferase, RTT109";
154293066	>gi|154293066|ref|XP_001547086.1| hypothetical protein BC1G_14488 [Botrytis cinerea B05.10]	1	0.000241089	_WEK(ac)ISDDYVIGHHQLR_	WEK(1)ISDDYVIGHHQLR	113	1.2243	66.246	nuclear	biological_process;cellular aromatic compound metabolic process;organic cyclic compound metabolic process;single-organism metabolic process;cellular process;secondary metabolic process;metabolic process;organic hydroxy compound metabolic process;phenol-containing compound metabolic process;organic substance metabolic process;cellular metabolic process;pigment metabolic process;melanin metabolic p…	molecular_function;carbon-oxygen lyase activity;hydro-lyase activity;catalytic activity;lyase activity;scytalone dehydratase activity;					IPR004235;	Scytalone dehydratase;
154293124	>gi|154293124|ref|XP_001547112.1| hypothetical protein BC1G_14514 [Botrytis cinerea B05.10]	1	2.89e-05	_QSK(ac)YLVVEGEEGKETVK_	QSK(1)YLVVEGEEGKETVK	179	-0.21585	85.982	cytosol				K11090	LA:lupus La protein;	Systemic lupus erythematosus ;	IPR002344;IPR006630;IPR011991;	Lupus La protein;RNA-binding protein Lupus La;Winged helix-turn-helix DNA-binding domain;
154293128	>gi|154293128|ref|XP_001547114.1| hypothetical protein BC1G_14516 [Botrytis cinerea B05.10]	0.995894	0.0430506	_VPSKPADHPVK(ac)YAAEENK_	VPSK(0.004)PADHPVK(0.996)YAAEENK	211	0.20299	52.731	mitochondria,nuclear		molecular_function;catalytic activity;transferase activity;transferase activity, transferring acyl groups;		K00624	E2.3.1.7:carnitine O-acetyltransferase [EC:2.3.1.7];	Peroxisome ;	IPR000542;	Acyltransferase ChoActase/COT/CPT;
154293128	>gi|154293128|ref|XP_001547114.1| hypothetical protein BC1G_14516 [Botrytis cinerea B05.10]	1	1.02e-07	_YAAEENK(ac)HILVIR_	YAAEENK(1)HILVIR	218	0.45851	101.71	mitochondria,nuclear		molecular_function;catalytic activity;transferase activity;transferase activity, transferring acyl groups;		K00624	E2.3.1.7:carnitine O-acetyltransferase [EC:2.3.1.7];	Peroxisome ;	IPR000542;	Acyltransferase ChoActase/COT/CPT;
154293147	>gi|154293147|ref|XP_001547121.1| hypothetical protein BC1G_14559 [Botrytis cinerea B05.10]	1	0.0118185	_DLIDSK(ac)LK_	DLIDSK(1)LK	101	0.37839	69.598	mitochondria				K17218	sqr:sulfide:quinone oxidoreductase [EC:1.8.5.-];	Sulfur metabolism ;	IPR023753;	"Pyridine nucleotide-disulphide oxidoreductase, FAD/NAD(P)-binding domain";
154293147	>gi|154293147|ref|XP_001547121.1| hypothetical protein BC1G_14559 [Botrytis cinerea B05.10]	1	0.0103485	_HIK(ac)YHNVWSAGDASSLPTSK_	HIK(1)YHNVWSAGDASSLPTSK	324	0.31413	56.304	mitochondria				K17218	sqr:sulfide:quinone oxidoreductase [EC:1.8.5.-];	Sulfur metabolism ;	IPR023753;	"Pyridine nucleotide-disulphide oxidoreductase, FAD/NAD(P)-binding domain";
154293232	>gi|154293232|ref|XP_001547158.1| hypothetical protein BC1G_14414 [Botrytis cinerea B05.10]	1	1.55e-06	_EK(ac)HLENCVFLGEEGVR_	EK(1)HLENCVFLGEEGVR	158	0.25765	81.656	cytosol	biological_process;single-organism metabolic process;metabolic process;oxidation-reduction process;	coenzyme binding;cofactor binding;anion binding;ribonucleotide binding;small molecule binding;ion binding;carbohydrate derivative binding;nucleoside phosphate binding;molecular_function;nucleotide binding;binding;heterocyclic compound binding;organic cyclic compound binding;FMN binding;catalytic activity;oxidoreductase activity;					IPR011576;IPR012349;	"Pyridoxamine 5'-phosphate oxidase-like, FMN-binding domain";FMN-binding split barrel;
154293270	>gi|154293270|ref|XP_001547175.1| glucose 1-dehydrogenase [Botrytis cinerea B05.10]	1	1.19e-05	_HAIIGLTK(ac)HASVEGGPK_	HAIIGLTK(1)HASVEGGPK	176	0.36237	82.663	cytosol	biological_process;metabolic process;	molecular_function;catalytic activity;oxidoreductase activity;					IPR016040;IPR002347;IPR002198;IPR020904;	NAD(P)-binding domain;Glucose/ribitol dehydrogenase;Short-chain dehydrogenase/reductase SDR;"Short-chain dehydrogenase/reductase, conserved site";
154293327	>gi|154293327|ref|XP_001547199.1| dihydrolipoamide acetyltransferase component E2 of pyruvate dehydrogenase complex [Botrytis cinerea B05.10]	1	3.42e-05	_TALNASGEGK(ac)YK_	TALNASGEGK(1)YK	287	0.46667	96.059	mitochondria	biological_process;metabolic process;	molecular_function;catalytic activity;transferase activity;transferase activity, transferring acyl groups;		K00627	DLAT:pyruvate dehydrogenase E2 component (dihydrolipoamide acetyltransferase) [EC:2.3.1.12];DLAT:pyruvate dehydrogenase E2 component (dihydrolipoamide acetyltransferase) [EC:2.3.1.12];DLAT:pyruvate dehydrogenase E2 component (dihydrolipoamide acetyltransferase) [EC:2.3.1.12];DLAT:pyruvate dehydrogenase E2 component (dihydrolipoamide acetyltransferase) [EC:2.3.1.12];DLAT:pyruvate dehydrogenase E2 …	Metabolic pathways ;Biosynthesis of secondary metabolites ;Biosynthesis of antibiotics ;Microbial metabolism in diverse environments ;Carbon metabolism ;Glycolysis / Gluconeogenesis ;Pyruvate metabolism ;Citrate cycle (TCA cycle) ;	IPR011053;IPR023213;IPR006257;IPR003016;IPR000089;IPR001078;IPR004167;	Single hybrid motif;Chloramphenicol acetyltransferase-like domain;Dihydrolipoyllysine-residue acetyltransferase component of pyruvate dehydrogenase complex;"2-oxo acid dehydrogenase, lipoyl-binding site";Biotin/lipoyl attachment;"2-oxoacid dehydrogenase acyltransferase, catalytic domain";E3-binding domain;
154293369	>gi|154293369|ref|XP_001547218.1| hypothetical protein BC1G_13706 [Botrytis cinerea B05.10]	1	0.00695878	_STK(ac)GLDFDGMK_	STK(1)GLDFDGMK	183	-0.87596	63.091	cytosol	biological_process;metabolic process;biosynthetic process;	molecular_function;cofactor binding;anion binding;binding;ion binding;pyridoxal phosphate binding;		K14454	GOT1:aspartate aminotransferase, cytoplasmic [EC:2.6.1.1];GOT1:aspartate aminotransferase, cytoplasmic [EC:2.6.1.1];GOT1:aspartate aminotransferase, cytoplasmic [EC:2.6.1.1];GOT1:aspartate aminotransferase, cytoplasmic [EC:2.6.1.1];GOT1:aspartate aminotransferase, cytoplasmic [EC:2.6.1.1];GOT1:aspartate aminotransferase, cytoplasmic [EC:2.6.1.1];GOT1:aspartate aminotransferase, cytoplasmic [EC:2.…	Metabolic pathways ;Biosynthesis of secondary metabolites ;Biosynthesis of antibiotics ;Microbial metabolism in diverse environments ;Biosynthesis of amino acids ;Carbon metabolism ;Arginine and proline metabolism ;Cysteine and methionine metabolism ;2-Oxocarboxylic acid metabolism ;Alanine, aspartate and glutamate metabolism ;Tyrosine metabolism ;Phenylalanine, tyrosine and tryptophan biosynthes…	IPR015421;IPR015424;IPR004839;IPR000796;	"Pyridoxal phosphate-dependent transferase, major region, subdomain 1";Pyridoxal phosphate-dependent transferase;"Aminotransferase, class I/classII";Aspartate/other aminotransferase;
154293369	>gi|154293369|ref|XP_001547218.1| hypothetical protein BC1G_13706 [Botrytis cinerea B05.10]	1	3.24e-14	_TGCFHFVTGAGEDAEK(ac)NIAR_	TGCFHFVTGAGEDAEK(1)NIAR	299	1.2283	102.89	cytosol	biological_process;metabolic process;biosynthetic process;	molecular_function;cofactor binding;anion binding;binding;ion binding;pyridoxal phosphate binding;		K14454	GOT1:aspartate aminotransferase, cytoplasmic [EC:2.6.1.1];GOT1:aspartate aminotransferase, cytoplasmic [EC:2.6.1.1];GOT1:aspartate aminotransferase, cytoplasmic [EC:2.6.1.1];GOT1:aspartate aminotransferase, cytoplasmic [EC:2.6.1.1];GOT1:aspartate aminotransferase, cytoplasmic [EC:2.6.1.1];GOT1:aspartate aminotransferase, cytoplasmic [EC:2.6.1.1];GOT1:aspartate aminotransferase, cytoplasmic [EC:2.…	Metabolic pathways ;Biosynthesis of secondary metabolites ;Biosynthesis of antibiotics ;Microbial metabolism in diverse environments ;Biosynthesis of amino acids ;Carbon metabolism ;Arginine and proline metabolism ;Cysteine and methionine metabolism ;2-Oxocarboxylic acid metabolism ;Alanine, aspartate and glutamate metabolism ;Tyrosine metabolism ;Phenylalanine, tyrosine and tryptophan biosynthes…	IPR015421;IPR015424;IPR004839;IPR000796;	"Pyridoxal phosphate-dependent transferase, major region, subdomain 1";Pyridoxal phosphate-dependent transferase;"Aminotransferase, class I/classII";Aspartate/other aminotransferase;
154293416	>gi|154293416|ref|XP_001547239.1| hypothetical protein BC1G_14334 [Botrytis cinerea B05.10]	1	0.000197303	_TK(ac)HPIEELYEK_	TK(1)HPIEELYEK	120	0.25629	85.536	cytosol,nuclear				K03237	EIF2S1:translation initiation factor 2 subunit 1;EIF2S1:translation initiation factor 2 subunit 1;EIF2S1:translation initiation factor 2 subunit 1;EIF2S1:translation initiation factor 2 subunit 1;EIF2S1:translation initiation factor 2 subunit 1;EIF2S1:translation initiation factor 2 subunit 1;EIF2S1:translation initiation factor 2 subunit 1;	RNA transport ;Protein processing in endoplasmic reticulum ;Non-alcoholic fatty liver disease (NAFLD) ;Herpes simplex infection ;Influenza A ;Hepatitis C ;Measles ;	IPR003029;IPR024054;IPR024055;IPR012340;IPR011488;IPR022967;	"Ribosomal protein S1, RNA-binding domain";"Translation initiation factor 2, alpha subunit, middle domain";"Translation initiation factor 2, alpha subunit, C-terminal";"Nucleic acid-binding, OB-fold";"Translation initiation factor 2, alpha subunit";"RNA-binding domain, S1";
154293440	>gi|154293440|ref|XP_001547251.1| 60S ribosomal protein L37 [Botrytis cinerea B05.10]	1	0.00858097	_SLHIQK(ac)HTCSGCGYPAAK_	SLHIQK(1)HTCSGCGYPAAK	31	0.46345	55.094	mitochondria	gene expression;organic substance biosynthetic process;biosynthetic process;macromolecule biosynthetic process;cellular macromolecule metabolic process;cellular process;biological_process;cellular macromolecule biosynthetic process;metabolic process;organic substance metabolic process;cellular biosynthetic process;cellular protein metabolic process;macromolecule metabolic process;cellular metabol…	molecular_function;structural molecule activity;structural constituent of ribosome;	cell part;cell;cellular_component;intracellular;cytoplasmic part;cytoplasm;intracellular non-membrane-bounded organelle;organelle;macromolecular complex;non-membrane-bounded organelle;ribonucleoprotein complex;intracellular organelle;intracellular part;ribosome;	K02922	RP-L37e:large subunit ribosomal protein L37e;	Ribosome ;	IPR001569;IPR018267;IPR011331;IPR011332;	Ribosomal protein L37e;"Ribosomal protein L37e, conserved site";Ribosomal protein L37ae/L37e;Zinc-binding ribosomal protein;
154293446	>gi|154293446|ref|XP_001547254.1| hypothetical protein BC1G_14349 [Botrytis cinerea B05.10]	1	0.000959269	_FSTSVQSGK(ac)SYR_	FSTSVQSGK(1)SYR	397	-0.22742	71.176	extracellular	biological_process;single-organism metabolic process;metabolic process;oxidation-reduction process;	molecular_function;catalytic activity;oxidoreductase activity;					IPR008972;IPR011706;IPR011707;IPR001117;	Cupredoxin;"Multicopper oxidase, type 2";"Multicopper oxidase, type 3";"Multicopper oxidase, type 1";
154293458	>gi|154293458|ref|XP_001547260.1| predicted protein [Botrytis cinerea B05.10]	1	0.000919268	_IAVPK(ac)SSAR_	IAVPK(1)SSAR	736	0.19196	97.565	nuclear
154293719	>gi|154293719|ref|XP_001547323.1| hypothetical protein BC1G_14096 [Botrytis cinerea B05.10]	1	0.00249349	_DLEK(ac)YEELR_	DLEK(1)YEELR	256	0.10315	77.662	nuclear							IPR005607;	BSD;
154293798	>gi|154293798|ref|XP_001547344.1| hypothetical protein BC1G_14227 [Botrytis cinerea B05.10]	1	0.0132739	_TPLEDK(ac)YAER_	TPLEDK(1)YAER	59	-0.041071	59.198	cytosol							IPR001303;	Class II aldolase/adducin N-terminal;
154293828	>gi|154293828|ref|XP_001547359.1| hypothetical protein BC1G_14242 [Botrytis cinerea B05.10]	1	0.0416073	_LDLK(ac)HHVFK_	LDLK(1)HHVFK	144	-0.098054	41.117	nuclear							IPR029063;	S-adenosyl-L-methionine-dependent methyltransferase;
154293848	>gi|154293848|ref|XP_001547369.1| hypothetical protein BC1G_14252 [Botrytis cinerea B05.10]	1	0.00846125	_FK(ac)MLDGR_	FK(1)MLDGR	357	-0.99199	86.794	cytosol,nuclear							IPR007146;	Sas10/Utp3/C1D;
154293865	>gi|154293865|ref|XP_001547377.1| hypothetical protein BC1G_14004 [Botrytis cinerea B05.10]	1	0.0023953	_SFAK(ac)ALEVIPR_	SFAK(1)ALEVIPR	430	-1.0285	70.089	cytosol							IPR002423;IPR002194;IPR017998;IPR012720;IPR027409;IPR027413;IPR027410;	Chaperonin Cpn60/TCP-1 family;"Chaperonin TCP-1, conserved site";Chaperone tailless complex polypeptide 1 (TCP-1);"T-complex protein 1, eta subunit";GroEL-like apical domain;GroEL-like equatorial domain;TCP-1-like chaperonin intermediate domain;
154293968	>gi|154293968|ref|XP_001547428.1| hypothetical protein BC1G_14163 [Botrytis cinerea B05.10]	1	0.0399867	_SSNATAK(ac)YVIR_	SSNATAK(1)YVIR	474	0.096806	45.004	cytosol	biological_process;single-organism metabolic process;metabolic process;oxidation-reduction process;	molecular_function;catalytic activity;oxidoreductase activity;dioxygenase activity;oxidoreductase activity, acting on paired donors, with = incorporation or reduction of molecular oxygen;oxidoreductase activity, acting on paired donors, with = incorporation or reduction of molecular oxygen, 2-oxoglutarate as one = donor, and incorporation of one atom each of oxygen into both donors;					IPR005123;IPR006620;	Oxoglutarate/iron-dependent dioxygenase;"Prolyl 4-hydroxylase, alpha subunit";
154293978	>gi|154293978|ref|XP_001547433.1| glutamate synthase (NADPH) [Botrytis cinerea B05.10]	1	0.00237746	_FHEK(ac)GFPSR_	FHEK(1)GFPSR	844	-0.38221	80.688	cytosol	biological_process;metabolic process;single-organism metabolic process;oxidation-reduction process;	molecular_function;catalytic activity;oxidoreductase activity;		K00264	GLT1:glutamate synthase (NADPH/NADH) [EC:1.4.1.13 1.4.1.14];GLT1:glutamate synthase (NADPH/NADH) [EC:1.4.1.13 1.4.1.14];GLT1:glutamate synthase (NADPH/NADH) [EC:1.4.1.13 1.4.1.14];GLT1:glutamate synthase (NADPH/NADH) [EC:1.4.1.13 1.4.1.14];GLT1:glutamate synthase (NADPH/NADH) [EC:1.4.1.13 1.4.1.14];GLT1:glutamate synthase (NADPH/NADH) [EC:1.4.1.13 1.4.1.14];GLT1:glutamate synthase (NADPH/NADH) [E…	Metabolic pathways ;Biosynthesis of secondary metabolites ;Biosynthesis of antibiotics ;Microbial metabolism in diverse environments ;Biosynthesis of amino acids ;Alanine, aspartate and glutamate metabolism ;Nitrogen metabolism ;	IPR009051;IPR002489;IPR011032;IPR001327;IPR006982;IPR029055;IPR002932;IPR013785;IPR006005;IPR000583;IPR023753;IPR016040;IPR017932;	Alpha-helical ferredoxin;"Glutamate synthase, alpha subunit, C-terminal";GroES (chaperonin 10)-like;"Pyridine nucleotide-disulphide oxidoreductase, NAD-binding domain";"Glutamate synthase, central-N";"Nucleophile aminohydrolases, N-terminal";Glutamate synthase domain;Aldolase-type TIM barrel;"Glutamate synthase, NADH/NADPH, small subunit 1";Class II glutamine amidotransferase domain;"Pyridine nuc…
154293978	>gi|154293978|ref|XP_001547433.1| glutamate synthase (NADPH) [Botrytis cinerea B05.10]	1	0.00314263	_GFMK(ac)YQR_	GFMK(1)YQR	1625	-0.47278	103.29	cytosol	biological_process;metabolic process;single-organism metabolic process;oxidation-reduction process;	molecular_function;catalytic activity;oxidoreductase activity;		K00264	GLT1:glutamate synthase (NADPH/NADH) [EC:1.4.1.13 1.4.1.14];GLT1:glutamate synthase (NADPH/NADH) [EC:1.4.1.13 1.4.1.14];GLT1:glutamate synthase (NADPH/NADH) [EC:1.4.1.13 1.4.1.14];GLT1:glutamate synthase (NADPH/NADH) [EC:1.4.1.13 1.4.1.14];GLT1:glutamate synthase (NADPH/NADH) [EC:1.4.1.13 1.4.1.14];GLT1:glutamate synthase (NADPH/NADH) [EC:1.4.1.13 1.4.1.14];GLT1:glutamate synthase (NADPH/NADH) [E…	Metabolic pathways ;Biosynthesis of secondary metabolites ;Biosynthesis of antibiotics ;Microbial metabolism in diverse environments ;Biosynthesis of amino acids ;Alanine, aspartate and glutamate metabolism ;Nitrogen metabolism ;	IPR009051;IPR002489;IPR011032;IPR001327;IPR006982;IPR029055;IPR002932;IPR013785;IPR006005;IPR000583;IPR023753;IPR016040;IPR017932;	Alpha-helical ferredoxin;"Glutamate synthase, alpha subunit, C-terminal";GroES (chaperonin 10)-like;"Pyridine nucleotide-disulphide oxidoreductase, NAD-binding domain";"Glutamate synthase, central-N";"Nucleophile aminohydrolases, N-terminal";Glutamate synthase domain;Aldolase-type TIM barrel;"Glutamate synthase, NADH/NADPH, small subunit 1";Class II glutamine amidotransferase domain;"Pyridine nuc…
154293978	>gi|154293978|ref|XP_001547433.1| glutamate synthase (NADPH) [Botrytis cinerea B05.10]	1	6.27e-06	_QLIYDLK(ac)CANPR_	QLIYDLK(1)CANPR	1074	0.10444	96.604	cytosol	biological_process;metabolic process;single-organism metabolic process;oxidation-reduction process;	molecular_function;catalytic activity;oxidoreductase activity;		K00264	GLT1:glutamate synthase (NADPH/NADH) [EC:1.4.1.13 1.4.1.14];GLT1:glutamate synthase (NADPH/NADH) [EC:1.4.1.13 1.4.1.14];GLT1:glutamate synthase (NADPH/NADH) [EC:1.4.1.13 1.4.1.14];GLT1:glutamate synthase (NADPH/NADH) [EC:1.4.1.13 1.4.1.14];GLT1:glutamate synthase (NADPH/NADH) [EC:1.4.1.13 1.4.1.14];GLT1:glutamate synthase (NADPH/NADH) [EC:1.4.1.13 1.4.1.14];GLT1:glutamate synthase (NADPH/NADH) [E…	Metabolic pathways ;Biosynthesis of secondary metabolites ;Biosynthesis of antibiotics ;Microbial metabolism in diverse environments ;Biosynthesis of amino acids ;Alanine, aspartate and glutamate metabolism ;Nitrogen metabolism ;	IPR009051;IPR002489;IPR011032;IPR001327;IPR006982;IPR029055;IPR002932;IPR013785;IPR006005;IPR000583;IPR023753;IPR016040;IPR017932;	Alpha-helical ferredoxin;"Glutamate synthase, alpha subunit, C-terminal";GroES (chaperonin 10)-like;"Pyridine nucleotide-disulphide oxidoreductase, NAD-binding domain";"Glutamate synthase, central-N";"Nucleophile aminohydrolases, N-terminal";Glutamate synthase domain;Aldolase-type TIM barrel;"Glutamate synthase, NADH/NADPH, small subunit 1";Class II glutamine amidotransferase domain;"Pyridine nuc…
154293978	>gi|154293978|ref|XP_001547433.1| glutamate synthase (NADPH) [Botrytis cinerea B05.10]	1	5.92e-07	_RLDEDELK(ac)YQAAR_	RLDEDELK(1)YQAAR	1656	-0.16777	107.65	cytosol	biological_process;metabolic process;single-organism metabolic process;oxidation-reduction process;	molecular_function;catalytic activity;oxidoreductase activity;		K00264	GLT1:glutamate synthase (NADPH/NADH) [EC:1.4.1.13 1.4.1.14];GLT1:glutamate synthase (NADPH/NADH) [EC:1.4.1.13 1.4.1.14];GLT1:glutamate synthase (NADPH/NADH) [EC:1.4.1.13 1.4.1.14];GLT1:glutamate synthase (NADPH/NADH) [EC:1.4.1.13 1.4.1.14];GLT1:glutamate synthase (NADPH/NADH) [EC:1.4.1.13 1.4.1.14];GLT1:glutamate synthase (NADPH/NADH) [EC:1.4.1.13 1.4.1.14];GLT1:glutamate synthase (NADPH/NADH) [E…	Metabolic pathways ;Biosynthesis of secondary metabolites ;Biosynthesis of antibiotics ;Microbial metabolism in diverse environments ;Biosynthesis of amino acids ;Alanine, aspartate and glutamate metabolism ;Nitrogen metabolism ;	IPR009051;IPR002489;IPR011032;IPR001327;IPR006982;IPR029055;IPR002932;IPR013785;IPR006005;IPR000583;IPR023753;IPR016040;IPR017932;	Alpha-helical ferredoxin;"Glutamate synthase, alpha subunit, C-terminal";GroES (chaperonin 10)-like;"Pyridine nucleotide-disulphide oxidoreductase, NAD-binding domain";"Glutamate synthase, central-N";"Nucleophile aminohydrolases, N-terminal";Glutamate synthase domain;Aldolase-type TIM barrel;"Glutamate synthase, NADH/NADPH, small subunit 1";Class II glutamine amidotransferase domain;"Pyridine nuc…
154293978	>gi|154293978|ref|XP_001547433.1| glutamate synthase (NADPH) [Botrytis cinerea B05.10]	1	0.0322153	_SLVLDK(ac)TK_	SLVLDK(1)TK	1619	-0.36057	54.982	cytosol	biological_process;metabolic process;single-organism metabolic process;oxidation-reduction process;	molecular_function;catalytic activity;oxidoreductase activity;		K00264	GLT1:glutamate synthase (NADPH/NADH) [EC:1.4.1.13 1.4.1.14];GLT1:glutamate synthase (NADPH/NADH) [EC:1.4.1.13 1.4.1.14];GLT1:glutamate synthase (NADPH/NADH) [EC:1.4.1.13 1.4.1.14];GLT1:glutamate synthase (NADPH/NADH) [EC:1.4.1.13 1.4.1.14];GLT1:glutamate synthase (NADPH/NADH) [EC:1.4.1.13 1.4.1.14];GLT1:glutamate synthase (NADPH/NADH) [EC:1.4.1.13 1.4.1.14];GLT1:glutamate synthase (NADPH/NADH) [E…	Metabolic pathways ;Biosynthesis of secondary metabolites ;Biosynthesis of antibiotics ;Microbial metabolism in diverse environments ;Biosynthesis of amino acids ;Alanine, aspartate and glutamate metabolism ;Nitrogen metabolism ;	IPR009051;IPR002489;IPR011032;IPR001327;IPR006982;IPR029055;IPR002932;IPR013785;IPR006005;IPR000583;IPR023753;IPR016040;IPR017932;	Alpha-helical ferredoxin;"Glutamate synthase, alpha subunit, C-terminal";GroES (chaperonin 10)-like;"Pyridine nucleotide-disulphide oxidoreductase, NAD-binding domain";"Glutamate synthase, central-N";"Nucleophile aminohydrolases, N-terminal";Glutamate synthase domain;Aldolase-type TIM barrel;"Glutamate synthase, NADH/NADPH, small subunit 1";Class II glutamine amidotransferase domain;"Pyridine nuc…
154293978	>gi|154293978|ref|XP_001547433.1| glutamate synthase (NADPH) [Botrytis cinerea B05.10]	1	0.00913948	_VLPVDYK(ac)R_	VLPVDYK(1)R	1552	0.17518	82.452	cytosol	biological_process;metabolic process;single-organism metabolic process;oxidation-reduction process;	molecular_function;catalytic activity;oxidoreductase activity;		K00264	GLT1:glutamate synthase (NADPH/NADH) [EC:1.4.1.13 1.4.1.14];GLT1:glutamate synthase (NADPH/NADH) [EC:1.4.1.13 1.4.1.14];GLT1:glutamate synthase (NADPH/NADH) [EC:1.4.1.13 1.4.1.14];GLT1:glutamate synthase (NADPH/NADH) [EC:1.4.1.13 1.4.1.14];GLT1:glutamate synthase (NADPH/NADH) [EC:1.4.1.13 1.4.1.14];GLT1:glutamate synthase (NADPH/NADH) [EC:1.4.1.13 1.4.1.14];GLT1:glutamate synthase (NADPH/NADH) [E…	Metabolic pathways ;Biosynthesis of secondary metabolites ;Biosynthesis of antibiotics ;Microbial metabolism in diverse environments ;Biosynthesis of amino acids ;Alanine, aspartate and glutamate metabolism ;Nitrogen metabolism ;	IPR009051;IPR002489;IPR011032;IPR001327;IPR006982;IPR029055;IPR002932;IPR013785;IPR006005;IPR000583;IPR023753;IPR016040;IPR017932;	Alpha-helical ferredoxin;"Glutamate synthase, alpha subunit, C-terminal";GroES (chaperonin 10)-like;"Pyridine nucleotide-disulphide oxidoreductase, NAD-binding domain";"Glutamate synthase, central-N";"Nucleophile aminohydrolases, N-terminal";Glutamate synthase domain;Aldolase-type TIM barrel;"Glutamate synthase, NADH/NADPH, small subunit 1";Class II glutamine amidotransferase domain;"Pyridine nuc…
154293980	>gi|154293980|ref|XP_001547434.1| hypothetical protein BC1G_14169 [Botrytis cinerea B05.10]	0.99999	0.0294441	_SKDDLLTSK(ac)FK_	SKDDLLTSK(1)FK	102	0.27259	64.121	plasma membrane							IPR003807;IPR018966;IPR004331;	Domain of unknown function DUF202;VTC domain;"SPX, N-terminal";
154294021	>gi|154294021|ref|XP_001547454.1| hypothetical protein BC1G_14044 [Botrytis cinerea B05.10]	1	0.00100716	_FK(ac)DDDSNDENLIR_	FK(1)DDDSNDENLIR	255	0.5125	65.043	nuclear							IPR004827;	Basic-leucine zipper domain;
154294031	>gi|154294031|ref|XP_001547459.1| hypothetical protein BC1G_14049 [Botrytis cinerea B05.10]	1	0.000423716	_IQK(ac)ELDETK_	IQK(1)ELDETK	143	0.15125	102.06	nuclear				K08516	YKT6:synaptobrevin homolog YKT6;	SNARE interactions in vesicular transport ;	IPR001388;IPR011012;IPR010908;	Synaptobrevin;Longin-like domain;Longin domain;
154294035	>gi|154294035|ref|XP_001547461.1| hypothetical protein BC1G_14051 [Botrytis cinerea B05.10]	1	0.00198199	_DLSQAQVQEHINATNK(ac)YLPEDR_	DLSQAQVQEHINATNK(1)YLPEDR	370	0.32088	62.589	cytosol				K00668	FAS1:fatty acid synthase subunit beta, fungi type [EC:2.3.1.86];FAS1:fatty acid synthase subunit beta, fungi type [EC:2.3.1.86];FAS1:fatty acid synthase subunit beta, fungi type [EC:2.3.1.86];	Metabolic pathways ;Fatty acid metabolism ;Fatty acid biosynthesis ;	IPR016035;IPR014043;IPR003965;IPR013785;IPR002539;IPR013565;IPR001227;IPR029069;	Acyl transferase/acyl hydrolase/lysophospholipase;Acyl transferase;Fatty acid synthase;Aldolase-type TIM barrel;MaoC-like domain;Domain of unknown function DUF1729;Acyl transferase domain;HotDog domain;
154294035	>gi|154294035|ref|XP_001547461.1| hypothetical protein BC1G_14051 [Botrytis cinerea B05.10]	1	0.00143235	_MFK(ac)EVDER_	MFK(1)EVDER	1782	-0.3561	98.009	cytosol				K00668	FAS1:fatty acid synthase subunit beta, fungi type [EC:2.3.1.86];FAS1:fatty acid synthase subunit beta, fungi type [EC:2.3.1.86];FAS1:fatty acid synthase subunit beta, fungi type [EC:2.3.1.86];	Metabolic pathways ;Fatty acid metabolism ;Fatty acid biosynthesis ;	IPR016035;IPR014043;IPR003965;IPR013785;IPR002539;IPR013565;IPR001227;IPR029069;	Acyl transferase/acyl hydrolase/lysophospholipase;Acyl transferase;Fatty acid synthase;Aldolase-type TIM barrel;MaoC-like domain;Domain of unknown function DUF1729;Acyl transferase domain;HotDog domain;
154294035	>gi|154294035|ref|XP_001547461.1| hypothetical protein BC1G_14051 [Botrytis cinerea B05.10]	1	0.00220721	_NK(ac)TVFSSVETR_	NK(1)TVFSSVETR	1501	-1.1691	69.864	cytosol				K00668	FAS1:fatty acid synthase subunit beta, fungi type [EC:2.3.1.86];FAS1:fatty acid synthase subunit beta, fungi type [EC:2.3.1.86];FAS1:fatty acid synthase subunit beta, fungi type [EC:2.3.1.86];	Metabolic pathways ;Fatty acid metabolism ;Fatty acid biosynthesis ;	IPR016035;IPR014043;IPR003965;IPR013785;IPR002539;IPR013565;IPR001227;IPR029069;	Acyl transferase/acyl hydrolase/lysophospholipase;Acyl transferase;Fatty acid synthase;Aldolase-type TIM barrel;MaoC-like domain;Domain of unknown function DUF1729;Acyl transferase domain;HotDog domain;
154294035	>gi|154294035|ref|XP_001547461.1| hypothetical protein BC1G_14051 [Botrytis cinerea B05.10]	1	1.35e-05	_SEMGEPIHK(ac)LATR_	SEMGEPIHK(1)LATR	868	1.0358	88.282	cytosol				K00668	FAS1:fatty acid synthase subunit beta, fungi type [EC:2.3.1.86];FAS1:fatty acid synthase subunit beta, fungi type [EC:2.3.1.86];FAS1:fatty acid synthase subunit beta, fungi type [EC:2.3.1.86];	Metabolic pathways ;Fatty acid metabolism ;Fatty acid biosynthesis ;	IPR016035;IPR014043;IPR003965;IPR013785;IPR002539;IPR013565;IPR001227;IPR029069;	Acyl transferase/acyl hydrolase/lysophospholipase;Acyl transferase;Fatty acid synthase;Aldolase-type TIM barrel;MaoC-like domain;Domain of unknown function DUF1729;Acyl transferase domain;HotDog domain;
154294035	>gi|154294035|ref|XP_001547461.1| hypothetical protein BC1G_14051 [Botrytis cinerea B05.10]	1	0.0216888	_TCILQGPMSVK(ac)YSK_	TCILQGPMSVK(1)YSK	1075	-0.26253	48.405	cytosol				K00668	FAS1:fatty acid synthase subunit beta, fungi type [EC:2.3.1.86];FAS1:fatty acid synthase subunit beta, fungi type [EC:2.3.1.86];FAS1:fatty acid synthase subunit beta, fungi type [EC:2.3.1.86];	Metabolic pathways ;Fatty acid metabolism ;Fatty acid biosynthesis ;	IPR016035;IPR014043;IPR003965;IPR013785;IPR002539;IPR013565;IPR001227;IPR029069;	Acyl transferase/acyl hydrolase/lysophospholipase;Acyl transferase;Fatty acid synthase;Aldolase-type TIM barrel;MaoC-like domain;Domain of unknown function DUF1729;Acyl transferase domain;HotDog domain;
154294043	>gi|154294043|ref|XP_001547465.1| fatty acid synthase subunit alpha [Botrytis cinerea B05.10]	1	0.000628456	_ETAEEFK(ac)R_	ETAEEFK(1)R	1118	1.214	116.73	cytosol				K00667	FAS2:fatty acid synthase subunit alpha, fungi type [EC:2.3.1.86];FAS2:fatty acid synthase subunit alpha, fungi type [EC:2.3.1.86];FAS2:fatty acid synthase subunit alpha, fungi type [EC:2.3.1.86];	Metabolic pathways ;Fatty acid metabolism ;Fatty acid biosynthesis ;	IPR008278;IPR001227;IPR004568;IPR018201;IPR014031;IPR014030;IPR016040;IPR016035;IPR016039;IPR016038;	4'-phosphopantetheinyl transferase superfamily;Acyl transferase domain;Phosphopantetheine-protein transferase domain;"Beta-ketoacyl synthase, active site";"Beta-ketoacyl synthase, C-terminal";"Beta-ketoacyl synthase, N-terminal";NAD(P)-binding domain;Acyl transferase/acyl hydrolase/lysophospholipase;Thiolase-like;"Thiolase-like, subgroup";
154294043	>gi|154294043|ref|XP_001547465.1| fatty acid synthase subunit alpha [Botrytis cinerea B05.10]	1	0.0311079	_GK(ac)SYAGWVDAK_	GK(1)SYAGWVDAK	1043	-1.3207	51.359	cytosol				K00667	FAS2:fatty acid synthase subunit alpha, fungi type [EC:2.3.1.86];FAS2:fatty acid synthase subunit alpha, fungi type [EC:2.3.1.86];FAS2:fatty acid synthase subunit alpha, fungi type [EC:2.3.1.86];	Metabolic pathways ;Fatty acid metabolism ;Fatty acid biosynthesis ;	IPR008278;IPR001227;IPR004568;IPR018201;IPR014031;IPR014030;IPR016040;IPR016035;IPR016039;IPR016038;	4'-phosphopantetheinyl transferase superfamily;Acyl transferase domain;Phosphopantetheine-protein transferase domain;"Beta-ketoacyl synthase, active site";"Beta-ketoacyl synthase, C-terminal";"Beta-ketoacyl synthase, N-terminal";NAD(P)-binding domain;Acyl transferase/acyl hydrolase/lysophospholipase;Thiolase-like;"Thiolase-like, subgroup";
154294043	>gi|154294043|ref|XP_001547465.1| fatty acid synthase subunit alpha [Botrytis cinerea B05.10]	1	0.0272753	_LVAGQIPTGWDAK(ac)K_	LVAGQIPTGWDAK(1)K	1169	0.60661	49.298	cytosol				K00667	FAS2:fatty acid synthase subunit alpha, fungi type [EC:2.3.1.86];FAS2:fatty acid synthase subunit alpha, fungi type [EC:2.3.1.86];FAS2:fatty acid synthase subunit alpha, fungi type [EC:2.3.1.86];	Metabolic pathways ;Fatty acid metabolism ;Fatty acid biosynthesis ;	IPR008278;IPR001227;IPR004568;IPR018201;IPR014031;IPR014030;IPR016040;IPR016035;IPR016039;IPR016038;	4'-phosphopantetheinyl transferase superfamily;Acyl transferase domain;Phosphopantetheine-protein transferase domain;"Beta-ketoacyl synthase, active site";"Beta-ketoacyl synthase, C-terminal";"Beta-ketoacyl synthase, N-terminal";NAD(P)-binding domain;Acyl transferase/acyl hydrolase/lysophospholipase;Thiolase-like;"Thiolase-like, subgroup";
154294043	>gi|154294043|ref|XP_001547465.1| fatty acid synthase subunit alpha [Botrytis cinerea B05.10]	1	0.000861813	_NFTEK(ac)EVAYCK_	NFTEK(1)EVAYCK	1768	-0.70827	71.896	cytosol				K00667	FAS2:fatty acid synthase subunit alpha, fungi type [EC:2.3.1.86];FAS2:fatty acid synthase subunit alpha, fungi type [EC:2.3.1.86];FAS2:fatty acid synthase subunit alpha, fungi type [EC:2.3.1.86];	Metabolic pathways ;Fatty acid metabolism ;Fatty acid biosynthesis ;	IPR008278;IPR001227;IPR004568;IPR018201;IPR014031;IPR014030;IPR016040;IPR016035;IPR016039;IPR016038;	4'-phosphopantetheinyl transferase superfamily;Acyl transferase domain;Phosphopantetheine-protein transferase domain;"Beta-ketoacyl synthase, active site";"Beta-ketoacyl synthase, C-terminal";"Beta-ketoacyl synthase, N-terminal";NAD(P)-binding domain;Acyl transferase/acyl hydrolase/lysophospholipase;Thiolase-like;"Thiolase-like, subgroup";
154294043	>gi|154294043|ref|XP_001547465.1| fatty acid synthase subunit alpha [Botrytis cinerea B05.10]	1	0.00924593	_SLIAQK(ac)LK_	SLIAQK(1)LK	153	-0.85047	73.248	cytosol				K00667	FAS2:fatty acid synthase subunit alpha, fungi type [EC:2.3.1.86];FAS2:fatty acid synthase subunit alpha, fungi type [EC:2.3.1.86];FAS2:fatty acid synthase subunit alpha, fungi type [EC:2.3.1.86];	Metabolic pathways ;Fatty acid metabolism ;Fatty acid biosynthesis ;	IPR008278;IPR001227;IPR004568;IPR018201;IPR014031;IPR014030;IPR016040;IPR016035;IPR016039;IPR016038;	4'-phosphopantetheinyl transferase superfamily;Acyl transferase domain;Phosphopantetheine-protein transferase domain;"Beta-ketoacyl synthase, active site";"Beta-ketoacyl synthase, C-terminal";"Beta-ketoacyl synthase, N-terminal";NAD(P)-binding domain;Acyl transferase/acyl hydrolase/lysophospholipase;Thiolase-like;"Thiolase-like, subgroup";
154294043	>gi|154294043|ref|XP_001547465.1| fatty acid synthase subunit alpha [Botrytis cinerea B05.10]	1	2.87e-06	_YEAYDAAK(ac)SIQR_	YEAYDAAK(1)SIQR	72	1.188	102.87	cytosol				K00667	FAS2:fatty acid synthase subunit alpha, fungi type [EC:2.3.1.86];FAS2:fatty acid synthase subunit alpha, fungi type [EC:2.3.1.86];FAS2:fatty acid synthase subunit alpha, fungi type [EC:2.3.1.86];	Metabolic pathways ;Fatty acid metabolism ;Fatty acid biosynthesis ;	IPR008278;IPR001227;IPR004568;IPR018201;IPR014031;IPR014030;IPR016040;IPR016035;IPR016039;IPR016038;	4'-phosphopantetheinyl transferase superfamily;Acyl transferase domain;Phosphopantetheine-protein transferase domain;"Beta-ketoacyl synthase, active site";"Beta-ketoacyl synthase, C-terminal";"Beta-ketoacyl synthase, N-terminal";NAD(P)-binding domain;Acyl transferase/acyl hydrolase/lysophospholipase;Thiolase-like;"Thiolase-like, subgroup";
154294043	>gi|154294043|ref|XP_001547465.1| fatty acid synthase subunit alpha [Botrytis cinerea B05.10]	1	1.91e-07	_YEK(ac)YILEHSGIR_	YEK(1)YILEHSGIR	1068	0.74677	104.24	cytosol				K00667	FAS2:fatty acid synthase subunit alpha, fungi type [EC:2.3.1.86];FAS2:fatty acid synthase subunit alpha, fungi type [EC:2.3.1.86];FAS2:fatty acid synthase subunit alpha, fungi type [EC:2.3.1.86];	Metabolic pathways ;Fatty acid metabolism ;Fatty acid biosynthesis ;	IPR008278;IPR001227;IPR004568;IPR018201;IPR014031;IPR014030;IPR016040;IPR016035;IPR016039;IPR016038;	4'-phosphopantetheinyl transferase superfamily;Acyl transferase domain;Phosphopantetheine-protein transferase domain;"Beta-ketoacyl synthase, active site";"Beta-ketoacyl synthase, C-terminal";"Beta-ketoacyl synthase, N-terminal";NAD(P)-binding domain;Acyl transferase/acyl hydrolase/lysophospholipase;Thiolase-like;"Thiolase-like, subgroup";
154294100	>gi|154294100|ref|XP_001547493.1| conserved hypothetical protein [Botrytis cinerea B05.10]	1	3.52e-07	_SLAYAYIQHGGSEGGK(ac)YQSR_	SLAYAYIQHGGSEGGK(1)YQSR	55	0.95087	87.228	cytosol				K01893	NARS:asparaginyl-tRNA synthetase [EC:6.1.1.22];	Aminoacyl-tRNA biosynthesis ;	IPR004522;IPR002312;IPR004365;IPR004364;IPR012340;IPR006195;	Asparagine-tRNA ligase;"Aspartyl/Asparaginyl-tRNA synthetase, class IIb";"OB-fold nucleic acid binding domain, AA-tRNA synthetase-type";"Aminoacyl-tRNA synthetase, class II (D/K/N)";"Nucleic acid-binding, OB-fold";"Aminoacyl-tRNA synthetase, class II";
154294276	>gi|154294276|ref|XP_001547580.1| hypothetical protein BC1G_13824 [Botrytis cinerea B05.10]	1	0.000509653	_SSVTDDVGSTDSPVPSPAENK(ac)HVR_	SSVTDDVGSTDSPVPSPAENK(1)HVR	77	-0.20241	82.267	cytosol							IPR010750;	SGF29 tudor-like domain;
154318287	>gi|154294278|ref|XP_001547581.1| conserved hypothetical protein [Botrytis cinerea B05.10];>gi|154318287|ref|XP_001558462.1| ADP-ribosylation factor [Botrytis cinerea B05.10]	1	0.0178618	_TTILYK(ac)LK_	TTILYK(1)LK	36	0.62444	64.265	mitochondria		purine ribonucleotide binding;anion binding;ribonucleotide binding;small molecule binding;ion binding;ribonucleoside binding;purine ribonucleoside triphosphate binding;carbohydrate derivative binding;nucleoside phosphate binding;molecular_function;guanyl nucleotide binding;nucleotide binding;nucleoside binding;heterocyclic compound binding;binding;purine nucleoside binding;guanyl ribonucleotide b…		K07937	ARF1:ADP-ribosylation factor 1;ARF1:ADP-ribosylation factor 1;ARF1:ADP-ribosylation factor 1;	Endocytosis ;Vibrio cholerae infection ;Legionellosis ;	IPR003579;IPR027417;IPR024156;IPR006689;IPR006687;IPR005225;	"Small GTPase superfamily, Rab type";P-loop containing nucleoside triphosphate hydrolase;"Small GTPase superfamily, ARF type";"Small GTPase superfamily, ARF/SAR type";"Small GTPase superfamily, SAR1-type";Small GTP-binding protein domain;
154294292	>gi|154294292|ref|XP_001547588.1| hypothetical protein BC1G_13832 [Botrytis cinerea B05.10]	1	6.39e-05	_LTDIYAK(ac)HQGER_	LTDIYAK(1)HQGER	336	-1.0672	88.803	cytosol	biological_process;metabolic process;single-organism metabolic process;oxidation-reduction process;	molecular_function;oxidoreductase activity;catalytic activity;oxidoreductase activity, acting on the CH-CH group of donors;nucleoside phosphate binding;coenzyme binding;cofactor binding;nucleotide binding;anion binding;heterocyclic compound binding;binding;small molecule binding;ion binding;organic cyclic compound binding;flavin adenine dinucleotide binding;					IPR013107;IPR009100;IPR009075;IPR006091;IPR013786;	"Acyl-CoA dehydrogenase, C-terminal domain";"Acyl-CoA dehydrogenase/oxidase, N-terminal and middle domain";Acyl-CoA dehydrogenase/oxidase C-terminal;"Acyl-CoA oxidase/dehydrogenase, central domain";"Acyl-CoA dehydrogenase/oxidase, N-terminal";
154294301	>gi|154294301|ref|XP_001547592.1| hypothetical protein BC1G_13923 [Botrytis cinerea B05.10]	1	0.0332517	_EAPDYYNVIK(ac)HPMDLGTMTK_	EAPDYYNVIK(1)HPMDLGTMTK	311	0.93336	42.348	nuclear		molecular_function;binding;protein binding;					IPR006565;IPR018359;IPR001487;	Bromodomain transcription factor;"Bromodomain, conserved site";Bromodomain;
154294327	>gi|154294327|ref|XP_001547605.1| hypothetical protein BC1G_13936 [Botrytis cinerea B05.10]	1	0.000224924	_VVPTVVCDCK(ac)HR_	VVPTVVCDCK(1)HR	360	0.61356	78.903	nuclear		molecular_function;binding;cation binding;ion binding;transition metal ion binding;metal ion binding;zinc ion binding;					IPR013083;IPR002867;IPR001841;IPR017907;	"Zinc finger, RING/FYVE/PHD-type";"Zinc finger, C6HC-type";"Zinc finger, RING-type";"Zinc finger, RING-type, conserved site";
154294335	>gi|154294335|ref|XP_001547609.1| hypothetical protein BC1G_13940 [Botrytis cinerea B05.10]	1	0.000211358	_RPPAHLSVSLK(ac)HTTPDPIEK_	RPPAHLSVSLK(1)HTTPDPIEK	28	0.3195	85.166	nuclear	regulation of gene expression;gene expression;nitrogen compound metabolic process;organic substance biosynthetic process;cellular aromatic compound metabolic process;regulation of nitrogen compound metabolic process;regulation of RNA metabolic process;nucleic acid metabolic process;cellular macromolecule metabolic process;regulation of metabolic process;regulation of primary metabolic process;reg…		intracellular;organelle;membrane-bounded organelle;cell part;cell;intracellular organelle;intracellular part;cellular_component;intracellular membrane-bounded organelle;nucleus;cytoplasm;				IPR018554;	Frequency clock protein;
154294343	>gi|154294343|ref|XP_001547613.1| hypothetical protein BC1G_13944 [Botrytis cinerea B05.10]	0.994182	0.00258785	_KLEK(ac)YVFK_	K(0.006)LEK(0.994)YVFK	333	-0.0095791	102.55	cytosol				K00697	otsA:trehalose 6-phosphate synthase [EC:2.4.1.15];otsA:trehalose 6-phosphate synthase [EC:2.4.1.15];	Metabolic pathways ;Starch and sucrose metabolism ;	IPR001830;	"Glycosyl transferase, family 20";
154294365	>gi|154294365|ref|XP_001547624.1| hypothetical protein BC1G_13955 [Botrytis cinerea B05.10]	1	0.0229892	_LEVK(ac)QFLK_	LEVK(1)QFLK	36	0.11885	60.118	nuclear	gene expression;organic substance biosynthetic process;biosynthetic process;macromolecule biosynthetic process;cellular macromolecule metabolic process;cellular process;biological_process;cellular macromolecule biosynthetic process;metabolic process;organic substance metabolic process;cellular biosynthetic process;cellular protein metabolic process;macromolecule metabolic process;cellular metabol…	molecular_function;structural molecule activity;structural constituent of ribosome;	cell part;cell;cellular_component;intracellular;cytoplasmic part;cytoplasm;intracellular non-membrane-bounded organelle;organelle;macromolecular complex;non-membrane-bounded organelle;ribonucleoprotein complex;intracellular organelle;intracellular part;ribosome;				IPR007740;	Ribosomal protein L49/IMG2;
229463754	>gi|229463754|sp|A6SM77.1|EIF3E_BOTFB RecName: Full=Eukaryotic translation initiation factor 3 subunit E; Short=eIF3e;>gi|154294367|ref|XP_001547625.1| hypothetical protein BC1G_13956 [Botrytis cinerea B05.10]	1	0.0239796	_VANLEFLK(ac)K_	VANLEFLK(1)K	144	0.061193	61.78	cytosol,nuclear				K03250	EIF3E:translation initiation factor 3 subunit E;EIF3E:translation initiation factor 3 subunit E;	RNA transport ;Hepatitis C ;	IPR016650;IPR019010;IPR011991;IPR000717;	Eukaryotic translation initiation factor 3 subunit E;"Eukaryotic translation initiation factor 3 subunit E, N-terminal";Winged helix-turn-helix DNA-binding domain;Proteasome component (PCI) domain;
154294406	>gi|154294406|ref|XP_001547644.1| cytochrome c oxidase copper chaperone protein [Botrytis cinerea B05.10]	1	0.0356152	_DPQVACASMVEK(ac)YK_	DPQVACASMVEK(1)YK	82	-0.26728	41.621	cytosol,nuclear							IPR007745;IPR009069;	Cytochrome c oxidase copper chaperone;Cysteine alpha-hairpin motif superfamily;
154294473	>gi|154294473|ref|XP_001547677.1| hypothetical protein BC1G_13839 [Botrytis cinerea B05.10]	1	0.0322423	_HK(ac)SEEILK_	HK(1)SEEILK	197	0.82598	50.805	cytosol							IPR029058;IPR002925;	Alpha/Beta hydrolase fold;Dienelactone hydrolase;
154294495	>gi|154294495|ref|XP_001547688.1| hypothetical protein BC1G_13850 [Botrytis cinerea B05.10]	1	0.00157413	_ESK(ac)FFPSHNR_	ESK(1)FFPSHNR	970	0.55116	75.197	nuclear
154294497	>gi|154294497|ref|XP_001547689.1| hypothetical protein BC1G_13851 [Botrytis cinerea B05.10]	1	0.0329689	_YQAK(ac)YFGK_	YQAK(1)YFGK	57	-1.096	51.864	mitochondria				K02139	ATPeFF:F-type H+-transporting ATPase subunit f;ATPeFF:F-type H+-transporting ATPase subunit f;	Metabolic pathways ;Oxidative phosphorylation ;	IPR019727;	"ATPase, F0 complex, subunit F, mitochondria, fungi";
154294521	>gi|154294521|ref|XP_001547701.1| hypothetical protein BC1G_13863 [Botrytis cinerea B05.10]	1	0.0342194	_NEPAQQFSPK(ac)EEIEK_	NEPAQQFSPK(1)EEIEK	196	0.66472	44.734	nuclear				K11304	TIP60:histone acetyltransferase HTATIP [EC:2.3.1.48];	HTLV-I infection ;	IPR002717;IPR016197;IPR016181;IPR025995;	MOZ/SAS-like protein;Chromo domain-like;Acyl-CoA N-acyltransferase;RNA binding activity-knot of a chromodomain;
154294547	>gi|154294547|ref|XP_001547714.1| hypothetical protein BC1G_13876 [Botrytis cinerea B05.10]	1	0.00787324	_ELLVQK(ac)YK_	ELLVQK(1)YK	728	0.9002	73.26	nuclear				K02542	MCM6:DNA replication licensing factor MCM6 [EC:3.6.4.12];MCM6:DNA replication licensing factor MCM6 [EC:3.6.4.12];MCM6:DNA replication licensing factor MCM6 [EC:3.6.4.12];MCM6:DNA replication licensing factor MCM6 [EC:3.6.4.12];	Cell cycle - yeast ;Meiosis - yeast ;Cell cycle ;DNA replication ;	IPR008049;IPR027417;IPR012340;IPR004039;IPR027925;IPR018525;IPR001208;	DNA replication licensing factor Mcm6;P-loop containing nucleoside triphosphate hydrolase;"Nucleic acid-binding, OB-fold";Rubredoxin-type fold;MCM N-terminal domain;"Mini-chromosome maintenance, conserved site";"Mini-chromosome maintenance, DNA-dependent ATPase";
154294566	>gi|154294566|ref|XP_001547723.1| hypothetical protein BC1G_13753 [Botrytis cinerea B05.10]	1	1.3e-05	_DRPLAPK(ac)YGSEEWER_	DRPLAPK(1)YGSEEWER	263	0.22485	86.777	cytoskeleton	biological_process;metabolic process;			K01702	LEU1:3-isopropylmalate dehydratase [EC:4.2.1.33];LEU1:3-isopropylmalate dehydratase [EC:4.2.1.33];LEU1:3-isopropylmalate dehydratase [EC:4.2.1.33];LEU1:3-isopropylmalate dehydratase [EC:4.2.1.33];LEU1:3-isopropylmalate dehydratase [EC:4.2.1.33];	Metabolic pathways ;Biosynthesis of secondary metabolites ;Biosynthesis of amino acids ;2-Oxocarboxylic acid metabolism ;Valine, leucine and isoleucine biosynthesis ;	IPR001030;IPR018136;IPR015932;IPR015931;IPR004430;	"Aconitase/3-isopropylmalate dehydratase large subunit, alpha/beta/alpha";"Aconitase family, 4Fe-4S cluster binding site";"Aconitase/3-isopropylmalate dehydratase large subunit, alpha/beta/alpha, subdomain 2";"Aconitase/3-isopropylmalate dehydratase large subunit, alpha/beta/alpha, subdomain 1/3";"3-isopropylmalate dehydratase, large subunit";
154294566	>gi|154294566|ref|XP_001547723.1| hypothetical protein BC1G_13753 [Botrytis cinerea B05.10]	1	6.29e-11	_YWK(ac)GLQSDENAK_	YWK(1)GLQSDENAK	277	-1.5223	142.89	cytoskeleton	biological_process;metabolic process;			K01702	LEU1:3-isopropylmalate dehydratase [EC:4.2.1.33];LEU1:3-isopropylmalate dehydratase [EC:4.2.1.33];LEU1:3-isopropylmalate dehydratase [EC:4.2.1.33];LEU1:3-isopropylmalate dehydratase [EC:4.2.1.33];LEU1:3-isopropylmalate dehydratase [EC:4.2.1.33];	Metabolic pathways ;Biosynthesis of secondary metabolites ;Biosynthesis of amino acids ;2-Oxocarboxylic acid metabolism ;Valine, leucine and isoleucine biosynthesis ;	IPR001030;IPR018136;IPR015932;IPR015931;IPR004430;	"Aconitase/3-isopropylmalate dehydratase large subunit, alpha/beta/alpha";"Aconitase family, 4Fe-4S cluster binding site";"Aconitase/3-isopropylmalate dehydratase large subunit, alpha/beta/alpha, subdomain 2";"Aconitase/3-isopropylmalate dehydratase large subunit, alpha/beta/alpha, subdomain 1/3";"3-isopropylmalate dehydratase, large subunit";
154294576	>gi|154294576|ref|XP_001547728.1| predicted protein [Botrytis cinerea B05.10]	1	4.63e-08	_YSSSTPPK(ac)YLNQISFR_	YSSSTPPK(1)YLNQISFR	81	0.044872	84.508	nuclear							IPR022190;	Protein of unknown function DUF3716;
154294614	>gi|154294614|ref|XP_001547747.1| secretory pathway Rab GDP dissociation inhibitor [Botrytis cinerea B05.10]	1	7.43e-07	_DIYDK(ac)FGLETGTR_	DIYDK(1)FGLETGTR	183	-0.13879	93.649	cytosol							IPR000806;IPR018203;	Rab GDI protein;GDP dissociation inhibitor;
154294614	>gi|154294614|ref|XP_001547747.1| secretory pathway Rab GDP dissociation inhibitor [Botrytis cinerea B05.10]	1	0.0109977	_GQK(ac)VLHIDR_	GQK(1)VLHIDR	32	0.2592	64.82	cytosol							IPR000806;IPR018203;	Rab GDI protein;GDP dissociation inhibitor;
154294614	>gi|154294614|ref|XP_001547747.1| secretory pathway Rab GDP dissociation inhibitor [Botrytis cinerea B05.10]	1	0.000302858	_SYDATSHFETTTDDVK(ac)DIYR_	SYDATSHFETTTDDVK(1)DIYR	444	0.37682	63.302	cytosol							IPR000806;IPR018203;	Rab GDI protein;GDP dissociation inhibitor;
154294644	>gi|154294644|ref|XP_001547762.1| acyl-CoA desaturase [Botrytis cinerea B05.10]	1	0.0331191	_QFK(ac)SNEIEK_	QFK(1)SNEIEK	308	0.53971	48.091	plasma membrane	lipid metabolic process;lipid biosynthetic process;organic substance biosynthetic process;biosynthetic process;cellular process;small molecule biosynthetic process;oxoacid metabolic process;organic acid metabolic process;small molecule metabolic process;biological_process;monocarboxylic acid metabolic process;organic acid biosynthetic process;monocarboxylic acid biosynthetic process;single-organi…	molecular_function;oxidoreductase activity;acyl-CoA desaturase activity;oxidoreductase activity, acting on paired donors, with = incorporation or reduction of molecular oxygen;catalytic activity;oxidoreductase activity, acting on paired donors, with oxidation = of a pair of donors resulting in the reduction of molecular oxygen to = two molecules of water;stearoyl-CoA 9-desaturase activity;binding…	intracellular;cytoplasmic part;cytoplasm;organelle;membrane-bounded organelle;cell part;cell;intracellular organelle;intracellular part;cellular_component;intracellular membrane-bounded organelle;endoplasmic reticulum;membrane;	K00507	SCD:stearoyl-CoA desaturase (delta-9 desaturase) [EC:1.14.19.1];SCD:stearoyl-CoA desaturase (delta-9 desaturase) [EC:1.14.19.1];SCD:stearoyl-CoA desaturase (delta-9 desaturase) [EC:1.14.19.1];SCD:stearoyl-CoA desaturase (delta-9 desaturase) [EC:1.14.19.1];	AMPK signaling pathway ;Fatty acid metabolism ;PPAR signaling pathway ;Biosynthesis of unsaturated fatty acids ;	IPR001199;IPR001522;IPR015876;IPR005804;IPR018506;	Cytochrome b5-like heme/steroid binding domain;"Fatty acid desaturase, type 1, C-terminal";"Fatty acid desaturase, type 1, core";"Fatty acid desaturase, type 1";"Cytochrome b5, heme-binding site";
154294644	>gi|154294644|ref|XP_001547762.1| acyl-CoA desaturase [Botrytis cinerea B05.10]	1	1.78e-07	_QLGLAYDLK(ac)QFK_	QLGLAYDLK(1)QFK	305	-0.34379	107.09	plasma membrane	lipid metabolic process;lipid biosynthetic process;organic substance biosynthetic process;biosynthetic process;cellular process;small molecule biosynthetic process;oxoacid metabolic process;organic acid metabolic process;small molecule metabolic process;biological_process;monocarboxylic acid metabolic process;organic acid biosynthetic process;monocarboxylic acid biosynthetic process;single-organi…	molecular_function;oxidoreductase activity;acyl-CoA desaturase activity;oxidoreductase activity, acting on paired donors, with = incorporation or reduction of molecular oxygen;catalytic activity;oxidoreductase activity, acting on paired donors, with oxidation = of a pair of donors resulting in the reduction of molecular oxygen to = two molecules of water;stearoyl-CoA 9-desaturase activity;binding…	intracellular;cytoplasmic part;cytoplasm;organelle;membrane-bounded organelle;cell part;cell;intracellular organelle;intracellular part;cellular_component;intracellular membrane-bounded organelle;endoplasmic reticulum;membrane;	K00507	SCD:stearoyl-CoA desaturase (delta-9 desaturase) [EC:1.14.19.1];SCD:stearoyl-CoA desaturase (delta-9 desaturase) [EC:1.14.19.1];SCD:stearoyl-CoA desaturase (delta-9 desaturase) [EC:1.14.19.1];SCD:stearoyl-CoA desaturase (delta-9 desaturase) [EC:1.14.19.1];	AMPK signaling pathway ;Fatty acid metabolism ;PPAR signaling pathway ;Biosynthesis of unsaturated fatty acids ;	IPR001199;IPR001522;IPR015876;IPR005804;IPR018506;	Cytochrome b5-like heme/steroid binding domain;"Fatty acid desaturase, type 1, C-terminal";"Fatty acid desaturase, type 1, core";"Fatty acid desaturase, type 1";"Cytochrome b5, heme-binding site";
154294727	>gi|154294727|ref|XP_001547803.1| NADP-specific glutamate dehydrogenase [Botrytis cinerea B05.10]	1	2.53e-06	_ELSK(ac)HIGADTDVPAGDINVGGR_	ELSK(1)HIGADTDVPAGDINVGGR	142	-0.88371	90.399	cytosol				K00262	E1.4.1.4:glutamate dehydrogenase (NADP+) [EC:1.4.1.4];E1.4.1.4:glutamate dehydrogenase (NADP+) [EC:1.4.1.4];E1.4.1.4:glutamate dehydrogenase (NADP+) [EC:1.4.1.4];E1.4.1.4:glutamate dehydrogenase (NADP+) [EC:1.4.1.4];	Metabolic pathways ;Arginine and proline metabolism ;Alanine, aspartate and glutamate metabolism ;Nitrogen metabolism ;	IPR016040;IPR006096;IPR006095;IPR006097;	NAD(P)-binding domain;"Glutamate/phenylalanine/leucine/valine dehydrogenase, C-terminal";Glutamate/phenylalanine/leucine/valine dehydrogenase;"Glutamate/phenylalanine/leucine/valine dehydrogenase, dimerisation domain";
154294727	>gi|154294727|ref|XP_001547803.1| NADP-specific glutamate dehydrogenase [Botrytis cinerea B05.10]	1	1.12e-05	_QSLTAFEHGGK(ac)YK_	QSLTAFEHGGK(1)YK	289	-0.14113	89.26	cytosol				K00262	E1.4.1.4:glutamate dehydrogenase (NADP+) [EC:1.4.1.4];E1.4.1.4:glutamate dehydrogenase (NADP+) [EC:1.4.1.4];E1.4.1.4:glutamate dehydrogenase (NADP+) [EC:1.4.1.4];E1.4.1.4:glutamate dehydrogenase (NADP+) [EC:1.4.1.4];	Metabolic pathways ;Arginine and proline metabolism ;Alanine, aspartate and glutamate metabolism ;Nitrogen metabolism ;	IPR016040;IPR006096;IPR006095;IPR006097;	NAD(P)-binding domain;"Glutamate/phenylalanine/leucine/valine dehydrogenase, C-terminal";Glutamate/phenylalanine/leucine/valine dehydrogenase;"Glutamate/phenylalanine/leucine/valine dehydrogenase, dimerisation domain";
154294727	>gi|154294727|ref|XP_001547803.1| NADP-specific glutamate dehydrogenase [Botrytis cinerea B05.10]	1	0.000202619	_YK(ac)YIEGSRPWTHVK_	YK(1)YIEGSRPWTHVK	291	-0.73478	122.19	cytosol				K00262	E1.4.1.4:glutamate dehydrogenase (NADP+) [EC:1.4.1.4];E1.4.1.4:glutamate dehydrogenase (NADP+) [EC:1.4.1.4];E1.4.1.4:glutamate dehydrogenase (NADP+) [EC:1.4.1.4];E1.4.1.4:glutamate dehydrogenase (NADP+) [EC:1.4.1.4];	Metabolic pathways ;Arginine and proline metabolism ;Alanine, aspartate and glutamate metabolism ;Nitrogen metabolism ;	IPR016040;IPR006096;IPR006095;IPR006097;	NAD(P)-binding domain;"Glutamate/phenylalanine/leucine/valine dehydrogenase, C-terminal";Glutamate/phenylalanine/leucine/valine dehydrogenase;"Glutamate/phenylalanine/leucine/valine dehydrogenase, dimerisation domain";
154294739	">gi|154294739|ref|XP_001547809.1| hypothetical protein BC1G_13496, partial [Botrytis cinerea B05.10]"	1	0.0231949	_AK(ac)YFIAGK_	AK(1)YFIAGK	158	-0.25722	62.546	nuclear							IPR012340;	"Nucleic acid-binding, OB-fold";
154294744	>gi|154294744|ref|XP_001547811.1| hypothetical protein BC1G_13587 [Botrytis cinerea B05.10]	1	0.00227551	_K(ac)YDIELDPSSNGETLK_	K(1)YDIELDPSSNGETLK	14	-0.52377	56.514	nuclear							IPR001394;IPR029071;IPR000626;IPR018200;IPR028889;	"Peptidase C19, ubiquitin carboxyl-terminal hydrolase";Ubiquitin-related domain;Ubiquitin-like;"Ubiquitin specific protease, conserved site";Ubiquitin specific protease domain;
154294746	">gi|154294746|ref|XP_001547812.1| actin related protein 2/3 complex, subunit 4 [Botrytis cinerea B05.10]"	1	0.00602165	_QADEIEHILVHK(ac)FTR_	QADEIEHILVHK(1)FTR	89	1.5278	54.859	mitochondria				K05755	ARPC4:actin related protein 2/3 complex, subunit 4;ARPC4:actin related protein 2/3 complex, subunit 4;ARPC4:actin related protein 2/3 complex, subunit 4;ARPC4:actin related protein 2/3 complex, subunit 4;ARPC4:actin related protein 2/3 complex, subunit 4;ARPC4:actin related protein 2/3 complex, subunit 4;	Regulation of actin cytoskeleton ;Salmonella infection ;Fc gamma R-mediated phagocytosis ;Shigellosis ;Bacterial invasion of epithelial cells ;Pathogenic Escherichia coli infection ;	IPR008384;	Actin-related protein 2/3 complex subunit 4;
154294784	>gi|154294784|ref|XP_001547831.1| peptidyl-prolyl cis-trans isomerase [Botrytis cinerea B05.10]	0.97896	0.0349713	_AIAHVGLK(ac)NEEEALKDLEEANK_	AIAHVGLK(0.979)NEEEALK(0.021)DLEEANK	322	-0.57773	59.792	cytosol	cellular macromolecule metabolic process;cellular process;biological_process;peptidyl-proline modification;peptidyl-amino acid modification;metabolic process;macromolecule modification;organic substance metabolic process;cellular protein metabolic process;protein modification process;cellular protein modification process;cellular metabolic process;macromolecule metabolic process;protein metabolic…	molecular_function;catalytic activity;isomerase activity;cis-trans isomerase activity;peptidyl-prolyl cis-trans isomerase activity;					IPR029000;IPR011990;IPR002130;IPR013026;IPR013105;IPR019734;IPR020892;	Cyclophilin-like domain;Tetratricopeptide-like helical domain;Cyclophilin-type peptidyl-prolyl cis-trans isomerase domain;Tetratricopeptide repeat-containing domain;Tetratricopeptide TPR2;Tetratricopeptide repeat;"Cyclophilin-type peptidyl-prolyl cis-trans isomerase, conserved site";
154294784	>gi|154294784|ref|XP_001547831.1| peptidyl-prolyl cis-trans isomerase [Botrytis cinerea B05.10]	1	0.00359638	_ALCTGEK(ac)GVGK_	ALCTGEK(1)GVGK	50	-0.85404	68.536	cytosol	cellular macromolecule metabolic process;cellular process;biological_process;peptidyl-proline modification;peptidyl-amino acid modification;metabolic process;macromolecule modification;organic substance metabolic process;cellular protein metabolic process;protein modification process;cellular protein modification process;cellular metabolic process;macromolecule metabolic process;protein metabolic…	molecular_function;catalytic activity;isomerase activity;cis-trans isomerase activity;peptidyl-prolyl cis-trans isomerase activity;					IPR029000;IPR011990;IPR002130;IPR013026;IPR013105;IPR019734;IPR020892;	Cyclophilin-like domain;Tetratricopeptide-like helical domain;Cyclophilin-type peptidyl-prolyl cis-trans isomerase domain;Tetratricopeptide repeat-containing domain;Tetratricopeptide TPR2;Tetratricopeptide repeat;"Cyclophilin-type peptidyl-prolyl cis-trans isomerase, conserved site";
154294784	>gi|154294784|ref|XP_001547831.1| peptidyl-prolyl cis-trans isomerase [Botrytis cinerea B05.10]	1	0.00119353	_LPLALDK(ac)YEK_	LPLALDK(1)YEK	240	-1.756	81.017	cytosol	cellular macromolecule metabolic process;cellular process;biological_process;peptidyl-proline modification;peptidyl-amino acid modification;metabolic process;macromolecule modification;organic substance metabolic process;cellular protein metabolic process;protein modification process;cellular protein modification process;cellular metabolic process;macromolecule metabolic process;protein metabolic…	molecular_function;catalytic activity;isomerase activity;cis-trans isomerase activity;peptidyl-prolyl cis-trans isomerase activity;					IPR029000;IPR011990;IPR002130;IPR013026;IPR013105;IPR019734;IPR020892;	Cyclophilin-like domain;Tetratricopeptide-like helical domain;Cyclophilin-type peptidyl-prolyl cis-trans isomerase domain;Tetratricopeptide repeat-containing domain;Tetratricopeptide TPR2;Tetratricopeptide repeat;"Cyclophilin-type peptidyl-prolyl cis-trans isomerase, conserved site";
154294847	>gi|154294847|ref|XP_001547862.1| hypothetical protein BC1G_13546 [Botrytis cinerea B05.10]	1	0.0144429	_SDGIK(ac)YNVK_	SDGIK(1)YNVK	216	0.70264	63.534	nuclear		molecular_function;binding;heterocyclic compound binding;organic cyclic compound binding;nucleic acid binding;DNA binding;sequence-specific DNA binding;					IPR002848;IPR016069;IPR016068;	Translin;"Translin, C-terminal";"Translin, N-terminal";
154294867	>gi|154294867|ref|XP_001547872.1| 60S ribosomal protein L22 [Botrytis cinerea B05.10]	1	0.00541807	_FLQDNLK(ac)VDGLK_	FLQDNLK(1)VDGLK	44	0.79642	59.227	cytosol	gene expression;organic substance biosynthetic process;biosynthetic process;macromolecule biosynthetic process;cellular macromolecule metabolic process;cellular process;biological_process;cellular macromolecule biosynthetic process;metabolic process;organic substance metabolic process;cellular biosynthetic process;cellular protein metabolic process;macromolecule metabolic process;cellular metabol…	molecular_function;structural molecule activity;structural constituent of ribosome;	cell part;cell;cellular_component;intracellular;cytoplasmic part;cytoplasm;intracellular non-membrane-bounded organelle;organelle;macromolecular complex;non-membrane-bounded organelle;ribonucleoprotein complex;intracellular organelle;intracellular part;ribosome;	K02891	RP-L22e:large subunit ribosomal protein L22e;	Ribosome ;	IPR002671;	Ribosomal protein L22e;
154294867	>gi|154294867|ref|XP_001547872.1| 60S ribosomal protein L22 [Botrytis cinerea B05.10]	1	0.00202443	_VDGLK(ac)SNLGDK_	VDGLK(1)SNLGDK	49	0.22919	73.435	cytosol	gene expression;organic substance biosynthetic process;biosynthetic process;macromolecule biosynthetic process;cellular macromolecule metabolic process;cellular process;biological_process;cellular macromolecule biosynthetic process;metabolic process;organic substance metabolic process;cellular biosynthetic process;cellular protein metabolic process;macromolecule metabolic process;cellular metabol…	molecular_function;structural molecule activity;structural constituent of ribosome;	cell part;cell;cellular_component;intracellular;cytoplasmic part;cytoplasm;intracellular non-membrane-bounded organelle;organelle;macromolecular complex;non-membrane-bounded organelle;ribonucleoprotein complex;intracellular organelle;intracellular part;ribosome;	K02891	RP-L22e:large subunit ribosomal protein L22e;	Ribosome ;	IPR002671;	Ribosomal protein L22e;
154294867	>gi|154294867|ref|XP_001547872.1| 60S ribosomal protein L22 [Botrytis cinerea B05.10]	1	0.0303498	_FVIDCK(ac)QPANDK_	FVIDCK(1)QPANDK	22	-0.67874	47.429	cytosol	gene expression;organic substance biosynthetic process;biosynthetic process;macromolecule biosynthetic process;cellular macromolecule metabolic process;cellular process;biological_process;cellular macromolecule biosynthetic process;metabolic process;organic substance metabolic process;cellular biosynthetic process;cellular protein metabolic process;macromolecule metabolic process;cellular metabol…	molecular_function;structural molecule activity;structural constituent of ribosome;	cell part;cell;cellular_component;intracellular;cytoplasmic part;cytoplasm;intracellular non-membrane-bounded organelle;organelle;macromolecular complex;non-membrane-bounded organelle;ribonucleoprotein complex;intracellular organelle;intracellular part;ribosome;	K02891	RP-L22e:large subunit ribosomal protein L22e;	Ribosome ;	IPR002671;	Ribosomal protein L22e;
154294867	>gi|154294867|ref|XP_001547872.1| 60S ribosomal protein L22 [Botrytis cinerea B05.10]	1	0.00094422	_IETSVNSGHYLK(ac)YLTK_	IETSVNSGHYLK(1)YLTK	78	0.061684	60.541	cytosol	gene expression;organic substance biosynthetic process;biosynthetic process;macromolecule biosynthetic process;cellular macromolecule metabolic process;cellular process;biological_process;cellular macromolecule biosynthetic process;metabolic process;organic substance metabolic process;cellular biosynthetic process;cellular protein metabolic process;macromolecule metabolic process;cellular metabol…	molecular_function;structural molecule activity;structural constituent of ribosome;	cell part;cell;cellular_component;intracellular;cytoplasmic part;cytoplasm;intracellular non-membrane-bounded organelle;organelle;macromolecular complex;non-membrane-bounded organelle;ribonucleoprotein complex;intracellular organelle;intracellular part;ribosome;	K02891	RP-L22e:large subunit ribosomal protein L22e;	Ribosome ;	IPR002671;	Ribosomal protein L22e;
154294877	>gi|154294877|ref|XP_001547877.1| hypothetical protein BC1G_13561 [Botrytis cinerea B05.10]	1	0.0190394	_FK(ac)YEASGK_	FK(1)YEASGK	1581	-1.4753	64.654	nuclear							IPR000156;IPR011993;	Ran binding domain;Pleckstrin homology-like domain;
154294907	>gi|154294907|ref|XP_001547892.1| 60S ribosomal protein L5 [Botrytis cinerea B05.10]	1	0.00300381	_YNAPK(ac)YR_	YNAPK(1)YR	48	-0.30007	151.17	nuclear	gene expression;organic substance biosynthetic process;biosynthetic process;macromolecule biosynthetic process;cellular macromolecule metabolic process;cellular process;biological_process;cellular macromolecule biosynthetic process;metabolic process;organic substance metabolic process;cellular biosynthetic process;cellular protein metabolic process;macromolecule metabolic process;cellular metabol…	molecular_function;structural molecule activity;structural constituent of ribosome;binding;heterocyclic compound binding;RNA binding;organic cyclic compound binding;rRNA binding;nucleic acid binding;5S rRNA binding;	cell part;cell;cellular_component;intracellular;cytoplasmic part;cytoplasm;intracellular non-membrane-bounded organelle;organelle;macromolecular complex;non-membrane-bounded organelle;ribonucleoprotein complex;intracellular organelle;intracellular part;ribosome;	K02932	RP-L5e:large subunit ribosomal protein L5e;	Ribosome ;	IPR005484;IPR005485;IPR025607;	Ribosomal protein L18/L5;Ribosomal protein L5 eukaryotic/L18 archaeal;"Ribosomal protein L5 eukaryotic/L18 archaeal, C-terminal";
154294950	>gi|154294950|ref|XP_001547913.1| hypothetical protein BC1G_13341 [Botrytis cinerea B05.10]	1	0.00348763	_SK(ac)VEVQEGEGGEK_	SK(1)VEVQEGEGGEK	763	0.08657	63.185	mitochondria	biological_process;metabolic process;			K01705	LYS4:homoaconitate hydratase [EC:4.2.1.36];LYS4:homoaconitate hydratase [EC:4.2.1.36];LYS4:homoaconitate hydratase [EC:4.2.1.36];LYS4:homoaconitate hydratase [EC:4.2.1.36];LYS4:homoaconitate hydratase [EC:4.2.1.36];LYS4:homoaconitate hydratase [EC:4.2.1.36];	Metabolic pathways ;Biosynthesis of antibiotics ;Microbial metabolism in diverse environments ;Biosynthesis of amino acids ;2-Oxocarboxylic acid metabolism ;Lysine biosynthesis ;	IPR001030;IPR000573;IPR004418;IPR018136;IPR015928;IPR015931;IPR015932;	"Aconitase/3-isopropylmalate dehydratase large subunit, alpha/beta/alpha";"Aconitase A/isopropylmalate dehydratase small subunit, swivel";"Homoaconitase, mitochondrial";"Aconitase family, 4Fe-4S cluster binding site";"Aconitase/3-isopropylmalate dehydratase, swivel";"Aconitase/3-isopropylmalate dehydratase large subunit, alpha/beta/alpha, subdomain 1/3";"Aconitase/3-isopropylmalate dehydratase la…
154294950	>gi|154294950|ref|XP_001547913.1| hypothetical protein BC1G_13341 [Botrytis cinerea B05.10]	1	0.0314023	_YK(ac)QIEEFAR_	YK(1)QIEEFAR	146	0.036157	47.894	mitochondria	biological_process;metabolic process;			K01705	LYS4:homoaconitate hydratase [EC:4.2.1.36];LYS4:homoaconitate hydratase [EC:4.2.1.36];LYS4:homoaconitate hydratase [EC:4.2.1.36];LYS4:homoaconitate hydratase [EC:4.2.1.36];LYS4:homoaconitate hydratase [EC:4.2.1.36];LYS4:homoaconitate hydratase [EC:4.2.1.36];	Metabolic pathways ;Biosynthesis of antibiotics ;Microbial metabolism in diverse environments ;Biosynthesis of amino acids ;2-Oxocarboxylic acid metabolism ;Lysine biosynthesis ;	IPR001030;IPR000573;IPR004418;IPR018136;IPR015928;IPR015931;IPR015932;	"Aconitase/3-isopropylmalate dehydratase large subunit, alpha/beta/alpha";"Aconitase A/isopropylmalate dehydratase small subunit, swivel";"Homoaconitase, mitochondrial";"Aconitase family, 4Fe-4S cluster binding site";"Aconitase/3-isopropylmalate dehydratase, swivel";"Aconitase/3-isopropylmalate dehydratase large subunit, alpha/beta/alpha, subdomain 1/3";"Aconitase/3-isopropylmalate dehydratase la…
154294956	>gi|154294956|ref|XP_001547916.1| hypothetical protein BC1G_13344 [Botrytis cinerea B05.10]	1	0.014955	_NK(ac)YNHNFR_	NK(1)YNHNFR	154	-1.4518	63.565	nuclear		molecular_function;binding;cation binding;ion binding;transition metal ion binding;metal ion binding;zinc ion binding;					IPR013993;IPR003126;	"Zinc finger, N-recognin, metazoa";"Zinc finger, N-recognin";
154294958	>gi|154294958|ref|XP_001547917.1| hypothetical protein BC1G_13345 [Botrytis cinerea B05.10]	1	0.0405148	_SQVLK(ac)YVEK_	SQVLK(1)YVEK	549	1.0343	43.306	nuclear				K02540	MCM2:DNA replication licensing factor MCM2 [EC:3.6.4.12];MCM2:DNA replication licensing factor MCM2 [EC:3.6.4.12];MCM2:DNA replication licensing factor MCM2 [EC:3.6.4.12];MCM2:DNA replication licensing factor MCM2 [EC:3.6.4.12];	Cell cycle - yeast ;Meiosis - yeast ;Cell cycle ;DNA replication ;	IPR018525;IPR019800;IPR017853;IPR008045;IPR027417;IPR027925;IPR001208;IPR002772;IPR012340;IPR011658;IPR001764;	"Mini-chromosome maintenance, conserved site";"Glycoside hydrolase, family 3, active site";Glycoside hydrolase superfamily;DNA replication licensing factor Mcm2;P-loop containing nucleoside triphosphate hydrolase;MCM N-terminal domain;"Mini-chromosome maintenance, DNA-dependent ATPase";Glycoside hydrolase family 3 C-terminal domain;"Nucleic acid-binding, OB-fold";PA14;"Glycoside hydrolase, family…
154294960	>gi|154294960|ref|XP_001547918.1| hypothetical protein BC1G_13346 [Botrytis cinerea B05.10]	1	0.0301268	_GFEK(ac)VFLK_	GFEK(1)VFLK	766	1.9247	55.37	cytosol	biological_process;metabolic process;organic substance metabolic process;primary metabolic process;carbohydrate metabolic process;	molecular_function;hydrolase activity;hydrolase activity, acting on glycosyl bonds;catalytic activity;hydrolase activity, hydrolyzing O-glycosyl compounds;		K05349	bglX:beta-glucosidase [EC:3.2.1.21];bglX:beta-glucosidase [EC:3.2.1.21];bglX:beta-glucosidase [EC:3.2.1.21];bglX:beta-glucosidase [EC:3.2.1.21];bglX:beta-glucosidase [EC:3.2.1.21];	Metabolic pathways ;Biosynthesis of secondary metabolites ;Starch and sucrose metabolism ;Cyanoamino acid metabolism ;Phenylpropanoid biosynthesis ;	IPR026891;IPR002772;IPR019800;IPR001764;IPR011658;IPR017853;	Fibronectin type III-like domain;Glycoside hydrolase family 3 C-terminal domain;"Glycoside hydrolase, family 3, active site";"Glycoside hydrolase, family 3, N-terminal";PA14;Glycoside hydrolase superfamily;
154295097	>gi|154295097|ref|XP_001547986.1| hypothetical protein BC1G_13677 [Botrytis cinerea B05.10]	1	0.00440824	_IPFK(ac)ALDIATDEK_	IPFK(1)ALDIATDEK	47	-0.59034	58.626	cytosol,mitochondria							IPR012336;IPR006993;	Thioredoxin-like fold;"SH3-binding, glutamic acid-rich protein";
154295097	>gi|154295097|ref|XP_001547986.1| hypothetical protein BC1G_13677 [Botrytis cinerea B05.10]	1	3.42e-05	_LETILK(ac)ANR_	LETILK(1)ANR	40	-0.31046	125.82	cytosol,mitochondria							IPR012336;IPR006993;	Thioredoxin-like fold;"SH3-binding, glutamic acid-rich protein";
171704399	>gi|171704399|sp|A7FA72.1|SDS23_BOTFB RecName: Full=Protein sds23;>gi|154295120|ref|XP_001547997.1| hypothetical protein BC1G_13503 [Botrytis cinerea B05.10]	1	0.036116	_GGDPK(ac)FAGR_	GGDPK(1)FAGR	69	-0.18373	51.113	nuclear							IPR000644;	CBS domain;
154295186	>gi|154295186|ref|XP_001548030.1| hypothetical protein BC1G_13536 [Botrytis cinerea B05.10]	1	2.04e-05	_YVNAINEEK(ac)WR_	YVNAINEEK(1)WR	277	0.84784	94.767	cytosol	biological_process;metabolic process;organic substance metabolic process;primary metabolic process;carbohydrate metabolic process;	molecular_function;catalytic activity;binding;carbohydrate binding;		K01785	galM:aldose 1-epimerase [EC:5.1.3.3];galM:aldose 1-epimerase [EC:5.1.3.3];galM:aldose 1-epimerase [EC:5.1.3.3];galM:aldose 1-epimerase [EC:5.1.3.3];galM:aldose 1-epimerase [EC:5.1.3.3];galM:aldose 1-epimerase [EC:5.1.3.3];	Metabolic pathways ;Biosynthesis of secondary metabolites ;Biosynthesis of antibiotics ;Microbial metabolism in diverse environments ;Glycolysis / Gluconeogenesis ;Galactose metabolism ;	IPR018052;IPR014718;IPR011013;IPR008183;	"Aldose 1-epimerase, conserved site";"Glycoside hydrolase-type carbohydrate-binding, subgroup";Galactose mutarotase-like domain;Aldose 1-/Glucose-6-phosphate 1-epimerase;
154295229	>gi|154295229|ref|XP_001548051.1| conserved hypothetical protein [Botrytis cinerea B05.10]	1	0.000863773	_IK(ac)HIQDASGVR_	IK(1)HIQDASGVR	159	-0.89358	75.819	nuclear		molecular_function;binding;heterocyclic compound binding;organic cyclic compound binding;nucleic acid binding;RNA binding;					IPR004088;IPR004087;	"K Homology domain, type 1";K Homology domain;
154295273	>gi|154295273|ref|XP_001548073.1| hypothetical protein BC1G_13450 [Botrytis cinerea B05.10]	1	0.00485807	_MVFK(ac)HNDLEDLEAK_	MVFK(1)HNDLEDLEAK	294	0.54256	57.53	mitochondria		molecular_function;catalytic activity;cofactor binding;anion binding;binding;ion binding;pyridoxal phosphate binding;		K00643	E2.3.1.37:5-aminolevulinate synthase [EC:2.3.1.37];E2.3.1.37:5-aminolevulinate synthase [EC:2.3.1.37];E2.3.1.37:5-aminolevulinate synthase [EC:2.3.1.37];	Metabolic pathways ;Glycine, serine and threonine metabolism ;Porphyrin and chlorophyll metabolism ;	IPR004839;IPR010961;IPR001917;IPR015424;IPR015422;IPR015421;	"Aminotransferase, class I/classII";"Tetrapyrrole biosynthesis, 5-aminolevulinic acid synthase";"Aminotransferase, class-II, pyridoxal-phosphate binding site";Pyridoxal phosphate-dependent transferase;"Pyridoxal phosphate-dependent transferase, major region, subdomain 2";"Pyridoxal phosphate-dependent transferase, major region, subdomain 1";
154295292	>gi|154295292|ref|XP_001548082.1| hypothetical protein BC1G_13227 [Botrytis cinerea B05.10]	1	0.00131119	_YLK(ac)DNAAR_	YLK(1)DNAAR	417	0.8759	102	nuclear		molecular_function;catalytic activity;transferase activity;transferase activity, transferring phosphorus-containing groups;					IPR017441;IPR008271;IPR011009;IPR002290;IPR000719;	"Protein kinase, ATP binding site";"Serine/threonine-protein kinase, active site";Protein kinase-like domain;"Serine/threonine/dual specificity protein kinase, catalytic domain";Protein kinase domain;
154295336	>gi|154295336|ref|XP_001548104.1| hypothetical protein BC1G_13249 [Botrytis cinerea B05.10]	1	0.000394312	_NPYGNFYEVISK(ac)QVEK_	NPYGNFYEVISK(1)QVEK	25	1.4544	66.022	cytosol	nitrogen compound metabolic process;biological_process;organonitrogen compound metabolic process;metabolic process;organic substance metabolic process;amine metabolic process;single-organism metabolic process;oxidation-reduction process;	molecular_function;binding;cation binding;ion binding;transition metal ion binding;metal ion binding;copper ion binding;oxidoreductase activity, acting on the CH-NH2 group of donors, = oxygen as acceptor;oxidoreductase activity;oxidoreductase activity, acting on the CH-NH2 group of donors;catalytic activity;primary amine oxidase activity;cofactor binding;quinone binding;					IPR015798;	"Copper amine oxidase, C-terminal";
154295411	>gi|154295411|ref|XP_001548141.1| hypothetical protein BC1G_13184 [Botrytis cinerea B05.10]	1	0.0281951	_GEK(ac)GINVNDLWEK_	GEK(1)GINVNDLWEK	84	-0.049392	47.621	cytosol
154295520	>gi|154295520|ref|XP_001548195.1| hypothetical protein BC1G_13385 [Botrytis cinerea B05.10]	1	0.00429817	_MGLAK(ac)YNEECR_	MGLAK(1)YNEECR	107	-3.1612	60.255	cytosol	gene expression;nitrogen compound metabolic process;cellular aromatic compound metabolic process;organic substance biosynthetic process;nucleic acid metabolic process;cellular macromolecule metabolic process;small molecule metabolic process;oxoacid metabolic process;translation;cellular nitrogen compound metabolic process;single-organism metabolic process;cellular macromolecule biosynthetic proce…	nucleoside phosphate binding;molecular_function;binding;heterocyclic compound binding;small molecule binding;organic cyclic compound binding;nucleotide binding;ligase activity;ligase activity, forming carbon-oxygen bonds;catalytic activity;ligase activity, forming aminoacyl-tRNA and related compounds;aminoacyl-tRNA ligase activity;purine ribonucleotide binding;anion binding;ribonucleotide binding…		K01870	IARS:isoleucyl-tRNA synthetase [EC:6.1.1.5];	Aminoacyl-tRNA biosynthesis ;	IPR002301;IPR002300;IPR001412;IPR023586;IPR014729;IPR009008;IPR009080;IPR013155;	Isoleucine-tRNA ligase;"Aminoacyl-tRNA synthetase, class Ia";"Aminoacyl-tRNA synthetase, class I, conserved site";"Isoleucine-tRNA ligase, type 2";Rossmann-like alpha/beta/alpha sandwich fold;"Valyl/Leucyl/Isoleucyl-tRNA synthetase, editing domain";"Aminoacyl-tRNA synthetase, class 1a, anticodon-binding";"Methionyl/Valyl/Leucyl/Isoleucyl-tRNA synthetase, anticodon-binding";
154295571	>gi|154295571|ref|XP_001548220.1| high mobility group protein [Botrytis cinerea B05.10]	1	0.000144671	_PIIAK(ac)DLGDVPK_	PIIAK(1)DLGDVPK	141	0.20017	85.554	nuclear							IPR009071;	High mobility group box domain;
154295704	>gi|154295704|ref|XP_001548286.1| hypothetical protein BC1G_12855 [Botrytis cinerea B05.10]	1	0.0111101	_VK(ac)YSALCGSELHVFR_	VK(1)YSALCGSELHVFR	38	1.2119	51.073	cytosol	biological_process;single-organism metabolic process;metabolic process;oxidation-reduction process;	molecular_function;catalytic activity;oxidoreductase activity;					IPR002328;IPR016040;IPR013149;IPR013154;IPR011032;	"Alcohol dehydrogenase, zinc-type, conserved site";NAD(P)-binding domain;"Alcohol dehydrogenase, C-terminal";Alcohol dehydrogenase GroES-like;GroES (chaperonin 10)-like;
154295742	>gi|154295742|ref|XP_001548305.1| hypothetical protein BC1G_12874 [Botrytis cinerea B05.10]	1	0.00742182	_GSICVDELK(ac)QDK_	GSICVDELK(1)QDK	93	-1.5294	58.32	cytosol							IPR000608;IPR016135;	Ubiquitin-conjugating enzyme E2;Ubiquitin-conjugating enzyme/RWD-like;
154295768	>gi|154295768|ref|XP_001548318.1| hypothetical protein BC1G_12887 [Botrytis cinerea B05.10]	1	4.73e-05	_AADLISGK(ac)YR_	AADLISGK(1)YR	119	-1.9539	110.53	cytosol	biological_process;metabolic process;single-organism metabolic process;oxidation-reduction process;	molecular_function;catalytic activity;oxidoreductase activity;		K00294	E1.2.1.88:1-pyrroline-5-carboxylate dehydrogenase [EC:1.2.1.88];E1.2.1.88:1-pyrroline-5-carboxylate dehydrogenase [EC:1.2.1.88];E1.2.1.88:1-pyrroline-5-carboxylate dehydrogenase [EC:1.2.1.88];	Metabolic pathways ;Arginine and proline metabolism ;Alanine, aspartate and glutamate metabolism ;	IPR016162;IPR016163;IPR016160;IPR016161;IPR015590;IPR029510;IPR005931;	Aldehyde dehydrogenase N-terminal domain;"Aldehyde dehydrogenase, C-terminal";"Aldehyde dehydrogenase, cysteine active site";Aldehyde/histidinol dehydrogenase;Aldehyde dehydrogenase domain;"Aldehyde dehydrogenase, glutamic acid active site";Delta-1-pyrroline-5-carboxylate dehydrogenase;
154295774	>gi|154295774|ref|XP_001548321.1| phosphoglycerate kinase [Botrytis cinerea B05.10]	1	0.021601	_IAGAVPTIK(ac)YAIDNGAK_	IAGAVPTIK(1)YAIDNGAK	49	1.2327	53.565	cytosol	monosaccharide catabolic process;organic substance catabolic process;cellular process;carbohydrate metabolic process;hexose metabolic process;catabolic process;generation of precursor metabolites and energy;biological_process;carbohydrate catabolic process;single-organism carbohydrate metabolic process;single-organism carbohydrate catabolic process;metabolic process;glucose catabolic process;gluc…	molecular_function;kinase activity;phosphotransferase activity, carboxyl group as acceptor;catalytic activity;transferase activity;transferase activity, transferring phosphorus-containing groups;phosphoglycerate kinase activity;		K00927	PGK:phosphoglycerate kinase [EC:2.7.2.3];PGK:phosphoglycerate kinase [EC:2.7.2.3];PGK:phosphoglycerate kinase [EC:2.7.2.3];PGK:phosphoglycerate kinase [EC:2.7.2.3];PGK:phosphoglycerate kinase [EC:2.7.2.3];PGK:phosphoglycerate kinase [EC:2.7.2.3];PGK:phosphoglycerate kinase [EC:2.7.2.3];PGK:phosphoglycerate kinase [EC:2.7.2.3];	Metabolic pathways ;Biosynthesis of secondary metabolites ;Biosynthesis of antibiotics ;Microbial metabolism in diverse environments ;Biosynthesis of amino acids ;Carbon metabolism ;Glycolysis / Gluconeogenesis ;Carbon fixation in photosynthetic organisms ;	IPR001576;IPR015911;IPR015901;IPR015824;	Phosphoglycerate kinase;"Phosphoglycerate kinase, conserved site";"Phosphoglycerate kinase, C-terminal";"Phosphoglycerate kinase, N-terminal";
154295774	>gi|154295774|ref|XP_001548321.1| phosphoglycerate kinase [Botrytis cinerea B05.10]	1	0.0132184	_VNAK(ac)YSLK_	VNAK(1)YSLK	75	0.69929	68.846	cytosol	monosaccharide catabolic process;organic substance catabolic process;cellular process;carbohydrate metabolic process;hexose metabolic process;catabolic process;generation of precursor metabolites and energy;biological_process;carbohydrate catabolic process;single-organism carbohydrate metabolic process;single-organism carbohydrate catabolic process;metabolic process;glucose catabolic process;gluc…	molecular_function;kinase activity;phosphotransferase activity, carboxyl group as acceptor;catalytic activity;transferase activity;transferase activity, transferring phosphorus-containing groups;phosphoglycerate kinase activity;		K00927	PGK:phosphoglycerate kinase [EC:2.7.2.3];PGK:phosphoglycerate kinase [EC:2.7.2.3];PGK:phosphoglycerate kinase [EC:2.7.2.3];PGK:phosphoglycerate kinase [EC:2.7.2.3];PGK:phosphoglycerate kinase [EC:2.7.2.3];PGK:phosphoglycerate kinase [EC:2.7.2.3];PGK:phosphoglycerate kinase [EC:2.7.2.3];PGK:phosphoglycerate kinase [EC:2.7.2.3];	Metabolic pathways ;Biosynthesis of secondary metabolites ;Biosynthesis of antibiotics ;Microbial metabolism in diverse environments ;Biosynthesis of amino acids ;Carbon metabolism ;Glycolysis / Gluconeogenesis ;Carbon fixation in photosynthetic organisms ;	IPR001576;IPR015911;IPR015901;IPR015824;	Phosphoglycerate kinase;"Phosphoglycerate kinase, conserved site";"Phosphoglycerate kinase, C-terminal";"Phosphoglycerate kinase, N-terminal";
154295774	>gi|154295774|ref|XP_001548321.1| phosphoglycerate kinase [Botrytis cinerea B05.10]	1	0.00388966	_YSLK(ac)PVVPELEK_	YSLK(1)PVVPELEK	79	-0.41426	59.975	cytosol	monosaccharide catabolic process;organic substance catabolic process;cellular process;carbohydrate metabolic process;hexose metabolic process;catabolic process;generation of precursor metabolites and energy;biological_process;carbohydrate catabolic process;single-organism carbohydrate metabolic process;single-organism carbohydrate catabolic process;metabolic process;glucose catabolic process;gluc…	molecular_function;kinase activity;phosphotransferase activity, carboxyl group as acceptor;catalytic activity;transferase activity;transferase activity, transferring phosphorus-containing groups;phosphoglycerate kinase activity;		K00927	PGK:phosphoglycerate kinase [EC:2.7.2.3];PGK:phosphoglycerate kinase [EC:2.7.2.3];PGK:phosphoglycerate kinase [EC:2.7.2.3];PGK:phosphoglycerate kinase [EC:2.7.2.3];PGK:phosphoglycerate kinase [EC:2.7.2.3];PGK:phosphoglycerate kinase [EC:2.7.2.3];PGK:phosphoglycerate kinase [EC:2.7.2.3];PGK:phosphoglycerate kinase [EC:2.7.2.3];	Metabolic pathways ;Biosynthesis of secondary metabolites ;Biosynthesis of antibiotics ;Microbial metabolism in diverse environments ;Biosynthesis of amino acids ;Carbon metabolism ;Glycolysis / Gluconeogenesis ;Carbon fixation in photosynthetic organisms ;	IPR001576;IPR015911;IPR015901;IPR015824;	Phosphoglycerate kinase;"Phosphoglycerate kinase, conserved site";"Phosphoglycerate kinase, C-terminal";"Phosphoglycerate kinase, N-terminal";
154295817	>gi|154295817|ref|XP_001548342.1| hypothetical protein BC1G_13278 [Botrytis cinerea B05.10]	1	4.29e-05	_HYNLTLEPDFK(ac)K_	HYNLTLEPDFK(1)K	43	1.2908	81.709	cytosol		peptidase activity, acting on L-amino acid peptides;molecular_function;hydrolase activity;peptidase activity;catalytic activity;metallopeptidase activity;binding;cation binding;ion binding;transition metal ion binding;metal ion binding;zinc ion binding;					IPR014782;IPR024571;	"Peptidase M1, membrane alanine aminopeptidase, N-terminal";ERAP1-like C-terminal domain;
154295847	>gi|154295847|ref|XP_001548357.1| hypothetical protein BC1G_13293 [Botrytis cinerea B05.10]	1	0.0137195	_TALMESVK(ac)DK_	TALMESVK(1)DK	73	-0.02628	61.344	extracellular
154295883	>gi|154295883|ref|XP_001548375.1| hypothetical protein BC1G_13311 [Botrytis cinerea B05.10]	1	0.0128614	_AIAEK(ac)HMGYALEAAQR_	AIAEK(1)HMGYALEAAQR	33	-0.14257	55.011	cytosol							IPR000184;	Bacterial surface antigen (D15);
229891427	>gi|229891427|sp|A6SK81.1|PESC_BOTFB RecName: Full=Pescadillo homolog; AltName: Full=Nucleolar protein 7 homolog;>gi|154295907|ref|XP_001548387.1| hypothetical protein BC1G_13323 [Botrytis cinerea B05.10]	1	0.000433566	_TK(ac)YNLDHIIR_	TK(1)YNLDHIIR	120	1.4455	90.05	nuclear							IPR001357;IPR010613;	BRCT domain;Pescadillo;
154295956	>gi|154295956|ref|XP_001548411.1| inosine 5-monophosphate dehydrogenase [Botrytis cinerea B05.10]	1	0.000141677	_EK(ac)YPDLDVIGGNVVTR_	EK(1)YPDLDVIGGNVVTR	315	1.0947	72.583	cytosol	nitrogen compound metabolic process;organic substance biosynthetic process;cellular aromatic compound metabolic process;phosphate-containing compound metabolic process;small molecule metabolic process;phosphorus metabolic process;nucleotide biosynthetic process;nucleoside phosphate metabolic process;cellular nitrogen compound metabolic process;single-organism metabolic process;organophosphate bio…	molecular_function;oxidoreductase activity;oxidoreductase activity, acting on CH-OH group of donors;catalytic activity;oxidoreductase activity, acting on the CH-OH group of donors, NAD = or NADP as acceptor;IMP dehydrogenase activity;		K00088	guaB:IMP dehydrogenase [EC:1.1.1.205];guaB:IMP dehydrogenase [EC:1.1.1.205];guaB:IMP dehydrogenase [EC:1.1.1.205];guaB:IMP dehydrogenase [EC:1.1.1.205];	Metabolic pathways ;Biosynthesis of secondary metabolites ;Purine metabolism ;Drug metabolism - other enzymes ;	IPR000644;IPR015875;IPR013785;IPR001093;IPR005990;	CBS domain;"IMP dehydrogenase / GMP reductase, conserved site";Aldolase-type TIM barrel;IMP dehydrogenase/GMP reductase;Inosine-5'-monophosphate dehydrogenase;
229488262	>gi|229488262|sp|A6SJW6.2|EIF3D_BOTFB RecName: Full=Eukaryotic translation initiation factor 3 subunit D; Short=eIF3d;>gi|154296135|ref|XP_001548500.1| translation initiation factor eIF3 [Botrytis cinerea B05.10]	1	0.00214119	_ADVM(ox)K(ac)LGFVSR_	ADVMK(1)LGFVSR	480	-1.5568	71.176	cytosol,nuclear		molecular_function;binding;heterocyclic compound binding;RNA binding;organic cyclic compound binding;nucleic acid binding;translation factor activity, nucleic acid binding;translation initiation factor activity;	intracellular;cell part;cell;intracellular part;cellular_component;cytoplasm;protein complex;cytoplasmic part;macromolecular complex;eukaryotic translation initiation factor 3 complex;	K03251	EIF3D:translation initiation factor 3 subunit D;	RNA transport ;	IPR007783;	Eukaryotic translation initiation factor 3 subunit D;
229488262	>gi|229488262|sp|A6SJW6.2|EIF3D_BOTFB RecName: Full=Eukaryotic translation initiation factor 3 subunit D; Short=eIF3d;>gi|154296135|ref|XP_001548500.1| translation initiation factor eIF3 [Botrytis cinerea B05.10]	1	0.00119434	_REEGK(ac)YVLVK_	REEGK(1)YVLVK	537	0.20416	94.363	cytosol,nuclear		molecular_function;binding;heterocyclic compound binding;RNA binding;organic cyclic compound binding;nucleic acid binding;translation factor activity, nucleic acid binding;translation initiation factor activity;	intracellular;cell part;cell;intracellular part;cellular_component;cytoplasm;protein complex;cytoplasmic part;macromolecular complex;eukaryotic translation initiation factor 3 complex;	K03251	EIF3D:translation initiation factor 3 subunit D;	RNA transport ;	IPR007783;	Eukaryotic translation initiation factor 3 subunit D;
229488262	>gi|229488262|sp|A6SJW6.2|EIF3D_BOTFB RecName: Full=Eukaryotic translation initiation factor 3 subunit D; Short=eIF3d;>gi|154296135|ref|XP_001548500.1| translation initiation factor eIF3 [Botrytis cinerea B05.10]	1	0.0306229	_SFDK(ac)QPVK_	SFDK(1)QPVK	225	0.52906	55.37	cytosol,nuclear		molecular_function;binding;heterocyclic compound binding;RNA binding;organic cyclic compound binding;nucleic acid binding;translation factor activity, nucleic acid binding;translation initiation factor activity;	intracellular;cell part;cell;intracellular part;cellular_component;cytoplasm;protein complex;cytoplasmic part;macromolecular complex;eukaryotic translation initiation factor 3 complex;	K03251	EIF3D:translation initiation factor 3 subunit D;	RNA transport ;	IPR007783;	Eukaryotic translation initiation factor 3 subunit D;
229488262	>gi|229488262|sp|A6SJW6.2|EIF3D_BOTFB RecName: Full=Eukaryotic translation initiation factor 3 subunit D; Short=eIF3d;>gi|154296135|ref|XP_001548500.1| translation initiation factor eIF3 [Botrytis cinerea B05.10]	1	0.0012807	_TIVDMCLK(ac)R_	TIVDMCLK(1)R	532	0.26487	95.502	cytosol,nuclear		molecular_function;binding;heterocyclic compound binding;RNA binding;organic cyclic compound binding;nucleic acid binding;translation factor activity, nucleic acid binding;translation initiation factor activity;	intracellular;cell part;cell;intracellular part;cellular_component;cytoplasm;protein complex;cytoplasmic part;macromolecular complex;eukaryotic translation initiation factor 3 complex;	K03251	EIF3D:translation initiation factor 3 subunit D;	RNA transport ;	IPR007783;	Eukaryotic translation initiation factor 3 subunit D;
154296170	>gi|154296170|ref|XP_001548517.1| hypothetical protein BC1G_12912 [Botrytis cinerea B05.10]	1	0.00180656	_ELHEK(ac)YNK_	ELHEK(1)YNK	128	-0.43163	93.143	mitochondria
154296170	>gi|154296170|ref|XP_001548517.1| hypothetical protein BC1G_12912 [Botrytis cinerea B05.10]	1	2.31e-07	_QDFK(ac)YQYHPAGDPR_	QDFK(1)YQYHPAGDPR	91	0.26986	92.151	mitochondria
154296170	>gi|154296170|ref|XP_001548517.1| hypothetical protein BC1G_12912 [Botrytis cinerea B05.10]	1	0.0211719	_SADGHVLNK(ac)GAK_	SADGHVLNK(1)GAK	28	0.40997	57.885	mitochondria
154296172	>gi|154296172|ref|XP_001548518.1| hypothetical protein BC1G_12913 [Botrytis cinerea B05.10]	1	0.0194507	_LIQDGDVLK(ac)LYHQPTHR_	LIQDGDVLK(1)LYHQPTHR	417	0.35308	47.64	plasma membrane	organic substance biosynthetic process;glycosylation;cellular macromolecule metabolic process;glycoprotein metabolic process;glycoprotein biosynthetic process;cellular macromolecule biosynthetic process;cellular metabolic process;macromolecule metabolic process;primary metabolic process;biosynthetic process;cellular process;macromolecule biosynthetic process;carbohydrate metabolic process;carbohy…	molecular_function;transferase activity, transferring hexosyl groups;transferase activity, transferring glycosyl groups;catalytic activity;transferase activity;mannosyltransferase activity;	cellular_component;membrane;	K00728	POMT:dolichyl-phosphate-mannose-protein mannosyltransferase [EC:2.4.1.109];	Other types of O-glycan biosynthesis ;	IPR003342;IPR016093;	"Glycosyl transferase, family 39";MIR motif;
154296172	>gi|154296172|ref|XP_001548518.1| hypothetical protein BC1G_12913 [Botrytis cinerea B05.10]	1	0.0122763	_TIQTK(ac)FR_	TIQTK(1)FR	485	-0.80234	79.116	plasma membrane	organic substance biosynthetic process;glycosylation;cellular macromolecule metabolic process;glycoprotein metabolic process;glycoprotein biosynthetic process;cellular macromolecule biosynthetic process;cellular metabolic process;macromolecule metabolic process;primary metabolic process;biosynthetic process;cellular process;macromolecule biosynthetic process;carbohydrate metabolic process;carbohy…	molecular_function;transferase activity, transferring hexosyl groups;transferase activity, transferring glycosyl groups;catalytic activity;transferase activity;mannosyltransferase activity;	cellular_component;membrane;	K00728	POMT:dolichyl-phosphate-mannose-protein mannosyltransferase [EC:2.4.1.109];	Other types of O-glycan biosynthesis ;	IPR003342;IPR016093;	"Glycosyl transferase, family 39";MIR motif;
154296240	>gi|154296240|ref|XP_001548552.1| hypothetical protein BC1G_12947 [Botrytis cinerea B05.10]	1	0.00624263	_ICEDILEVLDK(ac)HLIPSAK_	ICEDILEVLDK(1)HLIPSAK	105	-0.044359	54.253	nuclear				K06630	YWHAE:14-3-3 protein epsilon;YWHAE:14-3-3 protein epsilon;YWHAE:14-3-3 protein epsilon;YWHAE:14-3-3 protein epsilon;YWHAE:14-3-3 protein epsilon;YWHAE:14-3-3 protein epsilon;YWHAE:14-3-3 protein epsilon;YWHAE:14-3-3 protein epsilon;	Epstein-Barr virus infection ;Cell cycle ;Viral carcinogenesis ;Oocyte meiosis ;PI3K-Akt signaling pathway ;Neurotrophin signaling pathway ;Hippo signaling pathway ;Hippo signaling pathway - fly ;	IPR023410;IPR023409;IPR000308;	14-3-3 domain;"14-3-3 protein, conserved site";14-3-3 protein;
154296240	>gi|154296240|ref|XP_001548552.1| hypothetical protein BC1G_12947 [Botrytis cinerea B05.10]	1	0.0390148	_SLEAYK(ac)NATEVAQTDLAPTHPIR_	SLEAYK(1)NATEVAQTDLAPTHPIR	152	-0.68967	42.863	nuclear				K06630	YWHAE:14-3-3 protein epsilon;YWHAE:14-3-3 protein epsilon;YWHAE:14-3-3 protein epsilon;YWHAE:14-3-3 protein epsilon;YWHAE:14-3-3 protein epsilon;YWHAE:14-3-3 protein epsilon;YWHAE:14-3-3 protein epsilon;YWHAE:14-3-3 protein epsilon;	Epstein-Barr virus infection ;Cell cycle ;Viral carcinogenesis ;Oocyte meiosis ;PI3K-Akt signaling pathway ;Neurotrophin signaling pathway ;Hippo signaling pathway ;Hippo signaling pathway - fly ;	IPR023410;IPR023409;IPR000308;	14-3-3 domain;"14-3-3 protein, conserved site";14-3-3 protein;
154296248	>gi|154296248|ref|XP_001548556.1| hypothetical protein BC1G_12951 [Botrytis cinerea B05.10]	1	0.0172649	_NK(ac)TMDEIITR_	NK(1)TMDEIITR	459	-1.67	56.936	nuclear				K14306	NUP62:nuclear pore complex protein Nup62;	RNA transport ;	IPR025574;IPR007758;	Nucleoporin FG repeat;"Nucleoporin, NSP1-like, C-terminal";
154296293	>gi|154296293|ref|XP_001548578.1| fumarate hydratase [Botrytis cinerea B05.10]	1	1.54e-05	_AIQEAAK(ac)EVADLK_	AIQEAAK(1)EVADLK	148	1.6001	89.507	mitochondria		molecular_function;catalytic activity;		K01679	E4.2.1.2B:fumarate hydratase, class II [EC:4.2.1.2];E4.2.1.2B:fumarate hydratase, class II [EC:4.2.1.2];E4.2.1.2B:fumarate hydratase, class II [EC:4.2.1.2];E4.2.1.2B:fumarate hydratase, class II [EC:4.2.1.2];E4.2.1.2B:fumarate hydratase, class II [EC:4.2.1.2];E4.2.1.2B:fumarate hydratase, class II [EC:4.2.1.2];E4.2.1.2B:fumarate hydratase, class II [EC:4.2.1.2];E4.2.1.2B:fumarate hydratase, class…	Metabolic pathways ;Biosynthesis of secondary metabolites ;Biosynthesis of antibiotics ;Microbial metabolism in diverse environments ;Carbon metabolism ;Pathways in cancer ;Pyruvate metabolism ;Citrate cycle (TCA cycle) ;Renal cell carcinoma ;Carbon fixation pathways in prokaryotes ;	IPR022761;IPR020557;IPR008948;IPR018951;IPR005677;IPR000362;IPR024083;	"Fumarate lyase, N-terminal";"Fumarate lyase, conserved site";L-Aspartase-like;"Fumarase C, C-terminal";"Fumarate hydratase, class II";Fumarate lyase family;"Fumarase/histidase, N-terminal";
154296293	>gi|154296293|ref|XP_001548578.1| fumarate hydratase [Botrytis cinerea B05.10]	1	0.00086869	_SFEK(ac)NLVVGLQANEEK_	SFEK(1)NLVVGLQANEEK	457	2.3033	63.614	mitochondria		molecular_function;catalytic activity;		K01679	E4.2.1.2B:fumarate hydratase, class II [EC:4.2.1.2];E4.2.1.2B:fumarate hydratase, class II [EC:4.2.1.2];E4.2.1.2B:fumarate hydratase, class II [EC:4.2.1.2];E4.2.1.2B:fumarate hydratase, class II [EC:4.2.1.2];E4.2.1.2B:fumarate hydratase, class II [EC:4.2.1.2];E4.2.1.2B:fumarate hydratase, class II [EC:4.2.1.2];E4.2.1.2B:fumarate hydratase, class II [EC:4.2.1.2];E4.2.1.2B:fumarate hydratase, class…	Metabolic pathways ;Biosynthesis of secondary metabolites ;Biosynthesis of antibiotics ;Microbial metabolism in diverse environments ;Carbon metabolism ;Pathways in cancer ;Pyruvate metabolism ;Citrate cycle (TCA cycle) ;Renal cell carcinoma ;Carbon fixation pathways in prokaryotes ;	IPR022761;IPR020557;IPR008948;IPR018951;IPR005677;IPR000362;IPR024083;	"Fumarate lyase, N-terminal";"Fumarate lyase, conserved site";L-Aspartase-like;"Fumarase C, C-terminal";"Fumarate hydratase, class II";Fumarate lyase family;"Fumarase/histidase, N-terminal";
154296293	>gi|154296293|ref|XP_001548578.1| fumarate hydratase [Botrytis cinerea B05.10]	1	5e-07	_SLENFK(ac)INQPQDR_	SLENFK(1)INQPQDR	103	-0.73039	95.264	mitochondria		molecular_function;catalytic activity;		K01679	E4.2.1.2B:fumarate hydratase, class II [EC:4.2.1.2];E4.2.1.2B:fumarate hydratase, class II [EC:4.2.1.2];E4.2.1.2B:fumarate hydratase, class II [EC:4.2.1.2];E4.2.1.2B:fumarate hydratase, class II [EC:4.2.1.2];E4.2.1.2B:fumarate hydratase, class II [EC:4.2.1.2];E4.2.1.2B:fumarate hydratase, class II [EC:4.2.1.2];E4.2.1.2B:fumarate hydratase, class II [EC:4.2.1.2];E4.2.1.2B:fumarate hydratase, class…	Metabolic pathways ;Biosynthesis of secondary metabolites ;Biosynthesis of antibiotics ;Microbial metabolism in diverse environments ;Carbon metabolism ;Pathways in cancer ;Pyruvate metabolism ;Citrate cycle (TCA cycle) ;Renal cell carcinoma ;Carbon fixation pathways in prokaryotes ;	IPR022761;IPR020557;IPR008948;IPR018951;IPR005677;IPR000362;IPR024083;	"Fumarate lyase, N-terminal";"Fumarate lyase, conserved site";L-Aspartase-like;"Fumarase C, C-terminal";"Fumarate hydratase, class II";Fumarate lyase family;"Fumarase/histidase, N-terminal";
154315653	>gi|154315653|ref|XP_001557149.1| histone H4 [Botrytis cinerea B05.10];>gi|154296461|ref|XP_001548661.1| histone H4 [Botrytis cinerea B05.10]	1	0.000226597	_GK(ac)GGK(ac)GLGK(ac)GGAK_	GK(1)GGK(1)GLGK(1)GGAK	9	-0.36156	115.34	nuclear		molecular_function;binding;heterocyclic compound binding;organic cyclic compound binding;nucleic acid binding;DNA binding;	chromosome;cell;cellular_component;intracellular;protein complex;intracellular non-membrane-bounded organelle;organelle;DNA bending complex;protein-DNA complex;non-membrane-bounded organelle;macromolecular complex;intracellular organelle part;cell part;chromosomal part;intracellular organelle;intracellular part;organelle part;chromatin;DNA packaging complex;nucleosome;membrane-bounded organelle;i…	K11254	H4:histone H4;H4:histone H4;H4:histone H4;	Viral carcinogenesis ;Alcoholism ;Systemic lupus erythematosus ;	IPR007125;IPR001951;IPR019809;IPR009072;IPR004823;	Histone core;Histone H4;"Histone H4, conserved site";Histone-fold;TATA box binding protein associated factor (TAF);
154315653	>gi|154315653|ref|XP_001557149.1| histone H4 [Botrytis cinerea B05.10];>gi|154296461|ref|XP_001548661.1| histone H4 [Botrytis cinerea B05.10]	1	0.000226597	_GLGK(ac)GGAK(ac)R_	GLGK(1)GGAK(1)R	13	-0.7505	115.34	nuclear		molecular_function;binding;heterocyclic compound binding;organic cyclic compound binding;nucleic acid binding;DNA binding;	chromosome;cell;cellular_component;intracellular;protein complex;intracellular non-membrane-bounded organelle;organelle;DNA bending complex;protein-DNA complex;non-membrane-bounded organelle;macromolecular complex;intracellular organelle part;cell part;chromosomal part;intracellular organelle;intracellular part;organelle part;chromatin;DNA packaging complex;nucleosome;membrane-bounded organelle;i…	K11254	H4:histone H4;H4:histone H4;H4:histone H4;	Viral carcinogenesis ;Alcoholism ;Systemic lupus erythematosus ;	IPR007125;IPR001951;IPR019809;IPR009072;IPR004823;	Histone core;Histone H4;"Histone H4, conserved site";Histone-fold;TATA box binding protein associated factor (TAF);
154315653	>gi|154315653|ref|XP_001557149.1| histone H4 [Botrytis cinerea B05.10];>gi|154296461|ref|XP_001548661.1| histone H4 [Botrytis cinerea B05.10]	1	0.000537412	_GLGK(ac)GGAK(ac)R_	GLGK(1)GGAK(1)R	17	-0.7505	111.94	nuclear		molecular_function;binding;heterocyclic compound binding;organic cyclic compound binding;nucleic acid binding;DNA binding;	chromosome;cell;cellular_component;intracellular;protein complex;intracellular non-membrane-bounded organelle;organelle;DNA bending complex;protein-DNA complex;non-membrane-bounded organelle;macromolecular complex;intracellular organelle part;cell part;chromosomal part;intracellular organelle;intracellular part;organelle part;chromatin;DNA packaging complex;nucleosome;membrane-bounded organelle;i…	K11254	H4:histone H4;H4:histone H4;H4:histone H4;	Viral carcinogenesis ;Alcoholism ;Systemic lupus erythematosus ;	IPR007125;IPR001951;IPR019809;IPR009072;IPR004823;	Histone core;Histone H4;"Histone H4, conserved site";Histone-fold;TATA box binding protein associated factor (TAF);
154315653	>gi|154315653|ref|XP_001557149.1| histone H4 [Botrytis cinerea B05.10];>gi|154296461|ref|XP_001548661.1| histone H4 [Botrytis cinerea B05.10]	1	0.000226597	_GK(ac)GGK(ac)GLGK(ac)GGAK_	GK(1)GGK(1)GLGK(1)GGAK	6	-0.36156	115.34	nuclear		molecular_function;binding;heterocyclic compound binding;organic cyclic compound binding;nucleic acid binding;DNA binding;	chromosome;cell;cellular_component;intracellular;protein complex;intracellular non-membrane-bounded organelle;organelle;DNA bending complex;protein-DNA complex;non-membrane-bounded organelle;macromolecular complex;intracellular organelle part;cell part;chromosomal part;intracellular organelle;intracellular part;organelle part;chromatin;DNA packaging complex;nucleosome;membrane-bounded organelle;i…	K11254	H4:histone H4;H4:histone H4;H4:histone H4;	Viral carcinogenesis ;Alcoholism ;Systemic lupus erythematosus ;	IPR007125;IPR001951;IPR019809;IPR009072;IPR004823;	Histone core;Histone H4;"Histone H4, conserved site";Histone-fold;TATA box binding protein associated factor (TAF);
154296469	>gi|154296469|ref|XP_001548665.1| hypothetical protein BC1G_12809 [Botrytis cinerea B05.10]	1	0.00379786	_SLPCFK(ac)PFDTHIR_	SLPCFK(1)PFDTHIR	978	-1.2028	57.434	cytosol	gene expression;nitrogen compound metabolic process;organic substance biosynthetic process;cellular aromatic compound metabolic process;nucleic acid metabolic process;cellular macromolecule metabolic process;cellular nitrogen compound metabolic process;cellular macromolecule biosynthetic process;heterocycle biosynthetic process;cellular metabolic process;macromolecule metabolic process;aromatic c…	molecular_function;binding;heterocyclic compound binding;organic cyclic compound binding;nucleic acid binding;DNA binding;RNA polymerase activity;nucleotidyltransferase activity;catalytic activity;transferase activity;transferase activity, transferring phosphorus-containing groups;DNA-directed RNA polymerase activity;		K02999	RPA1:DNA-directed RNA polymerase I subunit RPA1 [EC:2.7.7.6];RPA1:DNA-directed RNA polymerase I subunit RPA1 [EC:2.7.7.6];RPA1:DNA-directed RNA polymerase I subunit RPA1 [EC:2.7.7.6];RPA1:DNA-directed RNA polymerase I subunit RPA1 [EC:2.7.7.6];	Metabolic pathways ;Purine metabolism ;Pyrimidine metabolism ;RNA polymerase ;	IPR007066;IPR007080;IPR007081;IPR007083;IPR000722;IPR006592;	"RNA polymerase Rpb1, domain 3";"RNA polymerase Rpb1, domain 1";"RNA polymerase Rpb1, domain 5";"RNA polymerase Rpb1, domain 4";"RNA polymerase, alpha subunit";"RNA polymerase, N-terminal";
154296576	>gi|154296576|ref|XP_001548718.1| hypothetical protein BC1G_12696 [Botrytis cinerea B05.10]	1	0.0356884	_QK(ac)YDNYR_	QK(1)YDNYR	75	-0.048221	47.082	nuclear							IPR001623;	DnaJ domain;
154296590	>gi|154296590|ref|XP_001548725.1| hypothetical protein BC1G_12703 [Botrytis cinerea B05.10]	1	0.0264659	_ACCSK(ac)DQYR_	ACCSK(1)DQYR	338	-0.12429	51.445	nuclear
154296642	>gi|154296642|ref|XP_001548751.1| woronin body major protein [Botrytis cinerea B05.10]	1	5.85e-24	_EIAVDMK(ac)TVHGSR_	EIAVDMK(1)TVHGSR	159	-0.61964	196.7	cytosol,nuclear							IPR014722;IPR012340;IPR008991;	Ribosomal protein L2 domain 2;"Nucleic acid-binding, OB-fold";Translation protein SH3-like domain;
154296642	>gi|154296642|ref|XP_001548751.1| woronin body major protein [Botrytis cinerea B05.10]	1	0.0243395	_LK(ac)EAFEGGR_	LK(1)EAFEGGR	132	-0.044542	57.347	cytosol,nuclear							IPR014722;IPR012340;IPR008991;	Ribosomal protein L2 domain 2;"Nucleic acid-binding, OB-fold";Translation protein SH3-like domain;
154296721	>gi|154296721|ref|XP_001548790.1| hypothetical protein BC1G_12388 [Botrytis cinerea B05.10]	1	7.36e-07	_SSDK(ac)HPSSLLSNAVNTSAR_	SSDK(1)HPSSLLSNAVNTSAR	99	0.32674	89.859	nuclear	regulation of gene expression;gene expression;nitrogen compound metabolic process;organic substance biosynthetic process;cellular aromatic compound metabolic process;regulation of nitrogen compound metabolic process;regulation of RNA metabolic process;nucleic acid metabolic process;cellular macromolecule metabolic process;regulation of metabolic process;regulation of primary metabolic process;reg…	molecular_function;sequence-specific DNA binding transcription factor activity;nucleic acid binding transcription factor activity;sequence-specific DNA binding RNA polymerase II transcription = factor activity;binding;cation binding;ion binding;transition metal ion binding;metal ion binding;zinc ion binding;	intracellular;organelle;membrane-bounded organelle;cell part;cell;intracellular organelle;intracellular part;cellular_component;intracellular membrane-bounded organelle;nucleus;				IPR001138;	Zn(2)-C6 fungal-type DNA-binding domain;
206558272	>gi|206558272|sp|A6SIZ0.1|DENR_BOTFB RecName: Full=Translation machinery-associated protein 22;>gi|154296765|ref|XP_001548812.1| hypothetical protein BC1G_12410 [Botrytis cinerea B05.10]	1	0.00327341	_EFLIK(ac)NYK_	EFLIK(1)NYK	172	0.40298	85.212	cytosol	gene expression;organic substance biosynthetic process;biosynthetic process;cellular process;macromolecule biosynthetic process;cellular macromolecule metabolic process;translation;biological_process;cellular macromolecule biosynthetic process;metabolic process;organic substance metabolic process;cellular protein metabolic process;cellular biosynthetic process;cellular metabolic process;macromole…	molecular_function;binding;heterocyclic compound binding;RNA binding;organic cyclic compound binding;nucleic acid binding;translation factor activity, nucleic acid binding;translation initiation factor activity;					IPR001950;IPR005873;	Translation initiation factor SUI1;Density-regulated protein DRP1;
154296908	>gi|154296908|ref|XP_001548883.1| hypothetical protein BC1G_12543 [Botrytis cinerea B05.10]	1	1.29e-05	_AEFEK(ac)LAEGHAAR_	AEFEK(1)LAEGHAAR	375	0.65372	89.46	endoplasmic reticulum				K09486	HYOU1:hypoxia up-regulated 1;	Protein processing in endoplasmic reticulum ;	IPR029048;IPR013126;	"Heat shock protein 70kD, C-terminal domain";Heat shock protein 70 family;
154296908	>gi|154296908|ref|XP_001548883.1| hypothetical protein BC1G_12543 [Botrytis cinerea B05.10]	1	0.000138576	_ASILK(ac)FQGR_	ASILK(1)FQGR	261	-1.4031	113.66	endoplasmic reticulum				K09486	HYOU1:hypoxia up-regulated 1;	Protein processing in endoplasmic reticulum ;	IPR029048;IPR013126;	"Heat shock protein 70kD, C-terminal domain";Heat shock protein 70 family;
154296908	>gi|154296908|ref|XP_001548883.1| hypothetical protein BC1G_12543 [Botrytis cinerea B05.10]	1	3.08e-06	_LREEALNQLEGFTYK(ac)AR_	LREEALNQLEGFTYK(1)AR	715	0.41536	92.633	endoplasmic reticulum				K09486	HYOU1:hypoxia up-regulated 1;	Protein processing in endoplasmic reticulum ;	IPR029048;IPR013126;	"Heat shock protein 70kD, C-terminal domain";Heat shock protein 70 family;
154296908	>gi|154296908|ref|XP_001548883.1| hypothetical protein BC1G_12543 [Botrytis cinerea B05.10]	1	0.00648031	_LWK(ac)EAER_	LWK(1)EAER	336	-1.0053	89.55	endoplasmic reticulum				K09486	HYOU1:hypoxia up-regulated 1;	Protein processing in endoplasmic reticulum ;	IPR029048;IPR013126;	"Heat shock protein 70kD, C-terminal domain";Heat shock protein 70 family;
154296908	>gi|154296908|ref|XP_001548883.1| hypothetical protein BC1G_12543 [Botrytis cinerea B05.10]	1	0.00345369	_SYDGASYAAGIK(ac)YIDIHK_	SYDGASYAAGIK(1)YIDIHK	474	-0.24785	60.764	endoplasmic reticulum				K09486	HYOU1:hypoxia up-regulated 1;	Protein processing in endoplasmic reticulum ;	IPR029048;IPR013126;	"Heat shock protein 70kD, C-terminal domain";Heat shock protein 70 family;
154296908	>gi|154296908|ref|XP_001548883.1| hypothetical protein BC1G_12543 [Botrytis cinerea B05.10]	1	0.00147504	_TPFVQK(ac)ELEK_	TPFVQK(1)ELEK	419	-1.0108	77.062	endoplasmic reticulum				K09486	HYOU1:hypoxia up-regulated 1;	Protein processing in endoplasmic reticulum ;	IPR029048;IPR013126;	"Heat shock protein 70kD, C-terminal domain";Heat shock protein 70 family;
154296931	>gi|154296931|ref|XP_001548894.1| hypothetical protein BC1G_12554 [Botrytis cinerea B05.10]	1	0.00124514	_AEADK(ac)MAALEAEGK_	AEADK(1)MAALEAEGK	251	-0.76814	68.972	cytosol	gene expression;nitrogen compound metabolic process;cellular aromatic compound metabolic process;organic substance biosynthetic process;nucleic acid metabolic process;cellular macromolecule metabolic process;small molecule metabolic process;oxoacid metabolic process;translation;cellular nitrogen compound metabolic process;single-organism metabolic process;cellular macromolecule biosynthetic proce…	nucleoside phosphate binding;molecular_function;binding;heterocyclic compound binding;small molecule binding;organic cyclic compound binding;nucleotide binding;ligase activity;ligase activity, forming carbon-oxygen bonds;catalytic activity;aminoacyl-tRNA ligase activity;ligase activity, forming aminoacyl-tRNA and related compounds;arginine-tRNA ligase activity;purine ribonucleotide binding;anion …	intracellular;cell part;cell;intracellular part;cellular_component;cytoplasm;	K01887	RARS:arginyl-tRNA synthetase [EC:6.1.1.19];	Aminoacyl-tRNA biosynthesis ;	IPR005148;IPR009080;IPR014729;IPR001278;IPR008909;IPR001412;	Arginyl tRNA synthetase N-terminal domain;"Aminoacyl-tRNA synthetase, class 1a, anticodon-binding";Rossmann-like alpha/beta/alpha sandwich fold;Arginine-tRNA ligase;DALR anticodon binding;"Aminoacyl-tRNA synthetase, class I, conserved site";
154296931	>gi|154296931|ref|XP_001548894.1| hypothetical protein BC1G_12554 [Botrytis cinerea B05.10]	1	0.0109029	_TSFGQNK(ac)YLGLVDPEDPSK_	TSFGQNK(1)YLGLVDPEDPSK	142	-0.02595	54.103	cytosol	gene expression;nitrogen compound metabolic process;cellular aromatic compound metabolic process;organic substance biosynthetic process;nucleic acid metabolic process;cellular macromolecule metabolic process;small molecule metabolic process;oxoacid metabolic process;translation;cellular nitrogen compound metabolic process;single-organism metabolic process;cellular macromolecule biosynthetic proce…	nucleoside phosphate binding;molecular_function;binding;heterocyclic compound binding;small molecule binding;organic cyclic compound binding;nucleotide binding;ligase activity;ligase activity, forming carbon-oxygen bonds;catalytic activity;aminoacyl-tRNA ligase activity;ligase activity, forming aminoacyl-tRNA and related compounds;arginine-tRNA ligase activity;purine ribonucleotide binding;anion …	intracellular;cell part;cell;intracellular part;cellular_component;cytoplasm;	K01887	RARS:arginyl-tRNA synthetase [EC:6.1.1.19];	Aminoacyl-tRNA biosynthesis ;	IPR005148;IPR009080;IPR014729;IPR001278;IPR008909;IPR001412;	Arginyl tRNA synthetase N-terminal domain;"Aminoacyl-tRNA synthetase, class 1a, anticodon-binding";Rossmann-like alpha/beta/alpha sandwich fold;Arginine-tRNA ligase;DALR anticodon binding;"Aminoacyl-tRNA synthetase, class I, conserved site";
205716451	>gi|205716451|sp|A6SIJ6.1|END3_BOTFB RecName: Full=Actin cytoskeleton-regulatory complex protein end3; AltName: Full=Endocytosis protein 3;>gi|154296979|ref|XP_001548918.1| endocytosis and cytoskeletal organization protein [Botrytis cinerea B05.10]	1	1.98e-06	_ELEQLLDYK(ac)R_	ELEQLLDYK(1)R	342	-0.27216	113.93	cytosol,nuclear							IPR002048;IPR025604;IPR011992;IPR018247;IPR000261;	EF-hand domain;Actin cytoskeleton-regulatory complex protein End3;EF-hand domain pair;"EF-Hand 1, calcium-binding site";EPS15 homology (EH);
205716451	>gi|205716451|sp|A6SIJ6.1|END3_BOTFB RecName: Full=Actin cytoskeleton-regulatory complex protein end3; AltName: Full=Endocytosis protein 3;>gi|154296979|ref|XP_001548918.1| endocytosis and cytoskeletal organization protein [Botrytis cinerea B05.10]	1	0.000184143	_SK(ac)YEEIYSANR_	SK(1)YEEIYSANR	142	0.89366	86.911	cytosol,nuclear							IPR002048;IPR025604;IPR011992;IPR018247;IPR000261;	EF-hand domain;Actin cytoskeleton-regulatory complex protein End3;EF-hand domain pair;"EF-Hand 1, calcium-binding site";EPS15 homology (EH);
154297025	>gi|154297025|ref|XP_001548941.1| hypothetical protein BC1G_12601 [Botrytis cinerea B05.10]	1	0.0068334	_NYDFK(ac)GR_	NYDFK(1)GR	205	-0.33633	89.55	cytosol							IPR013931;	"Oxidative stress survival, Svf1-like";
154297112	>gi|154297112|ref|XP_001548984.1| hypothetical protein BC1G_12215 [Botrytis cinerea B05.10]	1	0.0378761	_ANISTLAK(ac)YK_	ANISTLAK(1)YK	1034	0.23784	46.352	nuclear							IPR003959;IPR027417;IPR003593;	"ATPase, AAA-type, core";P-loop containing nucleoside triphosphate hydrolase;AAA+ ATPase domain;
154297181	>gi|154297181|ref|XP_001549018.1| predicted protein [Botrytis cinerea B05.10]	1	0.0259888	_ALLETK(ac)YK_	ALLETK(1)YK	699	0.23569	58.981	cytosol
154297181	>gi|154297181|ref|XP_001549018.1| predicted protein [Botrytis cinerea B05.10]	1	0.000154694	_DCIDYVITLK(ac)DHITR_	DCIDYVITLK(1)DHITR	559	-0.63812	67.648	cytosol
154297181	>gi|154297181|ref|XP_001549018.1| predicted protein [Botrytis cinerea B05.10]	1	6.33e-05	_KEEVADLK(ac)K_	KEEVADLK(1)K	225	0.29047	131.83	cytosol
154297181	>gi|154297181|ref|XP_001549018.1| predicted protein [Botrytis cinerea B05.10]	1	0.00373889	_GMELAK(ac)MDIFK_	GMELAK(1)MDIFK	243	-0.21655	64.121	cytosol
154297181	>gi|154297181|ref|XP_001549018.1| predicted protein [Botrytis cinerea B05.10]	1	0.000566778	_IEEVNPELK(ac)YMGK_	IEEVNPELK(1)YMGK	736	-0.40463	66.989	cytosol
154297181	>gi|154297181|ref|XP_001549018.1| predicted protein [Botrytis cinerea B05.10]	1	0.000376655	_LPK(ac)GSDFATQLK_	LPK(1)GSDFATQLK	651	0.11005	77.894	cytosol
154297181	>gi|154297181|ref|XP_001549018.1| predicted protein [Botrytis cinerea B05.10]	1	0.031644	_VLNADEK(ac)ALLETK_	VLNADEK(1)ALLETK	693	-0.70709	47.621	cytosol
154297205	>gi|154297205|ref|XP_001549030.1| hypothetical protein BC1G_12438 [Botrytis cinerea B05.10]	0.999841	0.000308047	_IEVDKPFK(ac)YSIDEK_	IEVDKPFK(1)YSIDEK	261	1.0844	79.614	mitochondria				K00164	OGDH:2-oxoglutarate dehydrogenase E1 component [EC:1.2.4.2];OGDH:2-oxoglutarate dehydrogenase E1 component [EC:1.2.4.2];OGDH:2-oxoglutarate dehydrogenase E1 component [EC:1.2.4.2];OGDH:2-oxoglutarate dehydrogenase E1 component [EC:1.2.4.2];OGDH:2-oxoglutarate dehydrogenase E1 component [EC:1.2.4.2];OGDH:2-oxoglutarate dehydrogenase E1 component [EC:1.2.4.2];OGDH:2-oxoglutarate dehydrogenase E1 co…	Metabolic pathways ;Biosynthesis of secondary metabolites ;Biosynthesis of antibiotics ;Microbial metabolism in diverse environments ;Carbon metabolism ;Lysine degradation ;Citrate cycle (TCA cycle) ;Tryptophan metabolism ;	IPR029061;	Thiamin diphosphate-binding fold;
187609606	>gi|187609606|sp|A6SI59.1|MCR1_BOTFB RecName: Full=NADH-cytochrome b5 reductase 2; AltName: Full=Mitochondrial cytochrome b reductase;>gi|154297211|ref|XP_001549033.1| NADH-cytochrome b5 reductase [Botrytis cinerea B05.10]	1	0.00561585	_GFVNK(ac)ELLK_	GFVNK(1)ELLK	287	0.36209	71.451	mitochondria				K00326	E1.6.2.2:cytochrome-b5 reductase [EC:1.6.2.2];	Amino sugar and nucleotide sugar metabolism ;	IPR008333;IPR017938;IPR017927;IPR001433;IPR001709;IPR001834;	"Oxidoreductase, FAD-binding domain";Riboflavin synthase-like beta-barrel;Ferredoxin reductase-type FAD-binding domain;Oxidoreductase FAD/NAD(P)-binding;Flavoprotein pyridine nucleotide cytochrome reductase;NADH:cytochrome b5 reductase (CBR);
187609606	>gi|187609606|sp|A6SI59.1|MCR1_BOTFB RecName: Full=NADH-cytochrome b5 reductase 2; AltName: Full=Mitochondrial cytochrome b reductase;>gi|154297211|ref|XP_001549033.1| NADH-cytochrome b5 reductase [Botrytis cinerea B05.10]	1	5.4e-06	_GPIPK(ac)YPWSANK_	GPIPK(1)YPWSANK	196	-0.69626	100.93	mitochondria				K00326	E1.6.2.2:cytochrome-b5 reductase [EC:1.6.2.2];	Amino sugar and nucleotide sugar metabolism ;	IPR008333;IPR017938;IPR017927;IPR001433;IPR001709;IPR001834;	"Oxidoreductase, FAD-binding domain";Riboflavin synthase-like beta-barrel;Ferredoxin reductase-type FAD-binding domain;Oxidoreductase FAD/NAD(P)-binding;Flavoprotein pyridine nucleotide cytochrome reductase;NADH:cytochrome b5 reductase (CBR);
154297219	>gi|154297219|ref|XP_001549037.1| hypothetical protein BC1G_12445 [Botrytis cinerea B05.10]	1	0.030784	_ALEDVMAK(ac)YDGTVR_	ALEDVMAK(1)YDGTVR	866	0.58908	49.188	nuclear				K03006	RPB1:DNA-directed RNA polymerase II subunit RPB1 [EC:2.7.7.6];RPB1:DNA-directed RNA polymerase II subunit RPB1 [EC:2.7.7.6];RPB1:DNA-directed RNA polymerase II subunit RPB1 [EC:2.7.7.6];RPB1:DNA-directed RNA polymerase II subunit RPB1 [EC:2.7.7.6];RPB1:DNA-directed RNA polymerase II subunit RPB1 [EC:2.7.7.6];RPB1:DNA-directed RNA polymerase II subunit RPB1 [EC:2.7.7.6];RPB1:DNA-directed RNA polym…	Metabolic pathways ;Purine metabolism ;Huntington's disease ;Pyrimidine metabolism ;Epstein-Barr virus infection ;RNA polymerase ;Herpes simplex infection ;	IPR000684;IPR006592;IPR000722;IPR007083;IPR007080;IPR007081;IPR007066;IPR007073;IPR007075;	"RNA polymerase II, heptapeptide repeat, eukaryotic";"RNA polymerase, N-terminal";"RNA polymerase, alpha subunit";"RNA polymerase Rpb1, domain 4";"RNA polymerase Rpb1, domain 1";"RNA polymerase Rpb1, domain 5";"RNA polymerase Rpb1, domain 3";"RNA polymerase Rpb1, domain 7";"RNA polymerase Rpb1, domain 6";
154297219	>gi|154297219|ref|XP_001549037.1| hypothetical protein BC1G_12445 [Botrytis cinerea B05.10]	1	0.0159002	_APK(ac)DEDGEAVQPDKR_	APK(1)DEDGEAVQPDKR	198	-0.18481	66.246	nuclear				K03006	RPB1:DNA-directed RNA polymerase II subunit RPB1 [EC:2.7.7.6];RPB1:DNA-directed RNA polymerase II subunit RPB1 [EC:2.7.7.6];RPB1:DNA-directed RNA polymerase II subunit RPB1 [EC:2.7.7.6];RPB1:DNA-directed RNA polymerase II subunit RPB1 [EC:2.7.7.6];RPB1:DNA-directed RNA polymerase II subunit RPB1 [EC:2.7.7.6];RPB1:DNA-directed RNA polymerase II subunit RPB1 [EC:2.7.7.6];RPB1:DNA-directed RNA polym…	Metabolic pathways ;Purine metabolism ;Huntington's disease ;Pyrimidine metabolism ;Epstein-Barr virus infection ;RNA polymerase ;Herpes simplex infection ;	IPR000684;IPR006592;IPR000722;IPR007083;IPR007080;IPR007081;IPR007066;IPR007073;IPR007075;	"RNA polymerase II, heptapeptide repeat, eukaryotic";"RNA polymerase, N-terminal";"RNA polymerase, alpha subunit";"RNA polymerase Rpb1, domain 4";"RNA polymerase Rpb1, domain 1";"RNA polymerase Rpb1, domain 5";"RNA polymerase Rpb1, domain 3";"RNA polymerase Rpb1, domain 7";"RNA polymerase Rpb1, domain 6";
154297253	>gi|154297253|ref|XP_001549054.1| hypothetical protein BC1G_12462 [Botrytis cinerea B05.10]	1	3.77e-05	_GLAVIPK(ac)SNNQSR_	GLAVIPK(1)SNNQSR	204	0.53645	83.204	peroxisome				K17743	XR:D-xylose reductase [EC:1.1.1.307];XR:D-xylose reductase [EC:1.1.1.307];	Metabolic pathways ;Pentose and glucuronate interconversions ;	IPR020471;IPR018170;IPR023210;	Aldo/keto reductase subgroup;"Aldo/keto reductase, conserved site";NADP-dependent oxidoreductase domain;
154297265	>gi|154297265|ref|XP_001549060.1| 60S ribosomal protein L20 [Botrytis cinerea B05.10]	1	0.00344178	_SGTHNMYK(ac)EYR_	SGTHNMYK(1)EYR	92	-1.0317	62.694	nuclear				K02882	RP-L18Ae:large subunit ribosomal protein L18Ae;	Ribosome ;	IPR028877;IPR023573;	50S ribosomal protein L18Ae/60S ribosomal protein L20 and L18a;Ribosomal protein L18a/LX;
154297265	>gi|154297265|ref|XP_001549060.1| 60S ribosomal protein L20 [Botrytis cinerea B05.10]	1	5.27e-05	_SMTANLFASK(ac)R_	SMTANLFASK(1)R	168	-0.83924	93.839	nuclear				K02882	RP-L18Ae:large subunit ribosomal protein L18Ae;	Ribosome ;	IPR028877;IPR023573;	50S ribosomal protein L18Ae/60S ribosomal protein L20 and L18a;Ribosomal protein L18a/LX;
154297273	>gi|154297273|ref|XP_001549064.1| plasma membrane phosphatase required for sodium stress response [Botrytis cinerea B05.10]	1	0.035008	_ESCYNHQGNYVK(ac)DLSQVGR_	ESCYNHQGNYVK(1)DLSQVGR	510	1.2334	40.968	nuclear		molecular_function;phosphoric ester hydrolase activity;hydrolase activity;hydrolase activity, acting on ester bonds;catalytic activity;phosphatase activity;					IPR023214;IPR011948;IPR004274;	HAD-like domain;"Dullard phosphatase domain, eukaryotic";NLI interacting factor;
154297328	>gi|154297328|ref|XP_001549091.1| hypothetical protein BC1G_12068 [Botrytis cinerea B05.10]	1	0.00197251	_LAVQIGK(ac)SR_	LAVQIGK(1)SR	67	-3.4455	86.898	cytosol							IPR019166;	Apolipoprotein O;
154297330	>gi|154297330|ref|XP_001549092.1| hypothetical protein BC1G_12069 [Botrytis cinerea B05.10]	1	0.00622333	_ENLPK(ac)INYK_	ENLPK(1)INYK	203	0.43959	68.016	cytosol				K01866	YARS:tyrosyl-tRNA synthetase [EC:6.1.1.1];	Aminoacyl-tRNA biosynthesis ;	IPR002307;IPR002305;IPR014729;	Tyrosine-tRNA ligase;"Aminoacyl-tRNA synthetase, class Ic";Rossmann-like alpha/beta/alpha sandwich fold;
154297364	>gi|154297364|ref|XP_001549109.1| hexokinase [Botrytis cinerea B05.10]	1	3.25e-10	_SEFDIIQSK(ac)YR_	SEFDIIQSK(1)YR	112	-1.1852	122.7	mitochondria	biological_process;metabolic process;organic substance metabolic process;primary metabolic process;carbohydrate metabolic process;	purine ribonucleotide binding;anion binding;ribonucleotide binding;small molecule binding;ion binding;ribonucleoside binding;purine ribonucleoside triphosphate binding;carbohydrate derivative binding;adenyl ribonucleotide binding;nucleoside phosphate binding;molecular_function;nucleotide binding;nucleoside binding;adenyl nucleotide binding;heterocyclic compound binding;binding;purine nucleoside b…		K00844	HK:hexokinase [EC:2.7.1.1];HK:hexokinase [EC:2.7.1.1];HK:hexokinase [EC:2.7.1.1];HK:hexokinase [EC:2.7.1.1];HK:hexokinase [EC:2.7.1.1];HK:hexokinase [EC:2.7.1.1];HK:hexokinase [EC:2.7.1.1];HK:hexokinase [EC:2.7.1.1];HK:hexokinase [EC:2.7.1.1];HK:hexokinase [EC:2.7.1.1];HK:hexokinase [EC:2.7.1.1];HK:hexokinase [EC:2.7.1.1];HK:hexokinase [EC:2.7.1.1];HK:hexokinase [EC:2.7.1.1];HK:hexokinase [EC:2.7…	Metabolic pathways ;Biosynthesis of secondary metabolites ;Biosynthesis of antibiotics ;Microbial metabolism in diverse environments ;Carbon metabolism ;Glycolysis / Gluconeogenesis ;Starch and sucrose metabolism ;Amino sugar and nucleotide sugar metabolism ;Insulin signaling pathway ;Fructose and mannose metabolism ;Galactose metabolism ;HIF-1 signaling pathway ;Central carbon metabolism in canc…	IPR019807;IPR001312;IPR022672;IPR022673;	"Hexokinase, conserved site";Hexokinase;"Hexokinase, N-terminal";"Hexokinase, C-terminal";
154297418	>gi|154297418|ref|XP_001549136.1| 60S ribosomal protein L6 [Botrytis cinerea B05.10]	1	3.15e-11	_AQK(ac)YYPAEDVSAPR_	AQK(1)YYPAEDVSAPR	26	-0.0146	113.53	nuclear				K02934	RP-L6e:large subunit ribosomal protein L6e;	Ribosome ;	IPR014722;IPR008991;IPR000915;	Ribosomal protein L2 domain 2;Translation protein SH3-like domain;60S ribosomal protein L6E;
154297418	>gi|154297418|ref|XP_001549136.1| 60S ribosomal protein L6 [Botrytis cinerea B05.10]	1	1.68e-07	_IEELSNPK(ac)YFAR_	IEELSNPK(1)YFAR	126	-0.52188	106.67	nuclear				K02934	RP-L6e:large subunit ribosomal protein L6e;	Ribosome ;	IPR014722;IPR008991;IPR000915;	Ribosomal protein L2 domain 2;Translation protein SH3-like domain;60S ribosomal protein L6E;
154297418	>gi|154297418|ref|XP_001549136.1| 60S ribosomal protein L6 [Botrytis cinerea B05.10]	1	0.00450628	_TFGK(ac)STR_	TFGK(1)STR	14	0.28711	97.093	nuclear				K02934	RP-L6e:large subunit ribosomal protein L6e;	Ribosome ;	IPR014722;IPR008991;IPR000915;	Ribosomal protein L2 domain 2;Translation protein SH3-like domain;60S ribosomal protein L6E;
154297418	>gi|154297418|ref|XP_001549136.1| 60S ribosomal protein L6 [Botrytis cinerea B05.10]	1	0.00918253	_VDLEGIDSAK(ac)IEELSNPK_	VDLEGIDSAK(1)IEELSNPK	118	0.22276	55.912	nuclear				K02934	RP-L6e:large subunit ribosomal protein L6e;	Ribosome ;	IPR014722;IPR008991;IPR000915;	Ribosomal protein L2 domain 2;Translation protein SH3-like domain;60S ribosomal protein L6E;
154297425	>gi|154297425|ref|XP_001549139.1| hypothetical protein BC1G_12309 [Botrytis cinerea B05.10]	1	0.0306542	_DK(ac)VYQMEQQQLLLK_	DK(1)VYQMEQQQLLLK	56	-0.71452	40.941	mitochondria				K06666	TUP1:glucose repression regulatory protein TUP1;	Cell cycle - yeast ;	IPR015943;IPR013890;IPR020472;IPR017986;IPR001680;IPR019775;	WD40/YVTN repeat-like-containing domain;"Transcriptional repressor Tup1, N-terminal";G-protein beta WD-40 repeat;WD40-repeat-containing domain;WD40 repeat;"WD40 repeat, conserved site";
154297425	>gi|154297425|ref|XP_001549139.1| hypothetical protein BC1G_12309 [Botrytis cinerea B05.10]	1	3.31e-10	_FSHDGK(ac)FVATGCNR_	FSHDGK(1)FVATGCNR	308	0.30759	110.9	mitochondria				K06666	TUP1:glucose repression regulatory protein TUP1;	Cell cycle - yeast ;	IPR015943;IPR013890;IPR020472;IPR017986;IPR001680;IPR019775;	WD40/YVTN repeat-like-containing domain;"Transcriptional repressor Tup1, N-terminal";G-protein beta WD-40 repeat;WD40-repeat-containing domain;WD40 repeat;"WD40 repeat, conserved site";
154297425	>gi|154297425|ref|XP_001549139.1| hypothetical protein BC1G_12309 [Botrytis cinerea B05.10]	1	0.00486724	_QK(ac)YDDEIQR_	QK(1)YDDEIQR	70	0.19786	70.056	mitochondria				K06666	TUP1:glucose repression regulatory protein TUP1;	Cell cycle - yeast ;	IPR015943;IPR013890;IPR020472;IPR017986;IPR001680;IPR019775;	WD40/YVTN repeat-like-containing domain;"Transcriptional repressor Tup1, N-terminal";G-protein beta WD-40 repeat;WD40-repeat-containing domain;WD40 repeat;"WD40 repeat, conserved site";
154297425	>gi|154297425|ref|XP_001549139.1| hypothetical protein BC1G_12309 [Botrytis cinerea B05.10]	1	0.00125968	_YLATGAEDK(ac)LIR_	YLATGAEDK(1)LIR	364	1.5836	70.089	mitochondria				K06666	TUP1:glucose repression regulatory protein TUP1;	Cell cycle - yeast ;	IPR015943;IPR013890;IPR020472;IPR017986;IPR001680;IPR019775;	WD40/YVTN repeat-like-containing domain;"Transcriptional repressor Tup1, N-terminal";G-protein beta WD-40 repeat;WD40-repeat-containing domain;WD40 repeat;"WD40 repeat, conserved site";
154297445	>gi|154297445|ref|XP_001549149.1| NAD-dependent formate dehydrogenase [Botrytis cinerea B05.10]	1	0.0269334	_GLFNK(ac)ELISK_	GLFNK(1)ELISK	113	-0.27317	53.013	cytosol	biological_process;single-organism metabolic process;metabolic process;oxidation-reduction process;	nucleoside phosphate binding;molecular_function;coenzyme binding;cofactor binding;nucleotide binding;heterocyclic compound binding;binding;small molecule binding;organic cyclic compound binding;NAD binding;		K00122	FDH:formate dehydrogenase [EC:1.2.1.2];FDH:formate dehydrogenase [EC:1.2.1.2];FDH:formate dehydrogenase [EC:1.2.1.2];FDH:formate dehydrogenase [EC:1.2.1.2];FDH:formate dehydrogenase [EC:1.2.1.2];	Metabolic pathways ;Microbial metabolism in diverse environments ;Carbon metabolism ;Methane metabolism ;Glyoxylate and dicarboxylate metabolism ;	IPR016040;IPR006140;IPR029753;IPR029752;	NAD(P)-binding domain;"D-isomer specific 2-hydroxyacid dehydrogenase, NAD-binding domain";"D-isomer specific 2-hydroxyacid dehydrogenase, NAD-binding domain conserved site";"D-isomer specific 2-hydroxyacid dehydrogenase, NAD-binding domain conserved site 1";
154297445	>gi|154297445|ref|XP_001549149.1| NAD-dependent formate dehydrogenase [Botrytis cinerea B05.10]	1	0.0272555	_RLK(ac)PFDCK_	RLK(1)PFDCK	56	-0.75427	69.812	cytosol	biological_process;single-organism metabolic process;metabolic process;oxidation-reduction process;	nucleoside phosphate binding;molecular_function;coenzyme binding;cofactor binding;nucleotide binding;heterocyclic compound binding;binding;small molecule binding;organic cyclic compound binding;NAD binding;		K00122	FDH:formate dehydrogenase [EC:1.2.1.2];FDH:formate dehydrogenase [EC:1.2.1.2];FDH:formate dehydrogenase [EC:1.2.1.2];FDH:formate dehydrogenase [EC:1.2.1.2];FDH:formate dehydrogenase [EC:1.2.1.2];	Metabolic pathways ;Microbial metabolism in diverse environments ;Carbon metabolism ;Methane metabolism ;Glyoxylate and dicarboxylate metabolism ;	IPR016040;IPR006140;IPR029753;IPR029752;	NAD(P)-binding domain;"D-isomer specific 2-hydroxyacid dehydrogenase, NAD-binding domain";"D-isomer specific 2-hydroxyacid dehydrogenase, NAD-binding domain conserved site";"D-isomer specific 2-hydroxyacid dehydrogenase, NAD-binding domain conserved site 1";
154297445	>gi|154297445|ref|XP_001549149.1| NAD-dependent formate dehydrogenase [Botrytis cinerea B05.10]	1	3.76e-06	_VTDLEEMLAQCDVVTINCPLHEK(ac)TR_	VTDLEEMLAQCDVVTINCPLHEK(1)TR	106	-0.43952	80.786	cytosol	biological_process;single-organism metabolic process;metabolic process;oxidation-reduction process;	nucleoside phosphate binding;molecular_function;coenzyme binding;cofactor binding;nucleotide binding;heterocyclic compound binding;binding;small molecule binding;organic cyclic compound binding;NAD binding;		K00122	FDH:formate dehydrogenase [EC:1.2.1.2];FDH:formate dehydrogenase [EC:1.2.1.2];FDH:formate dehydrogenase [EC:1.2.1.2];FDH:formate dehydrogenase [EC:1.2.1.2];FDH:formate dehydrogenase [EC:1.2.1.2];	Metabolic pathways ;Microbial metabolism in diverse environments ;Carbon metabolism ;Methane metabolism ;Glyoxylate and dicarboxylate metabolism ;	IPR016040;IPR006140;IPR029753;IPR029752;	NAD(P)-binding domain;"D-isomer specific 2-hydroxyacid dehydrogenase, NAD-binding domain";"D-isomer specific 2-hydroxyacid dehydrogenase, NAD-binding domain conserved site";"D-isomer specific 2-hydroxyacid dehydrogenase, NAD-binding domain conserved site 1";
154297630	>gi|154297630|ref|XP_001549241.1| conserved hypothetical protein [Botrytis cinerea B05.10]	1	7.46e-07	_GTTAVLNEK(ac)IITR_	GTTAVLNEK(1)IITR	244	1.2832	95.981	cytosol	cellular macromolecule catabolic process;organic substance catabolic process;cellular macromolecule metabolic process;cellular process;catabolic process;macromolecule catabolic process;protein catabolic process;biological_process;metabolic process;proteolysis;cellular catabolic process;cellular protein catabolic process;organic substance metabolic process;cellular protein metabolic process;cellul…	peptidase activity, acting on L-amino acid peptides;molecular_function;hydrolase activity;peptidase activity;catalytic activity;endopeptidase activity;	intracellular;protein complex;proteasome complex;macromolecular complex;cell part;cell;intracellular part;cellular_component;proteasome core complex;	K02739	PSMB7:20S proteasome subunit beta 2 [EC:3.4.25.1];	Proteasome ;	IPR029055;IPR001353;IPR024689;IPR023333;IPR000243;	"Nucleophile aminohydrolases, N-terminal";"Proteasome, subunit alpha/beta";"Proteasome beta subunit, C-terminal";Proteasome B-type subunit;"Peptidase T1A, proteasome beta-subunit";
154297634	>gi|154297634|ref|XP_001549243.1| hypothetical protein BC1G_12662 [Botrytis cinerea B05.10]	0.99768	0.00459102	_KAYK(ac)VGALK_	K(0.002)AYK(0.998)VGALK	27	0.39627	90.15	cytosol	biological_process;cellular process;cellular macromolecule metabolic process;metabolic process;organic substance metabolic process;cellular protein metabolic process;protein metabolic process;macromolecule metabolic process;cellular metabolic process;primary metabolic process;protein folding;response to temperature stimulus;response to abiotic stimulus;response to stress;response to stimulus;resp…	purine ribonucleotide binding;anion binding;ribonucleotide binding;small molecule binding;ion binding;ribonucleoside binding;purine ribonucleoside triphosphate binding;carbohydrate derivative binding;adenyl ribonucleotide binding;nucleoside phosphate binding;molecular_function;nucleotide binding;nucleoside binding;adenyl nucleotide binding;heterocyclic compound binding;binding;purine nucleoside b…		K09503	DNAJA2:DnaJ homolog subfamily A member 2;	Protein processing in endoplasmic reticulum ;	IPR012724;IPR018253;IPR002939;IPR001623;IPR001305;IPR008971;	Chaperone DnaJ;"DnaJ domain, conserved site";"Chaperone DnaJ, C-terminal";DnaJ domain;"Heat shock protein DnaJ, cysteine-rich domain";HSP40/DnaJ peptide-binding;
154297634	>gi|154297634|ref|XP_001549243.1| hypothetical protein BC1G_12662 [Botrytis cinerea B05.10]	1	0.000395664	_LYELLSVAPTATEAELK(ac)K_	LYELLSVAPTATEAELK(1)K	23	-0.0077902	61.477	cytosol	biological_process;cellular process;cellular macromolecule metabolic process;metabolic process;organic substance metabolic process;cellular protein metabolic process;protein metabolic process;macromolecule metabolic process;cellular metabolic process;primary metabolic process;protein folding;response to temperature stimulus;response to abiotic stimulus;response to stress;response to stimulus;resp…	purine ribonucleotide binding;anion binding;ribonucleotide binding;small molecule binding;ion binding;ribonucleoside binding;purine ribonucleoside triphosphate binding;carbohydrate derivative binding;adenyl ribonucleotide binding;nucleoside phosphate binding;molecular_function;nucleotide binding;nucleoside binding;adenyl nucleotide binding;heterocyclic compound binding;binding;purine nucleoside b…		K09503	DNAJA2:DnaJ homolog subfamily A member 2;	Protein processing in endoplasmic reticulum ;	IPR012724;IPR018253;IPR002939;IPR001623;IPR001305;IPR008971;	Chaperone DnaJ;"DnaJ domain, conserved site";"Chaperone DnaJ, C-terminal";DnaJ domain;"Heat shock protein DnaJ, cysteine-rich domain";HSP40/DnaJ peptide-binding;
154297634	>gi|154297634|ref|XP_001549243.1| hypothetical protein BC1G_12662 [Botrytis cinerea B05.10]	1	0.000126349	_NQHNPDAEEK(ac)FK_	NQHNPDAEEK(1)FK	47	-0.10112	81.92	cytosol	biological_process;cellular process;cellular macromolecule metabolic process;metabolic process;organic substance metabolic process;cellular protein metabolic process;protein metabolic process;macromolecule metabolic process;cellular metabolic process;primary metabolic process;protein folding;response to temperature stimulus;response to abiotic stimulus;response to stress;response to stimulus;resp…	purine ribonucleotide binding;anion binding;ribonucleotide binding;small molecule binding;ion binding;ribonucleoside binding;purine ribonucleoside triphosphate binding;carbohydrate derivative binding;adenyl ribonucleotide binding;nucleoside phosphate binding;molecular_function;nucleotide binding;nucleoside binding;adenyl nucleotide binding;heterocyclic compound binding;binding;purine nucleoside b…		K09503	DNAJA2:DnaJ homolog subfamily A member 2;	Protein processing in endoplasmic reticulum ;	IPR012724;IPR018253;IPR002939;IPR001623;IPR001305;IPR008971;	Chaperone DnaJ;"DnaJ domain, conserved site";"Chaperone DnaJ, C-terminal";DnaJ domain;"Heat shock protein DnaJ, cysteine-rich domain";HSP40/DnaJ peptide-binding;
154297634	>gi|154297634|ref|XP_001549243.1| hypothetical protein BC1G_12662 [Botrytis cinerea B05.10]	1	0.000371083	_TIHHVHK(ac)VSLEDIYR_	TIHHVHK(1)VSLEDIYR	131	1.0154	61.444	cytosol	biological_process;cellular process;cellular macromolecule metabolic process;metabolic process;organic substance metabolic process;cellular protein metabolic process;protein metabolic process;macromolecule metabolic process;cellular metabolic process;primary metabolic process;protein folding;response to temperature stimulus;response to abiotic stimulus;response to stress;response to stimulus;resp…	purine ribonucleotide binding;anion binding;ribonucleotide binding;small molecule binding;ion binding;ribonucleoside binding;purine ribonucleoside triphosphate binding;carbohydrate derivative binding;adenyl ribonucleotide binding;nucleoside phosphate binding;molecular_function;nucleotide binding;nucleoside binding;adenyl nucleotide binding;heterocyclic compound binding;binding;purine nucleoside b…		K09503	DNAJA2:DnaJ homolog subfamily A member 2;	Protein processing in endoplasmic reticulum ;	IPR012724;IPR018253;IPR002939;IPR001623;IPR001305;IPR008971;	Chaperone DnaJ;"DnaJ domain, conserved site";"Chaperone DnaJ, C-terminal";DnaJ domain;"Heat shock protein DnaJ, cysteine-rich domain";HSP40/DnaJ peptide-binding;
154297648	>gi|154297648|ref|XP_001549250.1| 60S acidic ribosomal protein P0 [Botrytis cinerea B05.10]	1	0.0104118	_AGYFDK(ac)LK_	AGYFDK(1)LK	14	0.76263	70.332	cytosol				K02941	RP-LP0:large subunit ribosomal protein LP0;	Ribosome ;	IPR001790;	Ribosomal protein L10P;
154297648	>gi|154297648|ref|XP_001549250.1| 60S acidic ribosomal protein P0 [Botrytis cinerea B05.10]	1	0.000396023	_LK(ac)GLLEEYK_	LK(1)GLLEEYK	16	1.0962	103.26	cytosol				K02941	RP-LP0:large subunit ribosomal protein LP0;	Ribosome ;	IPR001790;	Ribosomal protein L10P;
154297654	>gi|154297654|ref|XP_001549253.1| hypothetical protein BC1G_12672 [Botrytis cinerea B05.10]	1	0.0267347	_ETMAALEADK(ac)IAR_	ETMAALEADK(1)IAR	622	0.78588	56.569	nuclear		molecular_function;binding;chromatin binding;					IPR017884;IPR009057;IPR000949;IPR001965;IPR001025;IPR013083;IPR019787;IPR019786;IPR011011;	SANT domain;Homeodomain-like;ELM2 domain;"Zinc finger, PHD-type";Bromo adjacent homology (BAH) domain;"Zinc finger, RING/FYVE/PHD-type";"Zinc finger, PHD-finger";"Zinc finger, PHD-type, conserved site";"Zinc finger, FYVE/PHD-type";
154297703	>gi|154297703|ref|XP_001549277.1| hypothetical protein BC1G_12263 [Botrytis cinerea B05.10]	1	0.000822285	_TIQSTEK(ac)GLAR_	TIQSTEK(1)GLAR	295	-0.031347	77.062	mitochondria
154297791	>gi|154297791|ref|XP_001549321.1| hypothetical protein BC1G_12307 [Botrytis cinerea B05.10]	1	0.0198161	_AALTNM(ox)VNAAK(ac)FYR_	AALTNMVNAAK(1)FYR	758	0.2188	58.04	cytosol				K00549	metE:5-methyltetrahydropteroyltriglutamate--homocysteine methyltransferase [EC:2.1.1.14];metE:5-methyltetrahydropteroyltriglutamate--homocysteine methyltransferase [EC:2.1.1.14];metE:5-methyltetrahydropteroyltriglutamate--homocysteine methyltransferase [EC:2.1.1.14];metE:5-methyltetrahydropteroyltriglutamate--homocysteine methyltransferase [EC:2.1.1.14];metE:5-methyltetrahydropteroyltriglutamate-…	Metabolic pathways ;Biosynthesis of secondary metabolites ;Biosynthesis of amino acids ;Cysteine and methionine metabolism ;Selenocompound metabolism ;	IPR006276;IPR013215;IPR002629;	Cobalamin-independent methionine synthase;"Cobalamin-independent methionine synthase MetE, N-terminal";"Cobalamin-independent methionine synthase MetE, C-terminal/archaeal";
154297791	>gi|154297791|ref|XP_001549321.1| hypothetical protein BC1G_12307 [Botrytis cinerea B05.10]	1	5e-06	_EAYLDWAVK(ac)SFR_	EAYLDWAVK(1)SFR	633	0.68071	98.407	cytosol				K00549	metE:5-methyltetrahydropteroyltriglutamate--homocysteine methyltransferase [EC:2.1.1.14];metE:5-methyltetrahydropteroyltriglutamate--homocysteine methyltransferase [EC:2.1.1.14];metE:5-methyltetrahydropteroyltriglutamate--homocysteine methyltransferase [EC:2.1.1.14];metE:5-methyltetrahydropteroyltriglutamate--homocysteine methyltransferase [EC:2.1.1.14];metE:5-methyltetrahydropteroyltriglutamate-…	Metabolic pathways ;Biosynthesis of secondary metabolites ;Biosynthesis of amino acids ;Cysteine and methionine metabolism ;Selenocompound metabolism ;	IPR006276;IPR013215;IPR002629;	Cobalamin-independent methionine synthase;"Cobalamin-independent methionine synthase MetE, N-terminal";"Cobalamin-independent methionine synthase MetE, C-terminal/archaeal";
154297791	>gi|154297791|ref|XP_001549321.1| hypothetical protein BC1G_12307 [Botrytis cinerea B05.10]	1	0.0154408	_ESK(ac)YAVSISK_	ESK(1)YAVSISK	547	0.2836	60.598	cytosol				K00549	metE:5-methyltetrahydropteroyltriglutamate--homocysteine methyltransferase [EC:2.1.1.14];metE:5-methyltetrahydropteroyltriglutamate--homocysteine methyltransferase [EC:2.1.1.14];metE:5-methyltetrahydropteroyltriglutamate--homocysteine methyltransferase [EC:2.1.1.14];metE:5-methyltetrahydropteroyltriglutamate--homocysteine methyltransferase [EC:2.1.1.14];metE:5-methyltetrahydropteroyltriglutamate-…	Metabolic pathways ;Biosynthesis of secondary metabolites ;Biosynthesis of amino acids ;Cysteine and methionine metabolism ;Selenocompound metabolism ;	IPR006276;IPR013215;IPR002629;	Cobalamin-independent methionine synthase;"Cobalamin-independent methionine synthase MetE, N-terminal";"Cobalamin-independent methionine synthase MetE, C-terminal/archaeal";
154297791	>gi|154297791|ref|XP_001549321.1| hypothetical protein BC1G_12307 [Botrytis cinerea B05.10]	1	0.000203772	_FIEK(ac)EIQDVVK_	FIEK(1)EIQDVVK	472	0.10327	86.114	cytosol				K00549	metE:5-methyltetrahydropteroyltriglutamate--homocysteine methyltransferase [EC:2.1.1.14];metE:5-methyltetrahydropteroyltriglutamate--homocysteine methyltransferase [EC:2.1.1.14];metE:5-methyltetrahydropteroyltriglutamate--homocysteine methyltransferase [EC:2.1.1.14];metE:5-methyltetrahydropteroyltriglutamate--homocysteine methyltransferase [EC:2.1.1.14];metE:5-methyltetrahydropteroyltriglutamate-…	Metabolic pathways ;Biosynthesis of secondary metabolites ;Biosynthesis of amino acids ;Cysteine and methionine metabolism ;Selenocompound metabolism ;	IPR006276;IPR013215;IPR002629;	Cobalamin-independent methionine synthase;"Cobalamin-independent methionine synthase MetE, N-terminal";"Cobalamin-independent methionine synthase MetE, C-terminal/archaeal";
154297791	>gi|154297791|ref|XP_001549321.1| hypothetical protein BC1G_12307 [Botrytis cinerea B05.10]	1	0.000189967	_GEITAEEYEK(ac)FIEK_	GEITAEEYEK(1)FIEK	468	-2.8705	68.972	cytosol				K00549	metE:5-methyltetrahydropteroyltriglutamate--homocysteine methyltransferase [EC:2.1.1.14];metE:5-methyltetrahydropteroyltriglutamate--homocysteine methyltransferase [EC:2.1.1.14];metE:5-methyltetrahydropteroyltriglutamate--homocysteine methyltransferase [EC:2.1.1.14];metE:5-methyltetrahydropteroyltriglutamate--homocysteine methyltransferase [EC:2.1.1.14];metE:5-methyltetrahydropteroyltriglutamate-…	Metabolic pathways ;Biosynthesis of secondary metabolites ;Biosynthesis of amino acids ;Cysteine and methionine metabolism ;Selenocompound metabolism ;	IPR006276;IPR013215;IPR002629;	Cobalamin-independent methionine synthase;"Cobalamin-independent methionine synthase MetE, N-terminal";"Cobalamin-independent methionine synthase MetE, C-terminal/archaeal";
154297791	>gi|154297791|ref|XP_001549321.1| hypothetical protein BC1G_12307 [Botrytis cinerea B05.10]	1	5.33e-07	_ISQADLLAEAK(ac)R_	ISQADLLAEAK(1)R	40	-0.77085	102.73	cytosol				K00549	metE:5-methyltetrahydropteroyltriglutamate--homocysteine methyltransferase [EC:2.1.1.14];metE:5-methyltetrahydropteroyltriglutamate--homocysteine methyltransferase [EC:2.1.1.14];metE:5-methyltetrahydropteroyltriglutamate--homocysteine methyltransferase [EC:2.1.1.14];metE:5-methyltetrahydropteroyltriglutamate--homocysteine methyltransferase [EC:2.1.1.14];metE:5-methyltetrahydropteroyltriglutamate-…	Metabolic pathways ;Biosynthesis of secondary metabolites ;Biosynthesis of amino acids ;Cysteine and methionine metabolism ;Selenocompound metabolism ;	IPR006276;IPR013215;IPR002629;	Cobalamin-independent methionine synthase;"Cobalamin-independent methionine synthase MetE, N-terminal";"Cobalamin-independent methionine synthase MetE, C-terminal/archaeal";
154297791	>gi|154297791|ref|XP_001549321.1| hypothetical protein BC1G_12307 [Botrytis cinerea B05.10]	1	0.000434508	_IVEK(ac)DYNR_	IVEK(1)DYNR	411	-0.46148	155.75	cytosol				K00549	metE:5-methyltetrahydropteroyltriglutamate--homocysteine methyltransferase [EC:2.1.1.14];metE:5-methyltetrahydropteroyltriglutamate--homocysteine methyltransferase [EC:2.1.1.14];metE:5-methyltetrahydropteroyltriglutamate--homocysteine methyltransferase [EC:2.1.1.14];metE:5-methyltetrahydropteroyltriglutamate--homocysteine methyltransferase [EC:2.1.1.14];metE:5-methyltetrahydropteroyltriglutamate-…	Metabolic pathways ;Biosynthesis of secondary metabolites ;Biosynthesis of amino acids ;Cysteine and methionine metabolism ;Selenocompound metabolism ;	IPR006276;IPR013215;IPR002629;	Cobalamin-independent methionine synthase;"Cobalamin-independent methionine synthase MetE, N-terminal";"Cobalamin-independent methionine synthase MetE, C-terminal/archaeal";
154297791	>gi|154297791|ref|XP_001549321.1| hypothetical protein BC1G_12307 [Botrytis cinerea B05.10]	1	0.00662958	_LTSDPK(ac)AVR_	LTSDPK(1)AVR	141	-0.66013	70.028	cytosol				K00549	metE:5-methyltetrahydropteroyltriglutamate--homocysteine methyltransferase [EC:2.1.1.14];metE:5-methyltetrahydropteroyltriglutamate--homocysteine methyltransferase [EC:2.1.1.14];metE:5-methyltetrahydropteroyltriglutamate--homocysteine methyltransferase [EC:2.1.1.14];metE:5-methyltetrahydropteroyltriglutamate--homocysteine methyltransferase [EC:2.1.1.14];metE:5-methyltetrahydropteroyltriglutamate-…	Metabolic pathways ;Biosynthesis of secondary metabolites ;Biosynthesis of amino acids ;Cysteine and methionine metabolism ;Selenocompound metabolism ;	IPR006276;IPR013215;IPR002629;	Cobalamin-independent methionine synthase;"Cobalamin-independent methionine synthase MetE, N-terminal";"Cobalamin-independent methionine synthase MetE, C-terminal/archaeal";
154297791	>gi|154297791|ref|XP_001549321.1| hypothetical protein BC1G_12307 [Botrytis cinerea B05.10]	1	6.67e-17	_YTK(ac)HGLDPIDQYFAMGR_	YTK(1)HGLDPIDQYFAMGR	85	0.20228	110.04	cytosol				K00549	metE:5-methyltetrahydropteroyltriglutamate--homocysteine methyltransferase [EC:2.1.1.14];metE:5-methyltetrahydropteroyltriglutamate--homocysteine methyltransferase [EC:2.1.1.14];metE:5-methyltetrahydropteroyltriglutamate--homocysteine methyltransferase [EC:2.1.1.14];metE:5-methyltetrahydropteroyltriglutamate--homocysteine methyltransferase [EC:2.1.1.14];metE:5-methyltetrahydropteroyltriglutamate-…	Metabolic pathways ;Biosynthesis of secondary metabolites ;Biosynthesis of amino acids ;Cysteine and methionine metabolism ;Selenocompound metabolism ;	IPR006276;IPR013215;IPR002629;	Cobalamin-independent methionine synthase;"Cobalamin-independent methionine synthase MetE, N-terminal";"Cobalamin-independent methionine synthase MetE, C-terminal/archaeal";
154297846	>gi|154297846|ref|XP_001549348.1| hypothetical protein BC1G_11897 [Botrytis cinerea B05.10]	1	0.00428897	_AEFYAEQK(ac)FK_	AEFYAEQK(1)FK	114	-0.76932	65.719	mitochondria							IPR029208;	Cytochrome c oxidase assembly protein COX14;
154297987	>gi|154297987|ref|XP_001549418.1| hypothetical protein BC1G_12146 [Botrytis cinerea B05.10]	1	0.0286686	_FILDAEK(ac)HK_	FILDAEK(1)HK	101	1.9101	53.756	cytosol	biological_process;response to stress;response to stimulus;response to oxidative stress;single-organism metabolic process;metabolic process;oxidation-reduction process;	molecular_function;antioxidant activity;peroxidase activity;oxidoreductase activity;catalytic activity;oxidoreductase activity, acting on peroxide as acceptor;catalase activity;binding;heterocyclic compound binding;organic cyclic compound binding;tetrapyrrole binding;heme binding;		K03781	katE:catalase [EC:1.11.1.6];katE:catalase [EC:1.11.1.6];katE:catalase [EC:1.11.1.6];katE:catalase [EC:1.11.1.6];katE:catalase [EC:1.11.1.6];katE:catalase [EC:1.11.1.6];katE:catalase [EC:1.11.1.6];	Biosynthesis of secondary metabolites ;Biosynthesis of antibiotics ;Peroxisome ;Tryptophan metabolism ;Glyoxylate and dicarboxylate metabolism ;FoxO signaling pathway ;Amyotrophic lateral sclerosis (ALS) ;	IPR020835;IPR018028;IPR011614;	Catalase-like domain;"Catalase, mono-functional, haem-containing";Catalase core domain;
154298057	>gi|154298057|ref|XP_001549453.1| conserved hypothetical protein [Botrytis cinerea B05.10]	1	0.000939691	_LPEGSK(ac)TAGR_	LPEGSK(1)TAGR	443	0.87817	88.134	mitochondria							IPR013126;	Heat shock protein 70 family;
154298057	>gi|154298057|ref|XP_001549453.1| conserved hypothetical protein [Botrytis cinerea B05.10]	1	0.000443763	_NLEK(ac)DFER_	NLEK(1)DFER	693	-0.19058	157.68	mitochondria							IPR013126;	Heat shock protein 70 family;
154298057	>gi|154298057|ref|XP_001549453.1| conserved hypothetical protein [Botrytis cinerea B05.10]	1	0.000963531	_PGVQK(ac)VEWFK_	PGVQK(1)VEWFK	253	1.3547	82.494	mitochondria							IPR013126;	Heat shock protein 70 family;
154298086	>gi|154298086|ref|XP_001549467.1| hypothetical protein BC1G_12008 [Botrytis cinerea B05.10]	1	0.038121	_VEIVFEFK(ac)K_	VEIVFEFK(1)K	616	-2.6039	54.066	mitochondria	regulation of gene expression;gene expression;nitrogen compound metabolic process;organic substance biosynthetic process;cellular aromatic compound metabolic process;regulation of nitrogen compound metabolic process;regulation of RNA metabolic process;transcription from RNA polymerase II promoter;nucleic acid metabolic process;cellular macromolecule metabolic process;regulation of metabolic proce…	transcription cofactor activity;molecular_function;protein binding transcription factor activity;RNA polymerase II transcription factor binding transcription = factor activity;transcription factor binding transcription factor activity;RNA polymerase II transcription cofactor activity;	cell;nucleus;cellular_component;nucleoplasm part;nuclear lumen;membrane-enclosed lumen;intracellular membrane-bounded organelle;intracellular;protein complex;organelle lumen;intracellular organelle lumen;organelle;macromolecular complex;nuclear part;membrane-bounded organelle;intracellular organelle part;cell part;intracellular organelle;nucleoplasm;intracellular part;organelle part;mediator comp…				IPR019680;	"Mediator complex, subunit Med1, metazoa/fungi";
154298092	>gi|154298092|ref|XP_001549470.1| glutamine synthetase [Botrytis cinerea B05.10]	1	0.000637895	_HEAAK(ac)LMEAHK_	HEAAK(1)LMEAHK	121	-0.23009	80.014	cytosol		molecular_function;catalytic activity;		K01915	glnA:glutamine synthetase [EC:6.3.1.2];glnA:glutamine synthetase [EC:6.3.1.2];glnA:glutamine synthetase [EC:6.3.1.2];glnA:glutamine synthetase [EC:6.3.1.2];glnA:glutamine synthetase [EC:6.3.1.2];glnA:glutamine synthetase [EC:6.3.1.2];glnA:glutamine synthetase [EC:6.3.1.2];glnA:glutamine synthetase [EC:6.3.1.2];glnA:glutamine synthetase [EC:6.3.1.2];glnA:glutamine synthetase [EC:6.3.1.2];	Metabolic pathways ;Microbial metabolism in diverse environments ;Biosynthesis of amino acids ;Arginine and proline metabolism ;Alanine, aspartate and glutamate metabolism ;Two-component system ;Glyoxylate and dicarboxylate metabolism ;Nitrogen metabolism ;GABAergic synapse ;Glutamatergic synapse ;	IPR008147;IPR008146;IPR014746;IPR027303;IPR027302;	"Glutamine synthetase, beta-Grasp";"Glutamine synthetase, catalytic domain";"Glutamine synthetase/guanido kinase, catalytic domain";"Glutamine synthetase, glycine-rich site";"Glutamine synthetase, N-terminal conserved site";
154298092	>gi|154298092|ref|XP_001549470.1| glutamine synthetase [Botrytis cinerea B05.10]	1	2.76e-05	_VEGGMK(ac)HIEAAIK_	VEGGMK(1)HIEAAIK	270	1.3414	84.759	cytosol		molecular_function;catalytic activity;		K01915	glnA:glutamine synthetase [EC:6.3.1.2];glnA:glutamine synthetase [EC:6.3.1.2];glnA:glutamine synthetase [EC:6.3.1.2];glnA:glutamine synthetase [EC:6.3.1.2];glnA:glutamine synthetase [EC:6.3.1.2];glnA:glutamine synthetase [EC:6.3.1.2];glnA:glutamine synthetase [EC:6.3.1.2];glnA:glutamine synthetase [EC:6.3.1.2];glnA:glutamine synthetase [EC:6.3.1.2];glnA:glutamine synthetase [EC:6.3.1.2];	Metabolic pathways ;Microbial metabolism in diverse environments ;Biosynthesis of amino acids ;Arginine and proline metabolism ;Alanine, aspartate and glutamate metabolism ;Two-component system ;Glyoxylate and dicarboxylate metabolism ;Nitrogen metabolism ;GABAergic synapse ;Glutamatergic synapse ;	IPR008147;IPR008146;IPR014746;IPR027303;IPR027302;	"Glutamine synthetase, beta-Grasp";"Glutamine synthetase, catalytic domain";"Glutamine synthetase/guanido kinase, catalytic domain";"Glutamine synthetase, glycine-rich site";"Glutamine synthetase, N-terminal conserved site";
154298128	>gi|154298128|ref|XP_001549488.1| eukaryotic translation initiation factor eIF-2 [Botrytis cinerea B05.10]	1	0.0039423	_GTGIWAHDETK(ac)VISYEQLLSR_	GTGIWAHDETK(1)VISYEQLLSR	90	0.88447	58.107	nuclear	gene expression;organic substance biosynthetic process;biosynthetic process;cellular process;macromolecule biosynthetic process;cellular macromolecule metabolic process;translation;biological_process;cellular macromolecule biosynthetic process;metabolic process;organic substance metabolic process;cellular protein metabolic process;cellular biosynthetic process;cellular metabolic process;macromole…	molecular_function;binding;heterocyclic compound binding;RNA binding;organic cyclic compound binding;nucleic acid binding;translation factor activity, nucleic acid binding;translation initiation factor activity;		K03238	EIF2S2:translation initiation factor 2 subunit 2;	RNA transport ;	IPR002735;IPR016189;IPR016190;	Translation initiation factor IF2/IF5;"Translation initiation factor IF2/IF5, N-terminal";"Translation initiation factor IF2/IF5, zinc-binding";
154298128	>gi|154298128|ref|XP_001549488.1| eukaryotic translation initiation factor eIF-2 [Botrytis cinerea B05.10]	1	0.00736481	_K(ac)YIMEYVTCK_	K(1)YIMEYVTCK	191	-0.065925	62.466	nuclear	gene expression;organic substance biosynthetic process;biosynthetic process;cellular process;macromolecule biosynthetic process;cellular macromolecule metabolic process;translation;biological_process;cellular macromolecule biosynthetic process;metabolic process;organic substance metabolic process;cellular protein metabolic process;cellular biosynthetic process;cellular metabolic process;macromole…	molecular_function;binding;heterocyclic compound binding;RNA binding;organic cyclic compound binding;nucleic acid binding;translation factor activity, nucleic acid binding;translation initiation factor activity;		K03238	EIF2S2:translation initiation factor 2 subunit 2;	RNA transport ;	IPR002735;IPR016189;IPR016190;	Translation initiation factor IF2/IF5;"Translation initiation factor IF2/IF5, N-terminal";"Translation initiation factor IF2/IF5, zinc-binding";
154298160	>gi|154298160|ref|XP_001549504.1| hypothetical protein BC1G_12045 [Botrytis cinerea B05.10]	0.994868	1.34e-05	_DEAGTTDEPDKEK(ac)CLAR_	DEAGTTDEPDK(0.005)EK(0.995)CLAR	161	-1.3283	91.355	nuclear	biological_process;signal transduction;cellular response to stimulus;cell communication;cellular process;regulation of cellular process;signaling;single-organism process;regulation of biological process;single-organism cellular process;biological regulation;single organism signaling;response to stimulus;phosphorelay signal transduction system;	molecular_function;molecular transducer activity;signal transducer activity;		K11232	YPD1:osomolarity two-component system, phosphorelay intermediate protein YPD1;YPD1:osomolarity two-component system, phosphorelay intermediate protein YPD1;	MAPK signaling pathway - yeast ;Two-component system ;	IPR008207;	"Signal transduction histidine kinase, phosphotransfer (Hpt) domain";
154298235	>gi|154298235|ref|XP_001549541.1| ATP synthase beta chain [Botrytis cinerea B05.10]	1	0.0177264	_ILADLEK(ac)Q_	ILADLEK(1)Q	191	-0.97461	75.109	cytosol		purine ribonucleotide binding;anion binding;ribonucleotide binding;small molecule binding;ion binding;ribonucleoside binding;purine ribonucleoside triphosphate binding;carbohydrate derivative binding;adenyl ribonucleotide binding;nucleoside phosphate binding;molecular_function;nucleotide binding;nucleoside binding;adenyl nucleotide binding;heterocyclic compound binding;binding;purine nucleoside b…		K02133	ATPeF1B:F-type H+-transporting ATPase subunit beta [EC:3.6.3.14];ATPeF1B:F-type H+-transporting ATPase subunit beta [EC:3.6.3.14];ATPeF1B:F-type H+-transporting ATPase subunit beta [EC:3.6.3.14];ATPeF1B:F-type H+-transporting ATPase subunit beta [EC:3.6.3.14];ATPeF1B:F-type H+-transporting ATPase subunit beta [EC:3.6.3.14];	Metabolic pathways ;Huntington's disease ;Oxidative phosphorylation ;Alzheimer's disease ;Parkinson's disease ;	IPR000194;IPR024034;IPR027417;IPR000793;IPR020003;	"ATPase, F1/V1/A1 complex, alpha/beta subunit, nucleotide-binding domain";"ATPase, F1 complex beta subunit/V1 complex, C-terminal";P-loop containing nucleoside triphosphate hydrolase;"ATPase, F1/V1/A1 complex, alpha/beta subunit, C-terminal";"ATPase, alpha/beta subunit, nucleotide-binding domain, active site";
154298237	>gi|154298237|ref|XP_001549542.1| glycogen branching enzyme [Botrytis cinerea B05.10]	1	0.0423361	_NESDK(ac)VIVFER_	NESDK(1)VIVFER	122	0.8131	40.475	cytosol				K00700	glgB:1,4-alpha-glucan branching enzyme [EC:2.4.1.18];glgB:1,4-alpha-glucan branching enzyme [EC:2.4.1.18];glgB:1,4-alpha-glucan branching enzyme [EC:2.4.1.18];	Metabolic pathways ;Biosynthesis of secondary metabolites ;Starch and sucrose metabolism ;	IPR013780;IPR006048;IPR017853;	"Glycosyl hydrolase, family 13, all-beta";"Alpha-amylase, C-terminal all beta";Glycoside hydrolase superfamily;
154298247	>gi|154298247|ref|XP_001549547.1| glyceraldehyde 3-phosphate dehydrogenase [Botrytis cinerea B05.10]	1	0.0034293	_GASYDEIK(ac)AVIK_	GASYDEIK(1)AVIK	259	-1.3807	64.121	cytosol	biological_process;single-organism metabolic process;metabolic process;oxidation-reduction process;	molecular_function;oxidoreductase activity, acting on the aldehyde or oxo group of = donors;oxidoreductase activity;catalytic activity;oxidoreductase activity, acting on the aldehyde or oxo group of = donors, NAD or NADP as acceptor;		K00134	GAPDH:glyceraldehyde 3-phosphate dehydrogenase [EC:1.2.1.12];GAPDH:glyceraldehyde 3-phosphate dehydrogenase [EC:1.2.1.12];GAPDH:glyceraldehyde 3-phosphate dehydrogenase [EC:1.2.1.12];GAPDH:glyceraldehyde 3-phosphate dehydrogenase [EC:1.2.1.12];GAPDH:glyceraldehyde 3-phosphate dehydrogenase [EC:1.2.1.12];GAPDH:glyceraldehyde 3-phosphate dehydrogenase [EC:1.2.1.12];GAPDH:glyceraldehyde 3-phosphate …	Metabolic pathways ;Biosynthesis of secondary metabolites ;Biosynthesis of antibiotics ;Microbial metabolism in diverse environments ;Biosynthesis of amino acids ;Carbon metabolism ;Alzheimer's disease ;Glycolysis / Gluconeogenesis ;Carbon fixation in photosynthetic organisms ;HIF-1 signaling pathway ;	IPR016040;IPR006424;IPR020830;IPR020831;IPR020829;IPR020828;	NAD(P)-binding domain;"Glyceraldehyde-3-phosphate dehydrogenase, type I";"Glyceraldehyde 3-phosphate dehydrogenase, active site";Glyceraldehyde/Erythrose phosphate dehydrogenase family;"Glyceraldehyde 3-phosphate dehydrogenase, catalytic domain";"Glyceraldehyde 3-phosphate dehydrogenase, NAD(P) binding domain";
154298247	>gi|154298247|ref|XP_001549547.1| glyceraldehyde 3-phosphate dehydrogenase [Botrytis cinerea B05.10]	1	0.00264784	_IEK(ac)GASYDEIK_	IEK(1)GASYDEIK	251	-1.1486	68.676	cytosol	biological_process;single-organism metabolic process;metabolic process;oxidation-reduction process;	molecular_function;oxidoreductase activity, acting on the aldehyde or oxo group of = donors;oxidoreductase activity;catalytic activity;oxidoreductase activity, acting on the aldehyde or oxo group of = donors, NAD or NADP as acceptor;		K00134	GAPDH:glyceraldehyde 3-phosphate dehydrogenase [EC:1.2.1.12];GAPDH:glyceraldehyde 3-phosphate dehydrogenase [EC:1.2.1.12];GAPDH:glyceraldehyde 3-phosphate dehydrogenase [EC:1.2.1.12];GAPDH:glyceraldehyde 3-phosphate dehydrogenase [EC:1.2.1.12];GAPDH:glyceraldehyde 3-phosphate dehydrogenase [EC:1.2.1.12];GAPDH:glyceraldehyde 3-phosphate dehydrogenase [EC:1.2.1.12];GAPDH:glyceraldehyde 3-phosphate …	Metabolic pathways ;Biosynthesis of secondary metabolites ;Biosynthesis of antibiotics ;Microbial metabolism in diverse environments ;Biosynthesis of amino acids ;Carbon metabolism ;Alzheimer's disease ;Glycolysis / Gluconeogenesis ;Carbon fixation in photosynthetic organisms ;HIF-1 signaling pathway ;	IPR016040;IPR006424;IPR020830;IPR020831;IPR020829;IPR020828;	NAD(P)-binding domain;"Glyceraldehyde-3-phosphate dehydrogenase, type I";"Glyceraldehyde 3-phosphate dehydrogenase, active site";Glyceraldehyde/Erythrose phosphate dehydrogenase family;"Glyceraldehyde 3-phosphate dehydrogenase, catalytic domain";"Glyceraldehyde 3-phosphate dehydrogenase, NAD(P) binding domain";
154298247	>gi|154298247|ref|XP_001549547.1| glyceraldehyde 3-phosphate dehydrogenase [Botrytis cinerea B05.10]	1	7.46e-07	_TAAQNIIPSSTGAAK(ac)AVGK_	TAAQNIIPSSTGAAK(1)AVGK	215	1.1085	94.281	cytosol	biological_process;single-organism metabolic process;metabolic process;oxidation-reduction process;	molecular_function;oxidoreductase activity, acting on the aldehyde or oxo group of = donors;oxidoreductase activity;catalytic activity;oxidoreductase activity, acting on the aldehyde or oxo group of = donors, NAD or NADP as acceptor;		K00134	GAPDH:glyceraldehyde 3-phosphate dehydrogenase [EC:1.2.1.12];GAPDH:glyceraldehyde 3-phosphate dehydrogenase [EC:1.2.1.12];GAPDH:glyceraldehyde 3-phosphate dehydrogenase [EC:1.2.1.12];GAPDH:glyceraldehyde 3-phosphate dehydrogenase [EC:1.2.1.12];GAPDH:glyceraldehyde 3-phosphate dehydrogenase [EC:1.2.1.12];GAPDH:glyceraldehyde 3-phosphate dehydrogenase [EC:1.2.1.12];GAPDH:glyceraldehyde 3-phosphate …	Metabolic pathways ;Biosynthesis of secondary metabolites ;Biosynthesis of antibiotics ;Microbial metabolism in diverse environments ;Biosynthesis of amino acids ;Carbon metabolism ;Alzheimer's disease ;Glycolysis / Gluconeogenesis ;Carbon fixation in photosynthetic organisms ;HIF-1 signaling pathway ;	IPR016040;IPR006424;IPR020830;IPR020831;IPR020829;IPR020828;	NAD(P)-binding domain;"Glyceraldehyde-3-phosphate dehydrogenase, type I";"Glyceraldehyde 3-phosphate dehydrogenase, active site";Glyceraldehyde/Erythrose phosphate dehydrogenase family;"Glyceraldehyde 3-phosphate dehydrogenase, catalytic domain";"Glyceraldehyde 3-phosphate dehydrogenase, NAD(P) binding domain";
154298247	>gi|154298247|ref|XP_001549547.1| glyceraldehyde 3-phosphate dehydrogenase [Botrytis cinerea B05.10]	1	1.44e-07	_TVDGPSAK(ac)DWR_	TVDGPSAK(1)DWR	194	0.85028	118.9	cytosol	biological_process;single-organism metabolic process;metabolic process;oxidation-reduction process;	molecular_function;oxidoreductase activity, acting on the aldehyde or oxo group of = donors;oxidoreductase activity;catalytic activity;oxidoreductase activity, acting on the aldehyde or oxo group of = donors, NAD or NADP as acceptor;		K00134	GAPDH:glyceraldehyde 3-phosphate dehydrogenase [EC:1.2.1.12];GAPDH:glyceraldehyde 3-phosphate dehydrogenase [EC:1.2.1.12];GAPDH:glyceraldehyde 3-phosphate dehydrogenase [EC:1.2.1.12];GAPDH:glyceraldehyde 3-phosphate dehydrogenase [EC:1.2.1.12];GAPDH:glyceraldehyde 3-phosphate dehydrogenase [EC:1.2.1.12];GAPDH:glyceraldehyde 3-phosphate dehydrogenase [EC:1.2.1.12];GAPDH:glyceraldehyde 3-phosphate …	Metabolic pathways ;Biosynthesis of secondary metabolites ;Biosynthesis of antibiotics ;Microbial metabolism in diverse environments ;Biosynthesis of amino acids ;Carbon metabolism ;Alzheimer's disease ;Glycolysis / Gluconeogenesis ;Carbon fixation in photosynthetic organisms ;HIF-1 signaling pathway ;	IPR016040;IPR006424;IPR020830;IPR020831;IPR020829;IPR020828;	NAD(P)-binding domain;"Glyceraldehyde-3-phosphate dehydrogenase, type I";"Glyceraldehyde 3-phosphate dehydrogenase, active site";Glyceraldehyde/Erythrose phosphate dehydrogenase family;"Glyceraldehyde 3-phosphate dehydrogenase, catalytic domain";"Glyceraldehyde 3-phosphate dehydrogenase, NAD(P) binding domain";
154298247	>gi|154298247|ref|XP_001549547.1| glyceraldehyde 3-phosphate dehydrogenase [Botrytis cinerea B05.10]	1	0.0135817	_VK(ac)FYTER_	VK(1)FYTER	75	0.45701	75.738	cytosol	biological_process;single-organism metabolic process;metabolic process;oxidation-reduction process;	molecular_function;oxidoreductase activity, acting on the aldehyde or oxo group of = donors;oxidoreductase activity;catalytic activity;oxidoreductase activity, acting on the aldehyde or oxo group of = donors, NAD or NADP as acceptor;		K00134	GAPDH:glyceraldehyde 3-phosphate dehydrogenase [EC:1.2.1.12];GAPDH:glyceraldehyde 3-phosphate dehydrogenase [EC:1.2.1.12];GAPDH:glyceraldehyde 3-phosphate dehydrogenase [EC:1.2.1.12];GAPDH:glyceraldehyde 3-phosphate dehydrogenase [EC:1.2.1.12];GAPDH:glyceraldehyde 3-phosphate dehydrogenase [EC:1.2.1.12];GAPDH:glyceraldehyde 3-phosphate dehydrogenase [EC:1.2.1.12];GAPDH:glyceraldehyde 3-phosphate …	Metabolic pathways ;Biosynthesis of secondary metabolites ;Biosynthesis of antibiotics ;Microbial metabolism in diverse environments ;Biosynthesis of amino acids ;Carbon metabolism ;Alzheimer's disease ;Glycolysis / Gluconeogenesis ;Carbon fixation in photosynthetic organisms ;HIF-1 signaling pathway ;	IPR016040;IPR006424;IPR020830;IPR020831;IPR020829;IPR020828;	NAD(P)-binding domain;"Glyceraldehyde-3-phosphate dehydrogenase, type I";"Glyceraldehyde 3-phosphate dehydrogenase, active site";Glyceraldehyde/Erythrose phosphate dehydrogenase family;"Glyceraldehyde 3-phosphate dehydrogenase, catalytic domain";"Glyceraldehyde 3-phosphate dehydrogenase, NAD(P) binding domain";
154298247	>gi|154298247|ref|XP_001549547.1| glyceraldehyde 3-phosphate dehydrogenase [Botrytis cinerea B05.10]	1	0.000220847	_YDSTHGQFK(ac)GDIK_	YDSTHGQFK(1)GDIK	57	0.56484	71.879	cytosol	biological_process;single-organism metabolic process;metabolic process;oxidation-reduction process;	molecular_function;oxidoreductase activity, acting on the aldehyde or oxo group of = donors;oxidoreductase activity;catalytic activity;oxidoreductase activity, acting on the aldehyde or oxo group of = donors, NAD or NADP as acceptor;		K00134	GAPDH:glyceraldehyde 3-phosphate dehydrogenase [EC:1.2.1.12];GAPDH:glyceraldehyde 3-phosphate dehydrogenase [EC:1.2.1.12];GAPDH:glyceraldehyde 3-phosphate dehydrogenase [EC:1.2.1.12];GAPDH:glyceraldehyde 3-phosphate dehydrogenase [EC:1.2.1.12];GAPDH:glyceraldehyde 3-phosphate dehydrogenase [EC:1.2.1.12];GAPDH:glyceraldehyde 3-phosphate dehydrogenase [EC:1.2.1.12];GAPDH:glyceraldehyde 3-phosphate …	Metabolic pathways ;Biosynthesis of secondary metabolites ;Biosynthesis of antibiotics ;Microbial metabolism in diverse environments ;Biosynthesis of amino acids ;Carbon metabolism ;Alzheimer's disease ;Glycolysis / Gluconeogenesis ;Carbon fixation in photosynthetic organisms ;HIF-1 signaling pathway ;	IPR016040;IPR006424;IPR020830;IPR020831;IPR020829;IPR020828;	NAD(P)-binding domain;"Glyceraldehyde-3-phosphate dehydrogenase, type I";"Glyceraldehyde 3-phosphate dehydrogenase, active site";Glyceraldehyde/Erythrose phosphate dehydrogenase family;"Glyceraldehyde 3-phosphate dehydrogenase, catalytic domain";"Glyceraldehyde 3-phosphate dehydrogenase, NAD(P) binding domain";
154298261	>gi|154298261|ref|XP_001549554.1| hypothetical protein BC1G_11975 [Botrytis cinerea B05.10]	1	0.00742078	_EATTSEIEK(ac)DLR_	EATTSEIEK(1)DLR	459	-0.90249	58.32	cytosol,nuclear		molecular_function;binding;protein binding;					IPR015943;IPR017986;	WD40/YVTN repeat-like-containing domain;WD40-repeat-containing domain;
154298297	>gi|154298297|ref|XP_001549572.1| hypothetical protein BC1G_11993 [Botrytis cinerea B05.10]	1	0.036912	_YK(ac)HNPTIEVR_	YK(1)HNPTIEVR	321	1.1515	45.939	mitochondria							IPR016040;IPR008030;	NAD(P)-binding domain;NmrA-like domain;
154298346	>gi|154298346|ref|XP_001549596.1| predicted protein [Botrytis cinerea B05.10]	1	0.0255733	_LAEK(ac)DYK_	LAEK(1)DYK	149	0.4128	63.565	nuclear
154298394	>gi|154298394|ref|XP_001549620.1| hypothetical protein BC1G_11652 [Botrytis cinerea B05.10]	1	0.00243384	_K(ac)HFNSQSVNENECVAK_	K(1)HFNSQSVNENECVAK	138	-0.21798	47.548	nuclear		molecular_function;binding;protein binding;					IPR025718;	"Histone deacetylase complex subunit SAP30, Sin3 binding domain";
154298396	>gi|154298396|ref|XP_001549621.1| hypothetical protein BC1G_11653 [Botrytis cinerea B05.10]	1	0.000979053	_VATDPK(ac)FSR_	VATDPK(1)FSR	303	0.70603	94.309	cytosol		protein binding;molecular_function;binding;heat shock protein binding;unfolded protein binding;					IPR012724;IPR001305;IPR002939;IPR008971;IPR001623;	Chaperone DnaJ;"Heat shock protein DnaJ, cysteine-rich domain";"Chaperone DnaJ, C-terminal";HSP40/DnaJ peptide-binding;DnaJ domain;
154298398	>gi|154298398|ref|XP_001549622.1| hypothetical protein BC1G_11654 [Botrytis cinerea B05.10]	1	0.00157917	_SEQSK(ac)YETMTR_	SEQSK(1)YETMTR	688	1.1413	69.864	nuclear				K12200	PDCD6IP:programmed cell death 6-interacting protein;	Endocytosis ;	IPR004328;IPR025304;	BRO1 domain;ALIX V-shaped domain;
154298398	>gi|154298398|ref|XP_001549622.1| hypothetical protein BC1G_11654 [Botrytis cinerea B05.10]	1	0.0372553	_SSVMSK(ac)YK_	SSVMSK(1)YK	702	0.80689	49.715	nuclear				K12200	PDCD6IP:programmed cell death 6-interacting protein;	Endocytosis ;	IPR004328;IPR025304;	BRO1 domain;ALIX V-shaped domain;
154298400	>gi|154298400|ref|XP_001549623.1| hypothetical protein BC1G_11655 [Botrytis cinerea B05.10]	1	0.00188392	_TSIGK(ac)SIAR_	TSIGK(1)SIAR	560	-0.074376	88.495	mitochondria							IPR003959;IPR003111;IPR004815;IPR003593;IPR020568;IPR008269;IPR008268;IPR027503;IPR015947;IPR027417;IPR014721;	"ATPase, AAA-type, core";"Peptidase S16, lon N-terminal";"Lon protease, bacterial/eukaryotic-type";AAA+ ATPase domain;Ribosomal protein S5 domain 2-type fold;"Peptidase S16, Lon C-terminal";"Peptidase S16, active site";"Lon protease homolog, chloroplastic/mitochondrial";PUA-like domain;P-loop containing nucleoside triphosphate hydrolase;"Ribosomal protein S5 domain 2-type fold, subgroup";
154298412	>gi|154298412|ref|XP_001549629.1| hypothetical protein BC1G_11661 [Botrytis cinerea B05.10]	1	0.000907826	_EFVSK(ac)SQSGEGTATAAELK_	EFVSK(1)SQSGEGTATAAELK	617	0.25614	69.361	mitochondria				K04043	dnaK:molecular chaperone DnaK;dnaK:molecular chaperone DnaK;	RNA degradation ;Tuberculosis ;	IPR029048;IPR029047;IPR013126;IPR018181;IPR012725;	"Heat shock protein 70kD, C-terminal domain";"Heat shock protein 70kD, peptide-binding domain";Heat shock protein 70 family;"Heat shock protein 70, conserved site";Chaperone DnaK;
154298412	>gi|154298412|ref|XP_001549629.1| hypothetical protein BC1G_11661 [Botrytis cinerea B05.10]	1	8.89e-05	_GEK(ac)YSPSQIGGFVLQK_	GEK(1)YSPSQIGGFVLQK	153	-0.45882	74.141	mitochondria				K04043	dnaK:molecular chaperone DnaK;dnaK:molecular chaperone DnaK;	RNA degradation ;Tuberculosis ;	IPR029048;IPR029047;IPR013126;IPR018181;IPR012725;	"Heat shock protein 70kD, C-terminal domain";"Heat shock protein 70kD, peptide-binding domain";Heat shock protein 70 family;"Heat shock protein 70, conserved site";Chaperone DnaK;
154298412	>gi|154298412|ref|XP_001549629.1| hypothetical protein BC1G_11661 [Botrytis cinerea B05.10]	1	4.2e-07	_LDK(ac)TEADGIR_	LDK(1)TEADGIR	598	-1.883	128.81	mitochondria				K04043	dnaK:molecular chaperone DnaK;dnaK:molecular chaperone DnaK;	RNA degradation ;Tuberculosis ;	IPR029048;IPR029047;IPR013126;IPR018181;IPR012725;	"Heat shock protein 70kD, C-terminal domain";"Heat shock protein 70kD, peptide-binding domain";Heat shock protein 70 family;"Heat shock protein 70, conserved site";Chaperone DnaK;
154312262	>gi|154298412|ref|XP_001549629.1| hypothetical protein BC1G_11661 [Botrytis cinerea B05.10];>gi|154312262|ref|XP_001555459.1| heat shock 70 kDa protein 2 [Botrytis cinerea B05.10]	1	0.0341629	_NTTIPTK(ac)K_	NTTIPTK(1)K	342	0.92239	40.994	cytosol							IPR018181;IPR013126;IPR029048;IPR029047;	"Heat shock protein 70, conserved site";Heat shock protein 70 family;"Heat shock protein 70kD, C-terminal domain";"Heat shock protein 70kD, peptide-binding domain";
154298412	>gi|154298412|ref|XP_001549629.1| hypothetical protein BC1G_11661 [Botrytis cinerea B05.10]	1	0.0255711	_TDELQMASLNLFDK(ac)MHK_	TDELQMASLNLFDK(1)MHK	647	-1.023	44.998	mitochondria				K04043	dnaK:molecular chaperone DnaK;dnaK:molecular chaperone DnaK;	RNA degradation ;Tuberculosis ;	IPR029048;IPR029047;IPR013126;IPR018181;IPR012725;	"Heat shock protein 70kD, C-terminal domain";"Heat shock protein 70kD, peptide-binding domain";Heat shock protein 70 family;"Heat shock protein 70, conserved site";Chaperone DnaK;
154298449	>gi|154298449|ref|XP_001549647.1| hypothetical protein BC1G_11409 [Botrytis cinerea B05.10]	1	0.000185088	_IPK(ac)LLDNQFEK_	IPK(1)LLDNQFEK	546	0.48714	87.216	cytoskeleton							IPR017972;IPR017938;IPR017927;IPR003097;IPR008254;IPR001433;IPR001709;IPR001094;IPR001128;IPR029039;	"Cytochrome P450, conserved site";Riboflavin synthase-like beta-barrel;Ferredoxin reductase-type FAD-binding domain;"FAD-binding, type 1";Flavodoxin/nitric oxide synthase;Oxidoreductase FAD/NAD(P)-binding;Flavoprotein pyridine nucleotide cytochrome reductase;Flavodoxin;Cytochrome P450;Flavoprotein-like;
154298453	>gi|154298453|ref|XP_001549649.1| conserved hypothetical protein [Botrytis cinerea B05.10]	1	1.35e-05	_VTSK(ac)LLEQDTSAEK_	VTSK(1)LLEQDTSAEK	54	-0.062887	85.469	mitochondria	cellular macromolecule catabolic process;organic substance catabolic process;cellular macromolecule metabolic process;cellular process;catabolic process;macromolecule catabolic process;protein catabolic process;biological_process;metabolic process;proteolysis;cellular catabolic process;cellular protein catabolic process;organic substance metabolic process;cellular protein metabolic process;cellul…	peptidase activity, acting on L-amino acid peptides;molecular_function;endopeptidase activity;hydrolase activity;peptidase activity;threonine-type peptidase activity;catalytic activity;threonine-type endopeptidase activity;	intracellular;protein complex;proteasome complex;macromolecular complex;cell part;cell;intracellular part;cellular_component;proteasome core complex;	K02728	PSMA4:20S proteasome subunit alpha 3 [EC:3.4.25.1];	Proteasome ;	IPR000426;IPR029055;IPR016050;IPR001353;IPR023332;	"Proteasome alpha-subunit, N-terminal domain";"Nucleophile aminohydrolases, N-terminal";"Proteasome beta-type subunit, conserved site";"Proteasome, subunit alpha/beta";Proteasome A-type subunit;
154298453	>gi|154298453|ref|XP_001549649.1| conserved hypothetical protein [Botrytis cinerea B05.10]	1	0.00311687	_QDYK(ac)EDCDLK_	QDYK(1)EDCDLK	180	0.47852	68.355	mitochondria	cellular macromolecule catabolic process;organic substance catabolic process;cellular macromolecule metabolic process;cellular process;catabolic process;macromolecule catabolic process;protein catabolic process;biological_process;metabolic process;proteolysis;cellular catabolic process;cellular protein catabolic process;organic substance metabolic process;cellular protein metabolic process;cellul…	peptidase activity, acting on L-amino acid peptides;molecular_function;endopeptidase activity;hydrolase activity;peptidase activity;threonine-type peptidase activity;catalytic activity;threonine-type endopeptidase activity;	intracellular;protein complex;proteasome complex;macromolecular complex;cell part;cell;intracellular part;cellular_component;proteasome core complex;	K02728	PSMA4:20S proteasome subunit alpha 3 [EC:3.4.25.1];	Proteasome ;	IPR000426;IPR029055;IPR016050;IPR001353;IPR023332;	"Proteasome alpha-subunit, N-terminal domain";"Nucleophile aminohydrolases, N-terminal";"Proteasome beta-type subunit, conserved site";"Proteasome, subunit alpha/beta";Proteasome A-type subunit;
154298453	>gi|154298453|ref|XP_001549649.1| conserved hypothetical protein [Botrytis cinerea B05.10]	1	0.00135961	_VLSK(ac)TMDSTK_	VLSK(1)TMDSTK	198	0.18762	81.017	mitochondria	cellular macromolecule catabolic process;organic substance catabolic process;cellular macromolecule metabolic process;cellular process;catabolic process;macromolecule catabolic process;protein catabolic process;biological_process;metabolic process;proteolysis;cellular catabolic process;cellular protein catabolic process;organic substance metabolic process;cellular protein metabolic process;cellul…	peptidase activity, acting on L-amino acid peptides;molecular_function;endopeptidase activity;hydrolase activity;peptidase activity;threonine-type peptidase activity;catalytic activity;threonine-type endopeptidase activity;	intracellular;protein complex;proteasome complex;macromolecular complex;cell part;cell;intracellular part;cellular_component;proteasome core complex;	K02728	PSMA4:20S proteasome subunit alpha 3 [EC:3.4.25.1];	Proteasome ;	IPR000426;IPR029055;IPR016050;IPR001353;IPR023332;	"Proteasome alpha-subunit, N-terminal domain";"Nucleophile aminohydrolases, N-terminal";"Proteasome beta-type subunit, conserved site";"Proteasome, subunit alpha/beta";Proteasome A-type subunit;
154298519	>gi|154298519|ref|XP_001549682.1| NADH-ubiquinone oxidoreductase 51 kDa subunit [Botrytis cinerea B05.10]	1	0.0361819	_AIQEAYK(ac)DGLIGK_	AIQEAYK(1)DGLIGK	206	-1.7212	47.774	mitochondria				K03942	NDUFV1:NADH dehydrogenase (ubiquinone) flavoprotein 1 [EC:1.6.5.3 1.6.99.3];NDUFV1:NADH dehydrogenase (ubiquinone) flavoprotein 1 [EC:1.6.5.3 1.6.99.3];NDUFV1:NADH dehydrogenase (ubiquinone) flavoprotein 1 [EC:1.6.5.3 1.6.99.3];NDUFV1:NADH dehydrogenase (ubiquinone) flavoprotein 1 [EC:1.6.5.3 1.6.99.3];NDUFV1:NADH dehydrogenase (ubiquinone) flavoprotein 1 [EC:1.6.5.3 1.6.99.3];NDUFV1:NADH dehydro…	Metabolic pathways ;Huntington's disease ;Oxidative phosphorylation ;Alzheimer's disease ;Parkinson's disease ;Non-alcoholic fatty liver disease (NAFLD) ;	IPR019554;IPR019575;IPR001949;IPR011538;IPR011537;	Soluble ligand binding domain;"NADH-ubiquinone oxidoreductase 51 kDa subunit, iron-sulphur binding domain";"NADH:ubiquinone oxidoreductase, 51kDa subunit, conserved site";"NADH-ubiquinone oxidoreductase 51 kDa subunit, FMN-binding domain";"NADH ubiquinone oxidoreductase, F subunit";
154298519	>gi|154298519|ref|XP_001549682.1| NADH-ubiquinone oxidoreductase 51 kDa subunit [Botrytis cinerea B05.10]	1	3.04e-10	_ELIDK(ac)HCGGVR_	ELIDK(1)HCGGVR	330	0.55619	125.75	mitochondria				K03942	NDUFV1:NADH dehydrogenase (ubiquinone) flavoprotein 1 [EC:1.6.5.3 1.6.99.3];NDUFV1:NADH dehydrogenase (ubiquinone) flavoprotein 1 [EC:1.6.5.3 1.6.99.3];NDUFV1:NADH dehydrogenase (ubiquinone) flavoprotein 1 [EC:1.6.5.3 1.6.99.3];NDUFV1:NADH dehydrogenase (ubiquinone) flavoprotein 1 [EC:1.6.5.3 1.6.99.3];NDUFV1:NADH dehydrogenase (ubiquinone) flavoprotein 1 [EC:1.6.5.3 1.6.99.3];NDUFV1:NADH dehydro…	Metabolic pathways ;Huntington's disease ;Oxidative phosphorylation ;Alzheimer's disease ;Parkinson's disease ;Non-alcoholic fatty liver disease (NAFLD) ;	IPR019554;IPR019575;IPR001949;IPR011538;IPR011537;	Soluble ligand binding domain;"NADH-ubiquinone oxidoreductase 51 kDa subunit, iron-sulphur binding domain";"NADH:ubiquinone oxidoreductase, 51kDa subunit, conserved site";"NADH-ubiquinone oxidoreductase 51 kDa subunit, FMN-binding domain";"NADH ubiquinone oxidoreductase, F subunit";
154298523	>gi|154298523|ref|XP_001549684.1| hypothetical protein BC1G_11446 [Botrytis cinerea B05.10]	1	0.000418099	_HAEAAK(ac)HLQTLR_	HAEAAK(1)HLQTLR	1119	-0.55118	76.073	nuclear	single-organism transport;protein localization to nucleus;nuclear import;single-organism cellular process;protein targeting;protein transport;intracellular protein transport;establishment of localization;establishment of protein localization;cellular localization;protein localization;cytoplasmic transport;transport;protein import;establishment of localization in cell;nuclear transport;macromolecu…		organelle envelope;cell;nucleus;intrinsic to membrane;nuclear envelope;cellular_component;intracellular membrane-bounded organelle;envelope;endomembrane system;intracellular;protein complex;pore complex;membrane;organelle;nuclear part;macromolecular complex;cell part;membrane-bounded organelle;intracellular organelle part;intracellular organelle;intracellular part;membrane part;integral to membra…	K09291	TPR:nucleoprotein TPR;TPR:nucleoprotein TPR;TPR:nucleoprotein TPR;TPR:nucleoprotein TPR;	RNA transport ;Pathways in cancer ;MAPK signaling pathway - yeast ;Thyroid cancer ;	IPR012929;	"Tetratricopeptide, MLP1/MLP2-like";
154298523	>gi|154298523|ref|XP_001549684.1| hypothetical protein BC1G_11446 [Botrytis cinerea B05.10]	1	1.33e-06	_NQDILSK(ac)YNR_	NQDILSK(1)YNR	1376	-1.026	152.54	nuclear	single-organism transport;protein localization to nucleus;nuclear import;single-organism cellular process;protein targeting;protein transport;intracellular protein transport;establishment of localization;establishment of protein localization;cellular localization;protein localization;cytoplasmic transport;transport;protein import;establishment of localization in cell;nuclear transport;macromolecu…		organelle envelope;cell;nucleus;intrinsic to membrane;nuclear envelope;cellular_component;intracellular membrane-bounded organelle;envelope;endomembrane system;intracellular;protein complex;pore complex;membrane;organelle;nuclear part;macromolecular complex;cell part;membrane-bounded organelle;intracellular organelle part;intracellular organelle;intracellular part;membrane part;integral to membra…	K09291	TPR:nucleoprotein TPR;TPR:nucleoprotein TPR;TPR:nucleoprotein TPR;TPR:nucleoprotein TPR;	RNA transport ;Pathways in cancer ;MAPK signaling pathway - yeast ;Thyroid cancer ;	IPR012929;	"Tetratricopeptide, MLP1/MLP2-like";
154298523	>gi|154298523|ref|XP_001549684.1| hypothetical protein BC1G_11446 [Botrytis cinerea B05.10]	1	0.00137267	_SAEALK(ac)YR_	SAEALK(1)YR	222	0.11646	101.54	nuclear	single-organism transport;protein localization to nucleus;nuclear import;single-organism cellular process;protein targeting;protein transport;intracellular protein transport;establishment of localization;establishment of protein localization;cellular localization;protein localization;cytoplasmic transport;transport;protein import;establishment of localization in cell;nuclear transport;macromolecu…		organelle envelope;cell;nucleus;intrinsic to membrane;nuclear envelope;cellular_component;intracellular membrane-bounded organelle;envelope;endomembrane system;intracellular;protein complex;pore complex;membrane;organelle;nuclear part;macromolecular complex;cell part;membrane-bounded organelle;intracellular organelle part;intracellular organelle;intracellular part;membrane part;integral to membra…	K09291	TPR:nucleoprotein TPR;TPR:nucleoprotein TPR;TPR:nucleoprotein TPR;TPR:nucleoprotein TPR;	RNA transport ;Pathways in cancer ;MAPK signaling pathway - yeast ;Thyroid cancer ;	IPR012929;	"Tetratricopeptide, MLP1/MLP2-like";
154298523	>gi|154298523|ref|XP_001549684.1| hypothetical protein BC1G_11446 [Botrytis cinerea B05.10]	1	0.000509585	_VEDLK(ac)DELR_	VEDLK(1)DELR	624	0.23858	96.342	nuclear	single-organism transport;protein localization to nucleus;nuclear import;single-organism cellular process;protein targeting;protein transport;intracellular protein transport;establishment of localization;establishment of protein localization;cellular localization;protein localization;cytoplasmic transport;transport;protein import;establishment of localization in cell;nuclear transport;macromolecu…		organelle envelope;cell;nucleus;intrinsic to membrane;nuclear envelope;cellular_component;intracellular membrane-bounded organelle;envelope;endomembrane system;intracellular;protein complex;pore complex;membrane;organelle;nuclear part;macromolecular complex;cell part;membrane-bounded organelle;intracellular organelle part;intracellular organelle;intracellular part;membrane part;integral to membra…	K09291	TPR:nucleoprotein TPR;TPR:nucleoprotein TPR;TPR:nucleoprotein TPR;TPR:nucleoprotein TPR;	RNA transport ;Pathways in cancer ;MAPK signaling pathway - yeast ;Thyroid cancer ;	IPR012929;	"Tetratricopeptide, MLP1/MLP2-like";
154298527	>gi|154298527|ref|XP_001549686.1| hypothetical protein BC1G_11448 [Botrytis cinerea B05.10]	1	0.0368776	_GDGTVVQNESTGGVGK(ac)YLK_	GDGTVVQNESTGGVGK(1)YLK	715	-0.11147	45.916	extracellular	cellular macromolecule metabolic process;cellular process;biological_process;peptidyl-proline modification;peptidyl-amino acid modification;metabolic process;macromolecule modification;organic substance metabolic process;cellular protein metabolic process;protein modification process;cellular protein modification process;cellular metabolic process;macromolecule metabolic process;protein metabolic…	molecular_function;catalytic activity;isomerase activity;cis-trans isomerase activity;peptidyl-prolyl cis-trans isomerase activity;		K10598	PPIL2:peptidyl-prolyl cis-trans isomerase-like 2 [EC:5.2.1.8];	Ubiquitin mediated proteolysis ;	IPR002130;IPR020892;IPR029000;IPR013083;IPR003613;	Cyclophilin-type peptidyl-prolyl cis-trans isomerase domain;"Cyclophilin-type peptidyl-prolyl cis-trans isomerase, conserved site";Cyclophilin-like domain;"Zinc finger, RING/FYVE/PHD-type";U box domain;
154298539	>gi|154298539|ref|XP_001549692.1| hypothetical protein BC1G_11454 [Botrytis cinerea B05.10]	1	0.0314474	_DIQHAPDANPASK(ac)FTAAK_	DIQHAPDANPASK(1)FTAAK	159	-1.7144	46.494	cytosol		nucleoside-triphosphatase regulator activity;molecular_function;ATPase regulator activity;enzyme regulator activity;enzyme activator activity;ATPase activator activity;protein binding;binding;chaperone binding;					IPR023393;IPR013538;IPR015310;	START-like domain;Activator of Hsp90 ATPase homologue 1-like;"Activator of Hsp90 ATPase, N-terminal";
154298588	>gi|154298588|ref|XP_001549716.1| conserved hypothetical protein [Botrytis cinerea B05.10]	1	0.0315466	_GVNHVDYYPQSDK(ac)PYLLTTSDDR_	GVNHVDYYPQSDK(1)PYLLTTSDDR	198	-0.48305	42.863	cytosol,mitochondria		molecular_function;binding;protein binding;					IPR015943;IPR001680;IPR017986;IPR020472;IPR006692;	WD40/YVTN repeat-like-containing domain;WD40 repeat;WD40-repeat-containing domain;G-protein beta WD-40 repeat;"Coatomer, WD associated region";
154298590	>gi|154298590|ref|XP_001549717.1| hypothetical protein BC1G_11550 [Botrytis cinerea B05.10]	1	0.0147748	_AINSK(ac)THEADVIEEIR_	AINSK(1)THEADVIEEIR	72	0.40543	52.172	cytosol				K00009	mtlD:mannitol-1-phosphate 5-dehydrogenase [EC:1.1.1.17];	Fructose and mannose metabolism ;	IPR013131;IPR016040;	"Mannitol dehydrogenase, N-terminal";NAD(P)-binding domain;
154298749	>gi|154298749|ref|XP_001549796.1| hypothetical protein BC1G_11266 [Botrytis cinerea B05.10]	1	3.6e-17	_FTAGLK(ac)HR_	FTAGLK(1)HR	270	0.016332	146.54	extracellular		molecular_function;binding;cation binding;ion binding;transition metal ion binding;metal ion binding;copper ion binding;					IPR011706;IPR011707;IPR008972;IPR001117;IPR002355;	"Multicopper oxidase, type 2";"Multicopper oxidase, type 3";Cupredoxin;"Multicopper oxidase, type 1";"Multicopper oxidase, copper-binding site";
154298795	>gi|154298795|ref|XP_001549819.1| hypothetical protein BC1G_11289 [Botrytis cinerea B05.10]	1	0.00475538	_EEALK(ac)FLGRP_	EEALK(1)FLGRP	1236	0.29288	80.688	cytosol		molecular_function;catalytic activity;ligase activity;		K11262	ACAC:acetyl-CoA carboxylase / biotin carboxylase [EC:6.4.1.2 6.3.4.14];ACAC:acetyl-CoA carboxylase / biotin carboxylase [EC:6.4.1.2 6.3.4.14];ACAC:acetyl-CoA carboxylase / biotin carboxylase [EC:6.4.1.2 6.3.4.14];ACAC:acetyl-CoA carboxylase / biotin carboxylase [EC:6.4.1.2 6.3.4.14];ACAC:acetyl-CoA carboxylase / biotin carboxylase [EC:6.4.1.2 6.3.4.14];ACAC:acetyl-CoA carboxylase / biotin carboxy…	Metabolic pathways ;Biosynthesis of secondary metabolites ;Pyruvate metabolism ;AMPK signaling pathway ;Insulin signaling pathway ;Fatty acid metabolism ;Propanoate metabolism ;Glucagon signaling pathway ;Fatty acid biosynthesis ;Aflatoxin biosynthesis ;	IPR029045;IPR000022;IPR013537;IPR011762;IPR011763;	ClpP/crotonase-like domain;Carboxyl transferase;"Acetyl-CoA carboxylase, central domain";"Acetyl-coenzyme A carboxyltransferase, N-terminal";"Acetyl-coenzyme A carboxyltransferase, C-terminal";
154298795	>gi|154298795|ref|XP_001549819.1| hypothetical protein BC1G_11289 [Botrytis cinerea B05.10]	1	1.67e-08	_GGVLEPEGIVNIK(ac)YR_	GGVLEPEGIVNIK(1)YR	1029	0.30879	89.507	cytosol		molecular_function;catalytic activity;ligase activity;		K11262	ACAC:acetyl-CoA carboxylase / biotin carboxylase [EC:6.4.1.2 6.3.4.14];ACAC:acetyl-CoA carboxylase / biotin carboxylase [EC:6.4.1.2 6.3.4.14];ACAC:acetyl-CoA carboxylase / biotin carboxylase [EC:6.4.1.2 6.3.4.14];ACAC:acetyl-CoA carboxylase / biotin carboxylase [EC:6.4.1.2 6.3.4.14];ACAC:acetyl-CoA carboxylase / biotin carboxylase [EC:6.4.1.2 6.3.4.14];ACAC:acetyl-CoA carboxylase / biotin carboxy…	Metabolic pathways ;Biosynthesis of secondary metabolites ;Pyruvate metabolism ;AMPK signaling pathway ;Insulin signaling pathway ;Fatty acid metabolism ;Propanoate metabolism ;Glucagon signaling pathway ;Fatty acid biosynthesis ;Aflatoxin biosynthesis ;	IPR029045;IPR000022;IPR013537;IPR011762;IPR011763;	ClpP/crotonase-like domain;Carboxyl transferase;"Acetyl-CoA carboxylase, central domain";"Acetyl-coenzyme A carboxyltransferase, N-terminal";"Acetyl-coenzyme A carboxyltransferase, C-terminal";
154298795	>gi|154298795|ref|XP_001549819.1| hypothetical protein BC1G_11289 [Botrytis cinerea B05.10]	1	0.0245222	_LDPEYAELK(ac)K_	LDPEYAELK(1)K	1050	0.13592	53.237	cytosol		molecular_function;catalytic activity;ligase activity;		K11262	ACAC:acetyl-CoA carboxylase / biotin carboxylase [EC:6.4.1.2 6.3.4.14];ACAC:acetyl-CoA carboxylase / biotin carboxylase [EC:6.4.1.2 6.3.4.14];ACAC:acetyl-CoA carboxylase / biotin carboxylase [EC:6.4.1.2 6.3.4.14];ACAC:acetyl-CoA carboxylase / biotin carboxylase [EC:6.4.1.2 6.3.4.14];ACAC:acetyl-CoA carboxylase / biotin carboxylase [EC:6.4.1.2 6.3.4.14];ACAC:acetyl-CoA carboxylase / biotin carboxy…	Metabolic pathways ;Biosynthesis of secondary metabolites ;Pyruvate metabolism ;AMPK signaling pathway ;Insulin signaling pathway ;Fatty acid metabolism ;Propanoate metabolism ;Glucagon signaling pathway ;Fatty acid biosynthesis ;Aflatoxin biosynthesis ;	IPR029045;IPR000022;IPR013537;IPR011762;IPR011763;	ClpP/crotonase-like domain;Carboxyl transferase;"Acetyl-CoA carboxylase, central domain";"Acetyl-coenzyme A carboxyltransferase, N-terminal";"Acetyl-coenzyme A carboxyltransferase, C-terminal";
154298797	>gi|154298797|ref|XP_001549820.1| hypothetical protein BC1G_11290 [Botrytis cinerea B05.10]	1	0.0265136	_K(ac)WAYETFGDEK_	K(1)WAYETFGDEK	74	0.12083	48.568	cytosol		purine ribonucleotide binding;anion binding;ribonucleotide binding;small molecule binding;ion binding;ribonucleoside binding;purine ribonucleoside triphosphate binding;carbohydrate derivative binding;adenyl ribonucleotide binding;nucleoside phosphate binding;molecular_function;nucleotide binding;nucleoside binding;adenyl nucleotide binding;heterocyclic compound binding;binding;purine nucleoside b…		K11262	ACAC:acetyl-CoA carboxylase / biotin carboxylase [EC:6.4.1.2 6.3.4.14];ACAC:acetyl-CoA carboxylase / biotin carboxylase [EC:6.4.1.2 6.3.4.14];ACAC:acetyl-CoA carboxylase / biotin carboxylase [EC:6.4.1.2 6.3.4.14];ACAC:acetyl-CoA carboxylase / biotin carboxylase [EC:6.4.1.2 6.3.4.14];ACAC:acetyl-CoA carboxylase / biotin carboxylase [EC:6.4.1.2 6.3.4.14];ACAC:acetyl-CoA carboxylase / biotin carboxy…	Metabolic pathways ;Biosynthesis of secondary metabolites ;Pyruvate metabolism ;AMPK signaling pathway ;Insulin signaling pathway ;Fatty acid metabolism ;Propanoate metabolism ;Glucagon signaling pathway ;Fatty acid biosynthesis ;Aflatoxin biosynthesis ;	IPR011764;IPR011761;IPR011053;IPR011054;IPR000089;IPR005481;IPR005482;IPR005479;IPR016185;IPR013537;IPR013816;IPR013815;IPR001882;	Biotin carboxylation domain;ATP-grasp fold;Single hybrid motif;Rudiment single hybrid motif;Biotin/lipoyl attachment;"Carbamoyl-phosphate synthase, large subunit, N-terminal";"Biotin carboxylase, C-terminal";"Carbamoyl-phosphate synthetase large subunit-like, ATP-binding domain";Pre-ATP-grasp domain;"Acetyl-CoA carboxylase, central domain";"ATP-grasp fold, subdomain 2";"ATP-grasp fold, subdomain …
154298797	>gi|154298797|ref|XP_001549820.1| hypothetical protein BC1G_11290 [Botrytis cinerea B05.10]	1	4.66e-08	_NAEFPAK(ac)NISK_	NAEFPAK(1)NISK	872	0.30933	121.68	cytosol		purine ribonucleotide binding;anion binding;ribonucleotide binding;small molecule binding;ion binding;ribonucleoside binding;purine ribonucleoside triphosphate binding;carbohydrate derivative binding;adenyl ribonucleotide binding;nucleoside phosphate binding;molecular_function;nucleotide binding;nucleoside binding;adenyl nucleotide binding;heterocyclic compound binding;binding;purine nucleoside b…		K11262	ACAC:acetyl-CoA carboxylase / biotin carboxylase [EC:6.4.1.2 6.3.4.14];ACAC:acetyl-CoA carboxylase / biotin carboxylase [EC:6.4.1.2 6.3.4.14];ACAC:acetyl-CoA carboxylase / biotin carboxylase [EC:6.4.1.2 6.3.4.14];ACAC:acetyl-CoA carboxylase / biotin carboxylase [EC:6.4.1.2 6.3.4.14];ACAC:acetyl-CoA carboxylase / biotin carboxylase [EC:6.4.1.2 6.3.4.14];ACAC:acetyl-CoA carboxylase / biotin carboxy…	Metabolic pathways ;Biosynthesis of secondary metabolites ;Pyruvate metabolism ;AMPK signaling pathway ;Insulin signaling pathway ;Fatty acid metabolism ;Propanoate metabolism ;Glucagon signaling pathway ;Fatty acid biosynthesis ;Aflatoxin biosynthesis ;	IPR011764;IPR011761;IPR011053;IPR011054;IPR000089;IPR005481;IPR005482;IPR005479;IPR016185;IPR013537;IPR013816;IPR013815;IPR001882;	Biotin carboxylation domain;ATP-grasp fold;Single hybrid motif;Rudiment single hybrid motif;Biotin/lipoyl attachment;"Carbamoyl-phosphate synthase, large subunit, N-terminal";"Biotin carboxylase, C-terminal";"Carbamoyl-phosphate synthetase large subunit-like, ATP-binding domain";Pre-ATP-grasp domain;"Acetyl-CoA carboxylase, central domain";"ATP-grasp fold, subdomain 2";"ATP-grasp fold, subdomain …
154298817	>gi|154298817|ref|XP_001549830.1| hypothetical protein BC1G_11300 [Botrytis cinerea B05.10]	1	0.00373041	_VTALK(ac)NGDFR_	VTALK(1)NGDFR	61	-0.29024	70.942	cytosol,nuclear
154298823	>gi|154298823|ref|XP_001549833.1| hypothetical protein BC1G_11303 [Botrytis cinerea B05.10]	1	0.0216811	_AK(ac)YDQTLAPHWNK_	AK(1)YDQTLAPHWNK	165	1.1066	48.568	mitochondria
154298823	>gi|154298823|ref|XP_001549833.1| hypothetical protein BC1G_11303 [Botrytis cinerea B05.10]	1	0.0027546	_DLTTWQEK(ac)FSK_	DLTTWQEK(1)FSK	357	-0.68499	65.179	mitochondria
154298920	>gi|154298920|ref|XP_001549881.1| translation elongation factor EF-Tu [Botrytis cinerea B05.10]	1	0.00329905	_VTDIETFK(ac)K_	VTDIETFK(1)K	262	-1.2978	86.898	mitochondria	gene expression;organic substance biosynthetic process;biosynthetic process;macromolecule biosynthetic process;cellular macromolecule metabolic process;cellular process;translation;biological_process;cellular macromolecule biosynthetic process;metabolic process;organic substance metabolic process;cellular biosynthetic process;cellular protein metabolic process;macromolecule metabolic process;cell…	molecular_function;binding;heterocyclic compound binding;RNA binding;organic cyclic compound binding;nucleic acid binding;translation factor activity, nucleic acid binding;translation elongation factor activity;purine ribonucleotide binding;anion binding;ribonucleotide binding;small molecule binding;ion binding;ribonucleoside binding;purine ribonucleoside triphosphate binding;carbohydrate derivat…	cell part;cell;cellular_component;intracellular;				IPR004161;IPR004160;IPR004541;IPR009000;IPR009001;IPR000795;IPR027417;	"Translation elongation factor EFTu/EF1A, domain 2";"Translation elongation factor EFTu/EF1A, C-terminal";"Translation elongation factor EFTu/EF1A, bacterial/organelle";"Translation protein, beta-barrel domain";"Translation elongation factor EF1A/initiation factor IF2gamma, C-terminal";"Elongation factor, GTP-binding domain";P-loop containing nucleoside triphosphate hydrolase;
160380630	>gi|160380630|sp|A6SFV4.1|DBP8_BOTFB RecName: Full=ATP-dependent RNA helicase dbp8;>gi|154298930|ref|XP_001549886.1| hypothetical protein BC1G_11712 [Botrytis cinerea B05.10]	1	0.000231508	_NSIQGSK(ac)TVDR_	NSIQGSK(1)TVDR	11	0.4033	88.021	nuclear							IPR011545;IPR014014;IPR014001;IPR000629;IPR001650;IPR027417;	DEAD/DEAH box helicase domain;"RNA helicase, DEAD-box type, Q motif";"Helicase superfamily 1/2, ATP-binding domain";"ATP-dependent RNA helicase DEAD-box, conserved site";"Helicase, C-terminal";P-loop containing nucleoside triphosphate hydrolase;
154298946	>gi|154298946|ref|XP_001549894.1| 40S ribosomal protein S12 [Botrytis cinerea B05.10]	1	0.028592	_IPLIK(ac)VPDGK_	IPLIK(1)VPDGK	95	1.2055	53.567	cytosol				K02951	RP-S12e:small subunit ribosomal protein S12e;	Ribosome ;	IPR004038;IPR029064;IPR000530;	Ribosomal protein L7Ae/L30e/S12e/Gadd45;50S ribosomal protein L30e-like;Ribosomal protein S12e;
154298946	>gi|154298946|ref|XP_001549894.1| 40S ribosomal protein S12 [Botrytis cinerea B05.10]	1	4.32e-34	_QAHM(ox)CVLNEACEEEAYK(ac)K_	QAHMCVLNEACEEEAYK(1)K	79	0.53699	147.83	cytosol				K02951	RP-S12e:small subunit ribosomal protein S12e;	Ribosome ;	IPR004038;IPR029064;IPR000530;	Ribosomal protein L7Ae/L30e/S12e/Gadd45;50S ribosomal protein L30e-like;Ribosomal protein S12e;
154298948	>gi|154298948|ref|XP_001549895.1| 40S ribosomal protein S22 [Botrytis cinerea B05.10]	1	5.77e-15	_FLGVMQK(ac)HGYIGEFEEVDDHR_	FLGVMQK(1)HGYIGEFEEVDDHR	43	-0.86285	105.79	cytosol				K02957	RP-S15Ae:small subunit ribosomal protein S15Ae;	Ribosome ;	IPR000630;	Ribosomal protein S8;
154298948	>gi|154298948|ref|XP_001549895.1| 40S ribosomal protein S22 [Botrytis cinerea B05.10]	1	0.00249134	_IEDFEK(ac)WVVK_	IEDFEK(1)WVVK	88	-0.94294	70.942	cytosol				K02957	RP-S15Ae:small subunit ribosomal protein S15Ae;	Ribosome ;	IPR000630;	Ribosomal protein S8;
154298948	>gi|154298948|ref|XP_001549895.1| 40S ribosomal protein S22 [Botrytis cinerea B05.10]	1	0.00119825	_YNVK(ac)IEDFEK_	YNVK(1)IEDFEK	82	1.4536	78.683	cytosol				K02957	RP-S15Ae:small subunit ribosomal protein S15Ae;	Ribosome ;	IPR000630;	Ribosomal protein S8;
154298956	>gi|154298956|ref|XP_001549899.1| p68 RNA helicase [Botrytis cinerea B05.10];>gi|160380700|sp|A6SFW7.2|DBP2_BOTFB RecName: Full=ATP-dependent RNA helicase dbp2	1	0.00366295	_DWVLNEFK(ac)TGK_	DWVLNEFK(1)TGK	355	-0.13085	63.091	nuclear				K12823	DDX5:ATP-dependent RNA helicase DDX5/DBP2 [EC:3.6.4.13];DDX5:ATP-dependent RNA helicase DDX5/DBP2 [EC:3.6.4.13];DDX5:ATP-dependent RNA helicase DDX5/DBP2 [EC:3.6.4.13];	Spliceosome ;Proteoglycans in cancer ;Transcriptional misregulation in cancer ;	IPR014001;IPR014014;IPR011545;IPR000629;IPR027417;IPR001650;	"Helicase superfamily 1/2, ATP-binding domain";"RNA helicase, DEAD-box type, Q motif";DEAD/DEAH box helicase domain;"ATP-dependent RNA helicase DEAD-box, conserved site";P-loop containing nucleoside triphosphate hydrolase;"Helicase, C-terminal";
154298956	>gi|154298956|ref|XP_001549899.1| p68 RNA helicase [Botrytis cinerea B05.10];>gi|160380700|sp|A6SFW7.2|DBP2_BOTFB RecName: Full=ATP-dependent RNA helicase dbp2	1	0.0307526	_FEK(ac)SFYK_	FEK(1)SFYK	23	0.050925	55.37	nuclear				K12823	DDX5:ATP-dependent RNA helicase DDX5/DBP2 [EC:3.6.4.13];DDX5:ATP-dependent RNA helicase DDX5/DBP2 [EC:3.6.4.13];DDX5:ATP-dependent RNA helicase DDX5/DBP2 [EC:3.6.4.13];	Spliceosome ;Proteoglycans in cancer ;Transcriptional misregulation in cancer ;	IPR014001;IPR014014;IPR011545;IPR000629;IPR027417;IPR001650;	"Helicase superfamily 1/2, ATP-binding domain";"RNA helicase, DEAD-box type, Q motif";DEAD/DEAH box helicase domain;"ATP-dependent RNA helicase DEAD-box, conserved site";P-loop containing nucleoside triphosphate hydrolase;"Helicase, C-terminal";
154298956	>gi|154298956|ref|XP_001549899.1| p68 RNA helicase [Botrytis cinerea B05.10];>gi|160380700|sp|A6SFW7.2|DBP2_BOTFB RecName: Full=ATP-dependent RNA helicase dbp2	0.999986	0.000311464	_HLEK(ac)IMEDKDNK_	HLEK(1)IMEDKDNK	302	0.060525	90.697	nuclear				K12823	DDX5:ATP-dependent RNA helicase DDX5/DBP2 [EC:3.6.4.13];DDX5:ATP-dependent RNA helicase DDX5/DBP2 [EC:3.6.4.13];DDX5:ATP-dependent RNA helicase DDX5/DBP2 [EC:3.6.4.13];	Spliceosome ;Proteoglycans in cancer ;Transcriptional misregulation in cancer ;	IPR014001;IPR014014;IPR011545;IPR000629;IPR027417;IPR001650;	"Helicase superfamily 1/2, ATP-binding domain";"RNA helicase, DEAD-box type, Q motif";DEAD/DEAH box helicase domain;"ATP-dependent RNA helicase DEAD-box, conserved site";P-loop containing nucleoside triphosphate hydrolase;"Helicase, C-terminal";
154298956	>gi|154298956|ref|XP_001549899.1| p68 RNA helicase [Botrytis cinerea B05.10];>gi|160380700|sp|A6SFW7.2|DBP2_BOTFB RecName: Full=ATP-dependent RNA helicase dbp2	1	0.000395999	_SEEDVAK(ac)FR_	SEEDVAK(1)FR	42	-0.34395	103.55	nuclear				K12823	DDX5:ATP-dependent RNA helicase DDX5/DBP2 [EC:3.6.4.13];DDX5:ATP-dependent RNA helicase DDX5/DBP2 [EC:3.6.4.13];DDX5:ATP-dependent RNA helicase DDX5/DBP2 [EC:3.6.4.13];	Spliceosome ;Proteoglycans in cancer ;Transcriptional misregulation in cancer ;	IPR014001;IPR014014;IPR011545;IPR000629;IPR027417;IPR001650;	"Helicase superfamily 1/2, ATP-binding domain";"RNA helicase, DEAD-box type, Q motif";DEAD/DEAH box helicase domain;"ATP-dependent RNA helicase DEAD-box, conserved site";P-loop containing nucleoside triphosphate hydrolase;"Helicase, C-terminal";
154298978	>gi|154298978|ref|XP_001549910.1| hypothetical protein BC1G_11736 [Botrytis cinerea B05.10]	1	0.006777	_TPEEFK(ac)EIR_	TPEEFK(1)EIR	343	0.19823	65.719	nuclear		molecular_function;binding;heterocyclic compound binding;organic cyclic compound binding;nucleic acid binding;					IPR013087;IPR007087;	Zinc finger C2H2-type/integrase DNA-binding domain;"Zinc finger, C2H2";
154298987	>gi|154298987|ref|XP_001549914.1| L-lactate ferricytochrome c oxidoreductase [Botrytis cinerea B05.10]	1	0.00900241	_INAMSDK(ac)YK_	INAMSDK(1)YK	268	-1.5202	66.056	cytosol	biological_process;single-organism metabolic process;metabolic process;oxidation-reduction process;	coenzyme binding;cofactor binding;anion binding;ribonucleotide binding;small molecule binding;ion binding;carbohydrate derivative binding;nucleoside phosphate binding;molecular_function;nucleotide binding;binding;heterocyclic compound binding;organic cyclic compound binding;FMN binding;catalytic activity;oxidoreductase activity;					IPR001199;IPR000262;IPR013785;IPR012133;IPR018506;	Cytochrome b5-like heme/steroid binding domain;FMN-dependent dehydrogenase;Aldolase-type TIM barrel;"Alpha-hydroxy acid dehydrogenase, FMN-dependent";"Cytochrome b5, heme-binding site";
154298997	>gi|154298997|ref|XP_001549919.1| hypothetical protein BC1G_11811 [Botrytis cinerea B05.10]	1	0.00952361	_GEVK(ac)YTTYFQQR_	GEVK(1)YTTYFQQR	568	0.83851	54.343	nuclear	nitrogen compound metabolic process;gene expression;cellular aromatic compound metabolic process;RNA metabolic process;cellular macromolecule metabolic process;nucleic acid metabolic process;cellular process;cellular nitrogen compound metabolic process;biological_process;nucleobase-containing compound metabolic process;organic cyclic compound metabolic process;metabolic process;organic substance …		cell part;cell;cellular_component;intracellular;				IPR011990;IPR003107;	Tetratricopeptide-like helical domain;HAT (Half-A-TPR) repeat;
154299015	>gi|154299015|ref|XP_001549928.1| hypothetical protein BC1G_11820 [Botrytis cinerea B05.10]	1	0.00390122	_SK(ac)YTTNEECLFK_	SK(1)YTTNEECLFK	154	0.33516	57.106	nuclear
154299015	>gi|154299015|ref|XP_001549928.1| hypothetical protein BC1G_11820 [Botrytis cinerea B05.10]	1	5.36e-05	_STK(ac)YATFLR_	STK(1)YATFLR	203	-0.033409	119.75	nuclear
154299017	>gi|154299017|ref|XP_001549929.1| hypothetical protein BC1G_11821 [Botrytis cinerea B05.10]	1	0.0236926	_SEDAISK(ac)SADVSMPTHS_	SEDAISK(1)SADVSMPTHS	561	0.66337	51.03	mitochondria	biological_process;metabolic process;single-organism metabolic process;oxidation-reduction process;	molecular_function;catalytic activity;oxidoreductase activity;		K00140	mmsA:malonate-semialdehyde dehydrogenase (acetylating) / methylmalonate-semialdehyde dehydrogenase [EC:1.2.1.18 1.2.1.27];mmsA:malonate-semialdehyde dehydrogenase (acetylating) / methylmalonate-semialdehyde dehydrogenase [EC:1.2.1.18 1.2.1.27];mmsA:malonate-semialdehyde dehydrogenase (acetylating) / methylmalonate-semialdehyde dehydrogenase [EC:1.2.1.18 1.2.1.27];mmsA:malonate-semialdehyde dehydr…	Metabolic pathways ;Carbon metabolism ;Valine, leucine and isoleucine degradation ;Inositol phosphate metabolism ;Propanoate metabolism ;beta-Alanine metabolism ;	IPR015590;IPR010061;IPR016161;IPR016162;IPR016160;IPR016163;	Aldehyde dehydrogenase domain;Methylmalonate-semialdehyde dehydrogenase;Aldehyde/histidinol dehydrogenase;Aldehyde dehydrogenase N-terminal domain;"Aldehyde dehydrogenase, cysteine active site";"Aldehyde dehydrogenase, C-terminal";
154299021	>gi|154299021|ref|XP_001549931.1| inorganic pyrophosphatase [Botrytis cinerea B05.10]	1	0.00280057	_K(ac)YATDIVR_	K(1)YATDIVR	161	-0.36753	101.25	cytosol,nuclear	biological_process;cellular process;metabolic process;cellular metabolic process;phosphorus metabolic process;phosphate-containing compound metabolic process;	molecular_function;binding;cation binding;ion binding;metal ion binding;magnesium ion binding;pyrophosphatase activity;hydrolase activity, acting on acid anhydrides;hydrolase activity;catalytic activity;hydrolase activity, acting on acid anhydrides, in = phosphorus-containing anhydrides;inorganic diphosphatase activity;	intracellular;cell part;cell;intracellular part;cellular_component;cytoplasm;	K01507	ppa:inorganic pyrophosphatase [EC:3.6.1.1];	Oxidative phosphorylation ;	IPR008162;	Inorganic pyrophosphatase;
154299021	>gi|154299021|ref|XP_001549931.1| inorganic pyrophosphatase [Botrytis cinerea B05.10]	1	6.91e-20	_TTPGDVSTTNVTVK(ac)HSTSR_	TTPGDVSTTNVTVK(1)HSTSR	195	-0.74174	119.8	cytosol,nuclear	biological_process;cellular process;metabolic process;cellular metabolic process;phosphorus metabolic process;phosphate-containing compound metabolic process;	molecular_function;binding;cation binding;ion binding;metal ion binding;magnesium ion binding;pyrophosphatase activity;hydrolase activity, acting on acid anhydrides;hydrolase activity;catalytic activity;hydrolase activity, acting on acid anhydrides, in = phosphorus-containing anhydrides;inorganic diphosphatase activity;	intracellular;cell part;cell;intracellular part;cellular_component;cytoplasm;	K01507	ppa:inorganic pyrophosphatase [EC:3.6.1.1];	Oxidative phosphorylation ;	IPR008162;	Inorganic pyrophosphatase;
154299051	>gi|154299051|ref|XP_001549946.1| hypothetical protein BC1G_11838 [Botrytis cinerea B05.10]	1	5.44e-05	_AIVYDK(ac)PGTISTK_	AIVYDK(1)PGTISTK	22	1.1483	82.202	cytosol	biological_process;single-organism metabolic process;metabolic process;oxidation-reduction process;	molecular_function;binding;cation binding;ion binding;transition metal ion binding;metal ion binding;zinc ion binding;catalytic activity;oxidoreductase activity;					IPR016040;IPR011032;IPR013154;IPR013149;IPR002328;IPR020843;	NAD(P)-binding domain;GroES (chaperonin 10)-like;Alcohol dehydrogenase GroES-like;"Alcohol dehydrogenase, C-terminal";"Alcohol dehydrogenase, zinc-type, conserved site";"Polyketide synthase, enoylreductase domain";
229488238	>gi|229488238|sp|A6SFQ6.1|EIF3B_BOTFB RecName: Full=Eukaryotic translation initiation factor 3 subunit B; Short=eIF3b; AltName: Full=Eukaryotic translation initiation factor 3 90 kDa subunit homolog; Short=eIF3 p90; AltName: Full=Translation initiation fac	1	3.94e-05	_EYSK(ac)VFDQEDADR_	EYSK(1)VFDQEDADR	657	0.20081	77.894	nuclear				K03253	EIF3B:translation initiation factor 3 subunit B;	RNA transport ;	IPR011042;IPR011400;IPR000504;IPR015943;IPR013979;IPR012677;	"Six-bladed beta-propeller, TolB-like";Eukaryotic translation initiation factor 3 subunit B;RNA recognition motif domain;WD40/YVTN repeat-like-containing domain;"Translation initiation factor, beta propellor-like domain";Nucleotide-binding alpha-beta plait domain;
229488238	>gi|229488238|sp|A6SFQ6.1|EIF3B_BOTFB RecName: Full=Eukaryotic translation initiation factor 3 subunit B; Short=eIF3b; AltName: Full=Eukaryotic translation initiation factor 3 90 kDa subunit homolog; Short=eIF3 p90; AltName: Full=Translation initiation fac	1	0.0204995	_GEQLREEPVEK(ac)FK_	GEQLREEPVEK(1)FK	626	1.0275	64.104	nuclear				K03253	EIF3B:translation initiation factor 3 subunit B;	RNA transport ;	IPR011042;IPR011400;IPR000504;IPR015943;IPR013979;IPR012677;	"Six-bladed beta-propeller, TolB-like";Eukaryotic translation initiation factor 3 subunit B;RNA recognition motif domain;WD40/YVTN repeat-like-containing domain;"Translation initiation factor, beta propellor-like domain";Nucleotide-binding alpha-beta plait domain;
229488238	>gi|229488238|sp|A6SFQ6.1|EIF3B_BOTFB RecName: Full=Eukaryotic translation initiation factor 3 subunit B; Short=eIF3b; AltName: Full=Eukaryotic translation initiation factor 3 90 kDa subunit homolog; Short=eIF3 p90; AltName: Full=Translation initiation fac	1	8.83e-05	_IEEFTEK(ac)EHLR_	IEEFTEK(1)EHLR	151	-0.91441	90.913	nuclear				K03253	EIF3B:translation initiation factor 3 subunit B;	RNA transport ;	IPR011042;IPR011400;IPR000504;IPR015943;IPR013979;IPR012677;	"Six-bladed beta-propeller, TolB-like";Eukaryotic translation initiation factor 3 subunit B;RNA recognition motif domain;WD40/YVTN repeat-like-containing domain;"Translation initiation factor, beta propellor-like domain";Nucleotide-binding alpha-beta plait domain;
229488238	>gi|229488238|sp|A6SFQ6.1|EIF3B_BOTFB RecName: Full=Eukaryotic translation initiation factor 3 subunit B; Short=eIF3b; AltName: Full=Eukaryotic translation initiation factor 3 90 kDa subunit homolog; Short=eIF3 p90; AltName: Full=Translation initiation fac	1	2.31e-06	_SHK(ac)FAFVEYSSPVEAIAACK_	SHK(1)FAFVEYSSPVEAIAACK	89	-0.19383	80.236	nuclear				K03253	EIF3B:translation initiation factor 3 subunit B;	RNA transport ;	IPR011042;IPR011400;IPR000504;IPR015943;IPR013979;IPR012677;	"Six-bladed beta-propeller, TolB-like";Eukaryotic translation initiation factor 3 subunit B;RNA recognition motif domain;WD40/YVTN repeat-like-containing domain;"Translation initiation factor, beta propellor-like domain";Nucleotide-binding alpha-beta plait domain;
154299109	>gi|154299109|ref|XP_001549975.1| conserved hypothetical protein [Botrytis cinerea B05.10]	1	0.00181184	_EAEK(ac)LVDR_	EAEK(1)LVDR	112	-0.27928	95.502	cytosol	biological_process;cellular process;cellular macromolecule metabolic process;metabolic process;organic substance metabolic process;cellular protein metabolic process;protein metabolic process;macromolecule metabolic process;cellular metabolic process;primary metabolic process;protein folding;	purine ribonucleotide binding;anion binding;ribonucleotide binding;small molecule binding;ion binding;ribonucleoside binding;purine ribonucleoside triphosphate binding;carbohydrate derivative binding;adenyl ribonucleotide binding;nucleoside phosphate binding;molecular_function;nucleotide binding;nucleoside binding;adenyl nucleotide binding;heterocyclic compound binding;binding;purine nucleoside b…					IPR012716;IPR027413;IPR027410;IPR027409;IPR002194;IPR002423;IPR017998;	"T-complex protein 1, beta subunit";GroEL-like equatorial domain;TCP-1-like chaperonin intermediate domain;GroEL-like apical domain;"Chaperonin TCP-1, conserved site";Chaperonin Cpn60/TCP-1 family;Chaperone tailless complex polypeptide 1 (TCP-1);
154299109	>gi|154299109|ref|XP_001549975.1| conserved hypothetical protein [Botrytis cinerea B05.10]	1	0.00283695	_ELGVIESYK(ac)LK_	ELGVIESYK(1)LK	497	-0.43382	67.385	cytosol	biological_process;cellular process;cellular macromolecule metabolic process;metabolic process;organic substance metabolic process;cellular protein metabolic process;protein metabolic process;macromolecule metabolic process;cellular metabolic process;primary metabolic process;protein folding;	purine ribonucleotide binding;anion binding;ribonucleotide binding;small molecule binding;ion binding;ribonucleoside binding;purine ribonucleoside triphosphate binding;carbohydrate derivative binding;adenyl ribonucleotide binding;nucleoside phosphate binding;molecular_function;nucleotide binding;nucleoside binding;adenyl nucleotide binding;heterocyclic compound binding;binding;purine nucleoside b…					IPR012716;IPR027413;IPR027410;IPR027409;IPR002194;IPR002423;IPR017998;	"T-complex protein 1, beta subunit";GroEL-like equatorial domain;TCP-1-like chaperonin intermediate domain;GroEL-like apical domain;"Chaperonin TCP-1, conserved site";Chaperonin Cpn60/TCP-1 family;Chaperone tailless complex polypeptide 1 (TCP-1);
229557986	>gi|229557986|sp|A6SFG0.1|CLU_BOTFB RecName: Full=Clustered mitochondria protein homolog; AltName: Full=Protein TIF31 homolog;>gi|154299184|ref|XP_001550012.1| hypothetical protein BC1G_11770 [Botrytis cinerea B05.10]	1	0.00193538	_AFK(ac)HVAGNYLR_	AFK(1)HVAGNYLR	800	0.83812	71.221	nuclear							IPR013026;IPR025697;IPR027523;IPR023231;IPR019734;IPR028275;IPR011990;	Tetratricopeptide repeat-containing domain;CLU domain;Clustered mitochondria protein;GSKIP domain;Tetratricopeptide repeat;"Clustered mitochondria protein, N-terminal";Tetratricopeptide-like helical domain;
229557986	>gi|229557986|sp|A6SFG0.1|CLU_BOTFB RecName: Full=Clustered mitochondria protein homolog; AltName: Full=Protein TIF31 homolog;>gi|154299184|ref|XP_001550012.1| hypothetical protein BC1G_11770 [Botrytis cinerea B05.10]	1	0.00590646	_ISLLQDQK(ac)K_	ISLLQDQK(1)K	1006	-0.54551	78.939	nuclear							IPR013026;IPR025697;IPR027523;IPR023231;IPR019734;IPR028275;IPR011990;	Tetratricopeptide repeat-containing domain;CLU domain;Clustered mitochondria protein;GSKIP domain;Tetratricopeptide repeat;"Clustered mitochondria protein, N-terminal";Tetratricopeptide-like helical domain;
154299200	>gi|154299200|ref|XP_001550020.1| hypothetical protein BC1G_11778 [Botrytis cinerea B05.10]	1	0.00643438	_LHK(ac)YTDQLK_	LHK(1)YTDQLK	560	0.36748	68.371	nuclear							IPR011510;IPR001660;IPR013761;	"Sterile alpha motif, type 2";Sterile alpha motif domain;Sterile alpha motif/pointed domain;
154299238	>gi|154299238|ref|XP_001550039.1| hypothetical protein BC1G_11797 [Botrytis cinerea B05.10]	1	8.95e-05	_HTLQQYDK(ac)HDR_	HTLQQYDK(1)HDR	718	-0.20528	90.614	nuclear							IPR013026;IPR001440;IPR019734;IPR011990;	Tetratricopeptide repeat-containing domain;Tetratricopeptide TPR1;Tetratricopeptide repeat;Tetratricopeptide-like helical domain;
154299240	>gi|154299240|ref|XP_001550040.1| hypothetical protein BC1G_11798 [Botrytis cinerea B05.10]	1	0.0001542	_HQIYAFK(ac)CLSK_	HQIYAFK(1)CLSK	165	-0.88596	87.719	nuclear							IPR027417;IPR029295;IPR014978;IPR014001;IPR014012;IPR013999;IPR001650;IPR000330;IPR001487;IPR018359;	P-loop containing nucleoside triphosphate hydrolase;Snf2 ATP coupling domain;"Glutamine-Leucine-Glutamine, QLQ";"Helicase superfamily 1/2, ATP-binding domain";"Helicase/SANT-associated, DNA binding";HAS subgroup;"Helicase, C-terminal";SNF2-related;Bromodomain;"Bromodomain, conserved site";
154299309	>gi|154299309|ref|XP_001550074.1| hypothetical protein BC1G_11140 [Botrytis cinerea B05.10]	1	0.00312369	_HK(ac)YNEVLSNLR_	HK(1)YNEVLSNLR	169	0.37806	64.121	nuclear				K14290	XPO1:exportin-1;XPO1:exportin-1;XPO1:exportin-1;XPO1:exportin-1;XPO1:exportin-1;	RNA transport ;Ribosome biogenesis in eukaryotes ;Epstein-Barr virus infection ;HTLV-I infection ;Influenza A ;	IPR016024;IPR011989;	Armadillo-type fold;Armadillo-like helical;
154299315	>gi|154299315|ref|XP_001550077.1| endo-polygalacturonase precursor [Botrytis cinerea B05.10]	1	0.00196655	_LDGQGAK(ac)YWDGK_	LDGQGAK(1)YWDGK	132	0.28813	67.997	extracellular				K01184	E3.2.1.15:polygalacturonase [EC:3.2.1.15];E3.2.1.15:polygalacturonase [EC:3.2.1.15];E3.2.1.15:polygalacturonase [EC:3.2.1.15];	Metabolic pathways ;Starch and sucrose metabolism ;Pentose and glucuronate interconversions ;	IPR011050;IPR012334;IPR006626;IPR000743;	Pectin lyase fold/virulence factor;Pectin lyase fold;Parallel beta-helix repeat;"Glycoside hydrolase, family 28";
154299333	>gi|154299333|ref|XP_001550086.1| hypothetical protein BC1G_11152 [Botrytis cinerea B05.10]	1	0.0362796	_GK(ac)YDAMELIK_	GK(1)YDAMELIK	611	-1.181	46.352	nuclear							IPR009604;	LsmAD domain;
154299400	>gi|154299400|ref|XP_001550119.1| hypothetical protein BC1G_10962 [Botrytis cinerea B05.10]	1	1.83e-05	_QIQEIAK(ac)DAAK_	QIQEIAK(1)DAAK	195	1.0755	100.93	mitochondria							IPR029058;IPR013744;	Alpha/Beta hydrolase fold;Protein of unknown function DUF1749;
154299512	>gi|154299512|ref|XP_001550175.1| hypothetical protein BC1G_11018 [Botrytis cinerea B05.10]	1	0.00820179	_WDEK(ac)TCNGGLR_	WDEK(1)TCNGGLR	160	-2.0466	59.198	extracellular		molecular_function;catalytic activity;					IPR012341;IPR005198;IPR008928;	Six-hairpin glycosidase;"Glycoside hydrolase, family 76";Six-hairpin glycosidase-like;
154299528	>gi|154299528|ref|XP_001550183.1| hypothetical protein BC1G_11026 [Botrytis cinerea B05.10]	1	0.0050549	_IILETAK(ac)HK_	IILETAK(1)HK	210	1.1028	72.928	cytosol							IPR023395;IPR018247;IPR018108;IPR011992;IPR002067;IPR002048;	Mitochondrial carrier domain;"EF-Hand 1, calcium-binding site";Mitochondrial substrate/solute carrier;EF-hand domain pair;Mitochondrial carrier protein;EF-hand domain;
154299528	>gi|154299528|ref|XP_001550183.1| hypothetical protein BC1G_11026 [Botrytis cinerea B05.10]	1	0.0319394	_TILK(ac)EEGFK_	TILK(1)EEGFK	597	2.6578	50.353	cytosol							IPR023395;IPR018247;IPR018108;IPR011992;IPR002067;IPR002048;	Mitochondrial carrier domain;"EF-Hand 1, calcium-binding site";Mitochondrial substrate/solute carrier;EF-hand domain pair;Mitochondrial carrier protein;EF-hand domain;
154299583	>gi|154299583|ref|XP_001550210.1| hypothetical protein BC1G_10754 [Botrytis cinerea B05.10]	1	0.000563598	_NKPMTK(ac)TEQER_	NKPMTK(1)TEQER	880	-1.9483	93.839	nuclear		molecular_function;binding;protein binding;					IPR001487;IPR027353;IPR018359;	Bromodomain;NET domain;"Bromodomain, conserved site";
154299629	>gi|154299629|ref|XP_001550233.1| hypothetical protein BC1G_10777 [Botrytis cinerea B05.10]	1	0.0198757	_EYVMGK(ac)YK_	EYVMGK(1)YK	312	0.032873	61.962	cytosol	biological_process;single-organism metabolic process;cellular process;metabolic process;small molecule metabolic process;organic acid metabolic process;oxoacid metabolic process;organic substance metabolic process;cellular metabolic process;carboxylic acid metabolic process;nitrogen compound metabolic process;organic substance biosynthetic process;aspartate family amino acid biosynthetic process;…	molecular_function;transferase activity, transferring acyl groups;transferase activity, transferring acyl groups, acyl groups = converted into alkyl on transfer;catalytic activity;transferase activity;homocitrate synthase activity;		K01655	LYS21:homocitrate synthase [EC:2.3.3.14];LYS21:homocitrate synthase [EC:2.3.3.14];LYS21:homocitrate synthase [EC:2.3.3.14];LYS21:homocitrate synthase [EC:2.3.3.14];LYS21:homocitrate synthase [EC:2.3.3.14];LYS21:homocitrate synthase [EC:2.3.3.14];LYS21:homocitrate synthase [EC:2.3.3.14];	Metabolic pathways ;Biosynthesis of antibiotics ;Microbial metabolism in diverse environments ;Biosynthesis of amino acids ;2-Oxocarboxylic acid metabolism ;Pyruvate metabolism ;Lysine biosynthesis ;	IPR002034;IPR011872;IPR000891;IPR013785;	"Alpha-isopropylmalate/homocitrate synthase, conserved site";"Homocitrate synthase, fungi/archaea";Pyruvate carboxyltransferase;Aldolase-type TIM barrel;
154299639	>gi|154299639|ref|XP_001550238.1| predicted protein [Botrytis cinerea B05.10]	1	0.00429027	_DYYVNEDPAHLEFAK(ac)K_	DYYVNEDPAHLEFAK(1)K	91	-0.28291	45.084	cytosol,nuclear							IPR013097;IPR011008;	Stress responsive alpha-beta barrel;Dimeric alpha-beta barrel;
154299696	>gi|154299696|ref|XP_001550266.1| hypothetical protein BC1G_11474 [Botrytis cinerea B05.10]	1	0.00292173	_VVK(ac)EFGR_	VVK(1)EFGR	179	0.23848	107.32	nuclear							IPR000629;IPR014014;IPR014001;IPR027417;IPR011545;	"ATP-dependent RNA helicase DEAD-box, conserved site";"RNA helicase, DEAD-box type, Q motif";"Helicase superfamily 1/2, ATP-binding domain";P-loop containing nucleoside triphosphate hydrolase;DEAD/DEAH box helicase domain;
154299808	>gi|154299808|ref|XP_001550322.1| hypothetical protein BC1G_11530 [Botrytis cinerea B05.10]	1	0.000153898	_VGSAYSTTLANHK(ac)FK_	VGSAYSTTLANHK(1)FK	176	-0.045655	73.386	cytosol							IPR017439;IPR002933;IPR011650;	Amidohydrolase;Peptidase M20;"Peptidase M20, dimerisation domain";
154299847	>gi|154299847|ref|XP_001550341.1| hypothetical protein BC1G_10814 [Botrytis cinerea B05.10]	1	0.0071536	_EPSSTELEQLK(ac)EK_	EPSSTELEQLK(1)EK	34	0.74407	55.724	cytosol				K00972	UAP1:UDP-N-acetylglucosamine/UDP-N-acetylgalactosamine diphosphorylase [EC:2.7.7.23 2.7.7.83];UAP1:UDP-N-acetylglucosamine/UDP-N-acetylgalactosamine diphosphorylase [EC:2.7.7.23 2.7.7.83];UAP1:UDP-N-acetylglucosamine/UDP-N-acetylgalactosamine diphosphorylase [EC:2.7.7.23 2.7.7.83];	Metabolic pathways ;Biosynthesis of antibiotics ;Amino sugar and nucleotide sugar metabolism ;	IPR029044;IPR002618;	Nucleotide-diphospho-sugar transferases;UTP--glucose-1-phosphate uridylyltransferase family;
154299861	>gi|154299861|ref|XP_001550348.1| hypothetical protein BC1G_10821 [Botrytis cinerea B05.10];>gi|190359860|sp|A6SED8.2|MYO1_BOTFB RecName: Full=Myosin-1; AltName: Full=Class I unconventional myosin; AltName: Full=Type I myosin	1	0.000753214	_QTFDK(ac)FVER_	QTFDK(1)FVER	661	0.052364	94.692	nuclear		molecular_function;pyrophosphatase activity;nucleoside-triphosphatase activity;hydrolase activity, acting on acid anhydrides;hydrolase activity;catalytic activity;hydrolase activity, acting on acid anhydrides, in = phosphorus-containing anhydrides;motor activity;purine ribonucleotide binding;anion binding;ribonucleotide binding;small molecule binding;ion binding;ribonucleoside binding;purine ribo…	cytoskeletal part;cell;cellular_component;actin cytoskeleton;intracellular;protein complex;intracellular non-membrane-bounded organelle;organelle;macromolecular complex;non-membrane-bounded organelle;intracellular organelle part;cell part;intracellular organelle;intracellular part;organelle part;cytoskeleton;myosin complex;				IPR010926;IPR027417;IPR001609;IPR001452;	Myosin tail 2;P-loop containing nucleoside triphosphate hydrolase;"Myosin head, motor domain";SH3 domain;
154299911	>gi|154299911|ref|XP_001550373.1| hypothetical protein BC1G_10846 [Botrytis cinerea B05.10]	1	0.0024242	_NTIFDIK(ac)R_	NTIFDIK(1)R	74	0.31231	101.54	cytosol				K03283	HSPA1_8:heat shock 70kDa protein 1/8;HSPA1_8:heat shock 70kDa protein 1/8;HSPA1_8:heat shock 70kDa protein 1/8;HSPA1_8:heat shock 70kDa protein 1/8;HSPA1_8:heat shock 70kDa protein 1/8;HSPA1_8:heat shock 70kDa protein 1/8;HSPA1_8:heat shock 70kDa protein 1/8;HSPA1_8:heat shock 70kDa protein 1/8;HSPA1_8:heat shock 70kDa protein 1/8;HSPA1_8:heat shock 70kDa protein 1/8;HSPA1_8:heat shock 70kDa prot…	Spliceosome ;Protein processing in endoplasmic reticulum ;Epstein-Barr virus infection ;Endocytosis ;Influenza A ;MAPK signaling pathway ;Legionellosis ;Measles ;Estrogen signaling pathway ;Toxoplasmosis ;Antigen processing and presentation ;	IPR018181;IPR013126;IPR029047;	"Heat shock protein 70, conserved site";Heat shock protein 70 family;"Heat shock protein 70kD, peptide-binding domain";
154299911	>gi|154299911|ref|XP_001550373.1| hypothetical protein BC1G_10846 [Botrytis cinerea B05.10]	1	2.9e-10	_SK(ac)VDEIVLVGGSTR_	SK(1)VDEIVLVGGSTR	330	-0.12282	114.27	cytosol				K03283	HSPA1_8:heat shock 70kDa protein 1/8;HSPA1_8:heat shock 70kDa protein 1/8;HSPA1_8:heat shock 70kDa protein 1/8;HSPA1_8:heat shock 70kDa protein 1/8;HSPA1_8:heat shock 70kDa protein 1/8;HSPA1_8:heat shock 70kDa protein 1/8;HSPA1_8:heat shock 70kDa protein 1/8;HSPA1_8:heat shock 70kDa protein 1/8;HSPA1_8:heat shock 70kDa protein 1/8;HSPA1_8:heat shock 70kDa protein 1/8;HSPA1_8:heat shock 70kDa prot…	Spliceosome ;Protein processing in endoplasmic reticulum ;Epstein-Barr virus infection ;Endocytosis ;Influenza A ;MAPK signaling pathway ;Legionellosis ;Measles ;Estrogen signaling pathway ;Toxoplasmosis ;Antigen processing and presentation ;	IPR018181;IPR013126;IPR029047;	"Heat shock protein 70, conserved site";Heat shock protein 70 family;"Heat shock protein 70kD, peptide-binding domain";
160380638	>gi|160380638|sp|A6SEH9.1|DED1_BOTFB RecName: Full=ATP-dependent RNA helicase ded1;>gi|154299943|ref|XP_001550389.1| hypothetical protein BC1G_10862 [Botrytis cinerea B05.10]	1	0.00146196	_DGK(ac)HIAGPANAR_	DGK(1)HIAGPANAR	136	0.44822	73.273	nuclear				K11594	DDX3X:ATP-dependent RNA helicase DDX3X [EC:3.6.4.13];DDX3X:ATP-dependent RNA helicase DDX3X [EC:3.6.4.13];DDX3X:ATP-dependent RNA helicase DDX3X [EC:3.6.4.13];	Viral carcinogenesis ;Hepatitis B ;RIG-I-like receptor signaling pathway ;	IPR027417;IPR001650;IPR000629;IPR011545;IPR014001;IPR014014;	P-loop containing nucleoside triphosphate hydrolase;"Helicase, C-terminal";"ATP-dependent RNA helicase DEAD-box, conserved site";DEAD/DEAH box helicase domain;"Helicase superfamily 1/2, ATP-binding domain";"RNA helicase, DEAD-box type, Q motif";
160380638	>gi|160380638|sp|A6SEH9.1|DED1_BOTFB RecName: Full=ATP-dependent RNA helicase ded1;>gi|154299943|ref|XP_001550389.1| hypothetical protein BC1G_10862 [Botrytis cinerea B05.10]	1	4.31e-06	_VEYVEDIDK(ac)R_	VEYVEDIDK(1)R	432	-0.30455	131.82	nuclear				K11594	DDX3X:ATP-dependent RNA helicase DDX3X [EC:3.6.4.13];DDX3X:ATP-dependent RNA helicase DDX3X [EC:3.6.4.13];DDX3X:ATP-dependent RNA helicase DDX3X [EC:3.6.4.13];	Viral carcinogenesis ;Hepatitis B ;RIG-I-like receptor signaling pathway ;	IPR027417;IPR001650;IPR000629;IPR011545;IPR014001;IPR014014;	P-loop containing nucleoside triphosphate hydrolase;"Helicase, C-terminal";"ATP-dependent RNA helicase DEAD-box, conserved site";DEAD/DEAH box helicase domain;"Helicase superfamily 1/2, ATP-binding domain";"RNA helicase, DEAD-box type, Q motif";
154299945	>gi|154299945|ref|XP_001550390.1| hypothetical protein BC1G_10863 [Botrytis cinerea B05.10]	1	0.0158337	_GMTVK(ac)VITK_	GMTVK(1)VITK	163	-0.22733	63.734	mitochondria	cellular macromolecule catabolic process;organic substance catabolic process;cellular macromolecule metabolic process;cellular process;catabolic process;macromolecule catabolic process;protein catabolic process;biological_process;metabolic process;proteolysis;cellular catabolic process;cellular protein catabolic process;organic substance metabolic process;cellular protein metabolic process;cellul…	peptidase activity, acting on L-amino acid peptides;molecular_function;hydrolase activity;peptidase activity;catalytic activity;endopeptidase activity;	intracellular;protein complex;proteasome complex;macromolecular complex;cell part;cell;intracellular part;cellular_component;proteasome core complex;	K02734	PSMB2:20S proteasome subunit beta 4 [EC:3.4.25.1];	Proteasome ;	IPR016050;IPR029055;IPR001353;	"Proteasome beta-type subunit, conserved site";"Nucleophile aminohydrolases, N-terminal";"Proteasome, subunit alpha/beta";
154299945	>gi|154299945|ref|XP_001550390.1| hypothetical protein BC1G_10863 [Botrytis cinerea B05.10]	1	0.000290951	_M(ox)CTDELK(ac)R_	MCTDELK(1)R	150	-0.43233	138.54	mitochondria	cellular macromolecule catabolic process;organic substance catabolic process;cellular macromolecule metabolic process;cellular process;catabolic process;macromolecule catabolic process;protein catabolic process;biological_process;metabolic process;proteolysis;cellular catabolic process;cellular protein catabolic process;organic substance metabolic process;cellular protein metabolic process;cellul…	peptidase activity, acting on L-amino acid peptides;molecular_function;hydrolase activity;peptidase activity;catalytic activity;endopeptidase activity;	intracellular;protein complex;proteasome complex;macromolecular complex;cell part;cell;intracellular part;cellular_component;proteasome core complex;	K02734	PSMB2:20S proteasome subunit beta 4 [EC:3.4.25.1];	Proteasome ;	IPR016050;IPR029055;IPR001353;	"Proteasome beta-type subunit, conserved site";"Nucleophile aminohydrolases, N-terminal";"Proteasome, subunit alpha/beta";
154300078	>gi|154300078|ref|XP_001550456.1| hypothetical protein BC1G_11228 [Botrytis cinerea B05.10]	1	0.00222675	_IACVEDPQFTK(ac)DYHNENLR_	IACVEDPQFTK(1)DYHNENLR	456	-0.23217	58.123	mitochondria	lipid metabolic process;organic substance catabolic process;cellular lipid catabolic process;short-chain fatty acid metabolic process;small molecule catabolic process;oxoacid metabolic process;small molecule metabolic process;fatty acid catabolic process;monocarboxylic acid metabolic process;monocarboxylic acid catabolic process;single-organism metabolic process;single-organism catabolic process;…	molecular_function;carbon-oxygen lyase activity;hydro-lyase activity;catalytic activity;lyase activity;2-methylcitrate dehydratase activity;		K01720	prpD:2-methylcitrate dehydratase [EC:4.2.1.79];	Propanoate metabolism ;	IPR012705;IPR005656;	2-methylcitrate dehydratase PrpD;MmgE/PrpD;
154300088	>gi|154300088|ref|XP_001550461.1| hypothetical protein BC1G_11233 [Botrytis cinerea B05.10]	1	0.00315509	_GATIK(ac)YGR_	GATIK(1)YGR	245	1.3421	90.308	nuclear							IPR013320;IPR000757;	Concanavalin A-like lectin/glucanase domain;"Glycoside hydrolase, family 16";
154300127	>gi|154300127|ref|XP_001550480.1| hypothetical protein BC1G_10439 [Botrytis cinerea B05.10]	1	0.0108724	_DVEK(ac)FLGQER_	DVEK(1)FLGQER	280	-4.3412	60.598	nuclear	sulfur compound metabolic process;nitrogen compound metabolic process;organic substance biosynthetic process;glutathione metabolic process;small molecule biosynthetic process;oxoacid metabolic process;small molecule metabolic process;amide biosynthetic process;cellular amide metabolic process;cellular nitrogen compound metabolic process;organic acid biosynthetic process;single-organism metabolic …	molecular_function;acid-amino acid ligase activity;ligase activity;catalytic activity;ligase activity, forming carbon-nitrogen bonds;glutamate-cysteine ligase activity;		K11204	GCLC:glutamate--cysteine ligase catalytic subunit [EC:6.3.2.2];GCLC:glutamate--cysteine ligase catalytic subunit [EC:6.3.2.2];	Metabolic pathways ;Glutathione metabolism ;	IPR004308;	Glutamate-cysteine ligase catalytic subunit;
154300250	>gi|154300250|ref|XP_001550541.1| hypothetical protein BC1G_11314 [Botrytis cinerea B05.10]	1	0.00133399	_VPEMAESISEGTLK(ac)QWSK_	VPEMAESISEGTLK(1)QWSK	56	-0.9446	65.105	mitochondria				K00658	DLST:2-oxoglutarate dehydrogenase E2 component (dihydrolipoamide succinyltransferase) [EC:2.3.1.61];DLST:2-oxoglutarate dehydrogenase E2 component (dihydrolipoamide succinyltransferase) [EC:2.3.1.61];DLST:2-oxoglutarate dehydrogenase E2 component (dihydrolipoamide succinyltransferase) [EC:2.3.1.61];DLST:2-oxoglutarate dehydrogenase E2 component (dihydrolipoamide succinyltransferase) [EC:2.3.1.61]…	Metabolic pathways ;Biosynthesis of secondary metabolites ;Biosynthesis of antibiotics ;Microbial metabolism in diverse environments ;Carbon metabolism ;Lysine degradation ;Citrate cycle (TCA cycle) ;	IPR003016;IPR001078;IPR000089;IPR011053;IPR023213;	"2-oxo acid dehydrogenase, lipoyl-binding site";"2-oxoacid dehydrogenase acyltransferase, catalytic domain";Biotin/lipoyl attachment;Single hybrid motif;Chloramphenicol acetyltransferase-like domain;
154300252	>gi|154300252|ref|XP_001550542.1| hypothetical protein BC1G_11315 [Botrytis cinerea B05.10]	1	6.55e-05	_HPDPYRPPTAPGGSK(ac)YER_	HPDPYRPPTAPGGSK(1)YER	81	0.15287	88.385	mitochondria,nuclear				K03965	NDUFB9:NADH dehydrogenase (ubiquinone) 1 beta subcomplex subunit 9;NDUFB9:NADH dehydrogenase (ubiquinone) 1 beta subcomplex subunit 9;NDUFB9:NADH dehydrogenase (ubiquinone) 1 beta subcomplex subunit 9;NDUFB9:NADH dehydrogenase (ubiquinone) 1 beta subcomplex subunit 9;NDUFB9:NADH dehydrogenase (ubiquinone) 1 beta subcomplex subunit 9;NDUFB9:NADH dehydrogenase (ubiquinone) 1 beta subcomplex subunit…	Metabolic pathways ;Huntington's disease ;Oxidative phosphorylation ;Alzheimer's disease ;Parkinson's disease ;Non-alcoholic fatty liver disease (NAFLD) ;	IPR008011;	Complex 1 LYR protein;
160332370	>gi|160332370|sp|O74268.4|H2A_BOTFB RecName: Full=Histone H2A;>gi|154300254|ref|XP_001550543.1| histone H2A [Botrytis cinerea B05.10]	1	1.6e-19	_(ac)TGGK(ac)SAGGK(ac)AGTTK(ac)NAQSR_	TGGK(1)SAGGK(1)AGTTK(1)NAQSR	5	-0.089326	172.5	nuclear		protein binding;molecular_function;binding;protein dimerization activity;protein heterodimerization activity;		K11251	H2A:histone H2A;H2A:histone H2A;	Alcoholism ;Systemic lupus erythematosus ;	IPR009072;IPR002119;IPR007125;	Histone-fold;Histone H2A;Histone core;
160332370	>gi|160332370|sp|O74268.4|H2A_BOTFB RecName: Full=Histone H2A;>gi|154300254|ref|XP_001550543.1| histone H2A [Botrytis cinerea B05.10]	1	1.6e-19	_(ac)TGGK(ac)SAGGK(ac)AGTTK(ac)NAQSR_	TGGK(1)SAGGK(1)AGTTK(1)NAQSR	10	-0.089326	172.5	nuclear		protein binding;molecular_function;binding;protein dimerization activity;protein heterodimerization activity;		K11251	H2A:histone H2A;H2A:histone H2A;	Alcoholism ;Systemic lupus erythematosus ;	IPR009072;IPR002119;IPR007125;	Histone-fold;Histone H2A;Histone core;
160332370	>gi|160332370|sp|O74268.4|H2A_BOTFB RecName: Full=Histone H2A;>gi|154300254|ref|XP_001550543.1| histone H2A [Botrytis cinerea B05.10]	1	1.6e-19	_(ac)TGGK(ac)SAGGK(ac)AGTTK(ac)NAQSR_	TGGK(1)SAGGK(1)AGTTK(1)NAQSR	15	-0.089326	172.5	nuclear		protein binding;molecular_function;binding;protein dimerization activity;protein heterodimerization activity;		K11251	H2A:histone H2A;H2A:histone H2A;	Alcoholism ;Systemic lupus erythematosus ;	IPR009072;IPR002119;IPR007125;	Histone-fold;Histone H2A;Histone core;
154300256	>gi|154300256|ref|XP_001550544.1| histone H2B [Botrytis cinerea B05.10]	1	6.31e-05	_GVASK(ac)APAAAK(ac)APASASK_	GVASK(1)APAAAK(1)APASASK	15	0.20885	100.39	nuclear		molecular_function;binding;heterocyclic compound binding;organic cyclic compound binding;nucleic acid binding;DNA binding;	chromosome;cell;cellular_component;intracellular;protein complex;intracellular non-membrane-bounded organelle;organelle;DNA bending complex;protein-DNA complex;non-membrane-bounded organelle;macromolecular complex;intracellular organelle part;cell part;chromosomal part;intracellular organelle;intracellular part;organelle part;chromatin;DNA packaging complex;nucleosome;membrane-bounded organelle;i…	K11252	H2B:histone H2B;H2B:histone H2B;H2B:histone H2B;	Viral carcinogenesis ;Alcoholism ;Systemic lupus erythematosus ;	IPR007125;IPR000558;IPR009072;	Histone core;Histone H2B;Histone-fold;
154300256	>gi|154300256|ref|XP_001550544.1| histone H2B [Botrytis cinerea B05.10]	1	3.23e-08	_APASASK(ac)APASK(ac)QDAGK_	APASASK(1)APASK(1)QDAGK	22	-0.43855	114.01	nuclear		molecular_function;binding;heterocyclic compound binding;organic cyclic compound binding;nucleic acid binding;DNA binding;	chromosome;cell;cellular_component;intracellular;protein complex;intracellular non-membrane-bounded organelle;organelle;DNA bending complex;protein-DNA complex;non-membrane-bounded organelle;macromolecular complex;intracellular organelle part;cell part;chromosomal part;intracellular organelle;intracellular part;organelle part;chromatin;DNA packaging complex;nucleosome;membrane-bounded organelle;i…	K11252	H2B:histone H2B;H2B:histone H2B;H2B:histone H2B;	Viral carcinogenesis ;Alcoholism ;Systemic lupus erythematosus ;	IPR007125;IPR000558;IPR009072;	Histone core;Histone H2B;Histone-fold;
154300256	>gi|154300256|ref|XP_001550544.1| histone H2B [Botrytis cinerea B05.10]	1	3.23e-08	_APASASK(ac)APASK(ac)QDAGK_	APASASK(1)APASK(1)QDAGK	27	-0.43855	114.01	nuclear		molecular_function;binding;heterocyclic compound binding;organic cyclic compound binding;nucleic acid binding;DNA binding;	chromosome;cell;cellular_component;intracellular;protein complex;intracellular non-membrane-bounded organelle;organelle;DNA bending complex;protein-DNA complex;non-membrane-bounded organelle;macromolecular complex;intracellular organelle part;cell part;chromosomal part;intracellular organelle;intracellular part;organelle part;chromatin;DNA packaging complex;nucleosome;membrane-bounded organelle;i…	K11252	H2B:histone H2B;H2B:histone H2B;H2B:histone H2B;	Viral carcinogenesis ;Alcoholism ;Systemic lupus erythematosus ;	IPR007125;IPR000558;IPR009072;	Histone core;Histone H2B;Histone-fold;
154300256	>gi|154300256|ref|XP_001550544.1| histone H2B [Botrytis cinerea B05.10]	1	1.28e-12	_QDAGK(ac)K(ac)TTTSEGK(ac)PR_	QDAGK(1)K(1)TTTSEGK(1)PR	32	0.070466	144.18	nuclear		molecular_function;binding;heterocyclic compound binding;organic cyclic compound binding;nucleic acid binding;DNA binding;	chromosome;cell;cellular_component;intracellular;protein complex;intracellular non-membrane-bounded organelle;organelle;DNA bending complex;protein-DNA complex;non-membrane-bounded organelle;macromolecular complex;intracellular organelle part;cell part;chromosomal part;intracellular organelle;intracellular part;organelle part;chromatin;DNA packaging complex;nucleosome;membrane-bounded organelle;i…	K11252	H2B:histone H2B;H2B:histone H2B;H2B:histone H2B;	Viral carcinogenesis ;Alcoholism ;Systemic lupus erythematosus ;	IPR007125;IPR000558;IPR009072;	Histone core;Histone H2B;Histone-fold;
154300256	>gi|154300256|ref|XP_001550544.1| histone H2B [Botrytis cinerea B05.10]	1	4.91e-06	_AVTK(ac)YSSSTK_	AVTK(1)YSSSTK	134	0.76283	115.57	nuclear		molecular_function;binding;heterocyclic compound binding;organic cyclic compound binding;nucleic acid binding;DNA binding;	chromosome;cell;cellular_component;intracellular;protein complex;intracellular non-membrane-bounded organelle;organelle;DNA bending complex;protein-DNA complex;non-membrane-bounded organelle;macromolecular complex;intracellular organelle part;cell part;chromosomal part;intracellular organelle;intracellular part;organelle part;chromatin;DNA packaging complex;nucleosome;membrane-bounded organelle;i…	K11252	H2B:histone H2B;H2B:histone H2B;H2B:histone H2B;	Viral carcinogenesis ;Alcoholism ;Systemic lupus erythematosus ;	IPR007125;IPR000558;IPR009072;	Histone core;Histone H2B;Histone-fold;
154300256	>gi|154300256|ref|XP_001550544.1| histone H2B [Botrytis cinerea B05.10]	1	0.0076388	_ETYSSYIYK(ac)VLK_	ETYSSYIYK(1)VLK	57	0.42168	55.776	nuclear		molecular_function;binding;heterocyclic compound binding;organic cyclic compound binding;nucleic acid binding;DNA binding;	chromosome;cell;cellular_component;intracellular;protein complex;intracellular non-membrane-bounded organelle;organelle;DNA bending complex;protein-DNA complex;non-membrane-bounded organelle;macromolecular complex;intracellular organelle part;cell part;chromosomal part;intracellular organelle;intracellular part;organelle part;chromatin;DNA packaging complex;nucleosome;membrane-bounded organelle;i…	K11252	H2B:histone H2B;H2B:histone H2B;H2B:histone H2B;	Viral carcinogenesis ;Alcoholism ;Systemic lupus erythematosus ;	IPR007125;IPR000558;IPR009072;	Histone core;Histone H2B;Histone-fold;
154300256	>gi|154300256|ref|XP_001550544.1| histone H2B [Botrytis cinerea B05.10]	1	1.96e-16	_VLK(ac)QVHPDTGISNR_	VLK(1)QVHPDTGISNR	60	-0.29871	143.94	nuclear		molecular_function;binding;heterocyclic compound binding;organic cyclic compound binding;nucleic acid binding;DNA binding;	chromosome;cell;cellular_component;intracellular;protein complex;intracellular non-membrane-bounded organelle;organelle;DNA bending complex;protein-DNA complex;non-membrane-bounded organelle;macromolecular complex;intracellular organelle part;cell part;chromosomal part;intracellular organelle;intracellular part;organelle part;chromatin;DNA packaging complex;nucleosome;membrane-bounded organelle;i…	K11252	H2B:histone H2B;H2B:histone H2B;H2B:histone H2B;	Viral carcinogenesis ;Alcoholism ;Systemic lupus erythematosus ;	IPR007125;IPR000558;IPR009072;	Histone core;Histone H2B;Histone-fold;
154300256	>gi|154300256|ref|XP_001550544.1| histone H2B [Botrytis cinerea B05.10]	1	0.0175532	_GVASK(ac)APAAAK(ac)APASASK_	GVASK(1)APAAAK(1)APASASK	9	0.20885	63.415	nuclear		molecular_function;binding;heterocyclic compound binding;organic cyclic compound binding;nucleic acid binding;DNA binding;	chromosome;cell;cellular_component;intracellular;protein complex;intracellular non-membrane-bounded organelle;organelle;DNA bending complex;protein-DNA complex;non-membrane-bounded organelle;macromolecular complex;intracellular organelle part;cell part;chromosomal part;intracellular organelle;intracellular part;organelle part;chromatin;DNA packaging complex;nucleosome;membrane-bounded organelle;i…	K11252	H2B:histone H2B;H2B:histone H2B;H2B:histone H2B;	Viral carcinogenesis ;Alcoholism ;Systemic lupus erythematosus ;	IPR007125;IPR000558;IPR009072;	Histone core;Histone H2B;Histone-fold;
154300256	>gi|154300256|ref|XP_001550544.1| histone H2B [Botrytis cinerea B05.10]	1	1.28e-12	_QDAGK(ac)K(ac)TTTSEGK(ac)PR_	QDAGK(1)K(1)TTTSEGK(1)PR	33	0.070466	144.18	nuclear		molecular_function;binding;heterocyclic compound binding;organic cyclic compound binding;nucleic acid binding;DNA binding;	chromosome;cell;cellular_component;intracellular;protein complex;intracellular non-membrane-bounded organelle;organelle;DNA bending complex;protein-DNA complex;non-membrane-bounded organelle;macromolecular complex;intracellular organelle part;cell part;chromosomal part;intracellular organelle;intracellular part;organelle part;chromatin;DNA packaging complex;nucleosome;membrane-bounded organelle;i…	K11252	H2B:histone H2B;H2B:histone H2B;H2B:histone H2B;	Viral carcinogenesis ;Alcoholism ;Systemic lupus erythematosus ;	IPR007125;IPR000558;IPR009072;	Histone core;Histone H2B;Histone-fold;
154300256	>gi|154300256|ref|XP_001550544.1| histone H2B [Botrytis cinerea B05.10]	1	5.05e-07	_QDAGK(ac)K(ac)TTTSEGK(ac)PR_	QDAGK(1)K(1)TTTSEGK(1)PR	40	0.070466	124.78	nuclear		molecular_function;binding;heterocyclic compound binding;organic cyclic compound binding;nucleic acid binding;DNA binding;	chromosome;cell;cellular_component;intracellular;protein complex;intracellular non-membrane-bounded organelle;organelle;DNA bending complex;protein-DNA complex;non-membrane-bounded organelle;macromolecular complex;intracellular organelle part;cell part;chromosomal part;intracellular organelle;intracellular part;organelle part;chromatin;DNA packaging complex;nucleosome;membrane-bounded organelle;i…	K11252	H2B:histone H2B;H2B:histone H2B;H2B:histone H2B;	Viral carcinogenesis ;Alcoholism ;Systemic lupus erythematosus ;	IPR007125;IPR000558;IPR009072;	Histone core;Histone H2B;Histone-fold;
154300256	>gi|154300256|ref|XP_001550544.1| histone H2B [Botrytis cinerea B05.10]	1	0.000480188	_LILPGELAK(ac)HAVSEGTK_	LILPGELAK(1)HAVSEGTK	122	-0.61673	71.143	nuclear		molecular_function;binding;heterocyclic compound binding;organic cyclic compound binding;nucleic acid binding;DNA binding;	chromosome;cell;cellular_component;intracellular;protein complex;intracellular non-membrane-bounded organelle;organelle;DNA bending complex;protein-DNA complex;non-membrane-bounded organelle;macromolecular complex;intracellular organelle part;cell part;chromosomal part;intracellular organelle;intracellular part;organelle part;chromatin;DNA packaging complex;nucleosome;membrane-bounded organelle;i…	K11252	H2B:histone H2B;H2B:histone H2B;H2B:histone H2B;	Viral carcinogenesis ;Alcoholism ;Systemic lupus erythematosus ;	IPR007125;IPR000558;IPR009072;	Histone core;Histone H2B;Histone-fold;
182647393	>gi|182647393|sp|A6SDR8.1|GAR1_BOTFB RecName: Full=H/ACA ribonucleoprotein complex subunit 1; AltName: Full=snoRNP protein GAR1;>gi|154300292|ref|XP_001550562.1| hypothetical protein BC1G_11335 [Botrytis cinerea B05.10]	1	0.0382105	_TGDK(ac)FYIGGDK_	TGDK(1)FYIGGDK	118	0.17737	46.358	mitochondria				K11128	GAR1:H/ACA ribonucleoprotein complex subunit 1;	Ribosome biogenesis in eukaryotes ;	IPR007504;IPR021154;IPR009000;	"H/ACA ribonucleoprotein complex, subunit Gar1/Naf1";"H/ACA ribonucleoprotein complex, subunit Gar1";"Translation protein, beta-barrel domain";
154300294	>gi|154300294|ref|XP_001550563.1| hypothetical protein BC1G_11336 [Botrytis cinerea B05.10]	1	0.00731417	_AK(ac)YDAEIAAKPR_	AK(1)YDAEIAAKPR	70	-0.054017	73.881	cytosol				K01868	TARS:threonyl-tRNA synthetase [EC:6.1.1.3];	Aminoacyl-tRNA biosynthesis ;	IPR004154;IPR004095;IPR018163;IPR002314;IPR002320;IPR012947;IPR006195;IPR012675;IPR012676;	Anticodon-binding;TGS;"Threonyl/alanyl tRNA synthetase, class II-like, putative editing domain";"Aminoacyl-tRNA synthetase, class II (G/ H/ P/ S), conserved domain";"Threonine-tRNA ligase, class IIa";"Threonyl/alanyl tRNA synthetase, SAD";"Aminoacyl-tRNA synthetase, class II";Beta-grasp domain;TGS-like;
154300308	>gi|154300308|ref|XP_001550570.1| hypothetical protein BC1G_11343 [Botrytis cinerea B05.10]	1	0.0239569	_AQK(ac)HMEAENYEAAISTLNTAK_	AQK(1)HMEAENYEAAISTLNTAK	364	0.51533	48.597	extracellular		molecular_function;binding;protein binding;		K09523	DNAJC3:DnaJ homolog subfamily C member 3;DNAJC3:DnaJ homolog subfamily C member 3;	Protein processing in endoplasmic reticulum ;Influenza A ;	IPR013026;IPR001623;IPR019734;IPR011990;	Tetratricopeptide repeat-containing domain;DnaJ domain;Tetratricopeptide repeat;Tetratricopeptide-like helical domain;
154300308	>gi|154300308|ref|XP_001550570.1| hypothetical protein BC1G_11343 [Botrytis cinerea B05.10]	1	0.0339345	_YYEK(ac)HQYASGVK_	YYEK(1)HQYASGVK	275	0.82591	59.294	extracellular		molecular_function;binding;protein binding;		K09523	DNAJC3:DnaJ homolog subfamily C member 3;DNAJC3:DnaJ homolog subfamily C member 3;	Protein processing in endoplasmic reticulum ;Influenza A ;	IPR013026;IPR001623;IPR019734;IPR011990;	Tetratricopeptide repeat-containing domain;DnaJ domain;Tetratricopeptide repeat;Tetratricopeptide-like helical domain;
154300308	>gi|154300308|ref|XP_001550570.1| hypothetical protein BC1G_11343 [Botrytis cinerea B05.10]	0.998825	0.0120303	_MAQAAQDFDK(ac)VLTIKPGHEPALSQR_	MAQAAQDFDK(0.999)VLTIK(0.001)PGHEPALSQR	96	-0.74912	86.987	extracellular		molecular_function;binding;protein binding;		K09523	DNAJC3:DnaJ homolog subfamily C member 3;DNAJC3:DnaJ homolog subfamily C member 3;	Protein processing in endoplasmic reticulum ;Influenza A ;	IPR013026;IPR001623;IPR019734;IPR011990;	Tetratricopeptide repeat-containing domain;DnaJ domain;Tetratricopeptide repeat;Tetratricopeptide-like helical domain;
154300316	>gi|154300316|ref|XP_001550574.1| hypothetical protein BC1G_11347 [Botrytis cinerea B05.10]	1	0.00578033	_GAVDETSENYGGVYAGSGSHPDVK(ac)HR_	GAVDETSENYGGVYAGSGSHPDVK(1)HR	281	0.35763	77.445	cytosol				K01568	E4.1.1.1:pyruvate decarboxylase [EC:4.1.1.1];E4.1.1.1:pyruvate decarboxylase [EC:4.1.1.1];E4.1.1.1:pyruvate decarboxylase [EC:4.1.1.1];E4.1.1.1:pyruvate decarboxylase [EC:4.1.1.1];	Metabolic pathways ;Biosynthesis of secondary metabolites ;Biosynthesis of antibiotics ;Glycolysis / Gluconeogenesis ;	IPR012000;IPR012001;IPR029035;IPR029061;IPR011766;	"Thiamine pyrophosphate enzyme, central domain";"Thiamine pyrophosphate enzyme, N-terminal TPP-binding domain";DHS-like NAD/FAD-binding domain;Thiamin diphosphate-binding fold;"Thiamine pyrophosphate enzyme, C-terminal TPP-binding";
154300316	>gi|154300316|ref|XP_001550574.1| hypothetical protein BC1G_11347 [Botrytis cinerea B05.10]	1	0.0410885	_SDFNTAGFSYK(ac)TSQLNTIDFHSTK_	SDFNTAGFSYK(1)TSQLNTIDFHSTK	308	1.8053	40.986	cytosol				K01568	E4.1.1.1:pyruvate decarboxylase [EC:4.1.1.1];E4.1.1.1:pyruvate decarboxylase [EC:4.1.1.1];E4.1.1.1:pyruvate decarboxylase [EC:4.1.1.1];E4.1.1.1:pyruvate decarboxylase [EC:4.1.1.1];	Metabolic pathways ;Biosynthesis of secondary metabolites ;Biosynthesis of antibiotics ;Glycolysis / Gluconeogenesis ;	IPR012000;IPR012001;IPR029035;IPR029061;IPR011766;	"Thiamine pyrophosphate enzyme, central domain";"Thiamine pyrophosphate enzyme, N-terminal TPP-binding domain";DHS-like NAD/FAD-binding domain;Thiamin diphosphate-binding fold;"Thiamine pyrophosphate enzyme, C-terminal TPP-binding";
154300356	>gi|154300356|ref|XP_001550594.1| hypothetical protein BC1G_11367 [Botrytis cinerea B05.10]	1	0.000807338	_SVYYPK(ac)YNASR_	SVYYPK(1)YNASR	462	0.11688	73.881	cytosol		molecular_function;cofactor binding;anion binding;binding;ion binding;pyridoxal phosphate binding;		K01739	metB:cystathionine gamma-synthase [EC:2.5.1.48];metB:cystathionine gamma-synthase [EC:2.5.1.48];metB:cystathionine gamma-synthase [EC:2.5.1.48];metB:cystathionine gamma-synthase [EC:2.5.1.48];metB:cystathionine gamma-synthase [EC:2.5.1.48];metB:cystathionine gamma-synthase [EC:2.5.1.48];metB:cystathionine gamma-synthase [EC:2.5.1.48];	Metabolic pathways ;Biosynthesis of secondary metabolites ;Biosynthesis of antibiotics ;Biosynthesis of amino acids ;Cysteine and methionine metabolism ;Sulfur metabolism ;Selenocompound metabolism ;	IPR015424;IPR015421;IPR015422;IPR000277;	Pyridoxal phosphate-dependent transferase;"Pyridoxal phosphate-dependent transferase, major region, subdomain 1";"Pyridoxal phosphate-dependent transferase, major region, subdomain 2";"Cys/Met metabolism, pyridoxal phosphate-dependent enzyme";
154300374	">gi|154300374|ref|XP_001550603.1| dihydrolipoyl dehydrogenase, mitochondrial precursor [Botrytis cinerea B05.10]"	1	0.00739732	_EAAMATYGK(ac)AVHY_	EAAMATYGK(1)AVHY	506	-0.87583	58.172	mitochondria	biological_process;single-organism metabolic process;metabolic process;oxidation-reduction process;	oxidoreductase activity, acting on a sulfur group of donors;molecular_function;oxidoreductase activity, acting on NAD(P)H;oxidoreductase activity;catalytic activity;oxidoreductase activity, acting on a sulfur group of donors, = NAD(P) as acceptor;		K00382	DLD:dihydrolipoamide dehydrogenase [EC:1.8.1.4];DLD:dihydrolipoamide dehydrogenase [EC:1.8.1.4];DLD:dihydrolipoamide dehydrogenase [EC:1.8.1.4];DLD:dihydrolipoamide dehydrogenase [EC:1.8.1.4];DLD:dihydrolipoamide dehydrogenase [EC:1.8.1.4];DLD:dihydrolipoamide dehydrogenase [EC:1.8.1.4];DLD:dihydrolipoamide dehydrogenase [EC:1.8.1.4];DLD:dihydrolipoamide dehydrogenase [EC:1.8.1.4];DLD:dihydrolipo…	Metabolic pathways ;Biosynthesis of secondary metabolites ;Biosynthesis of antibiotics ;Microbial metabolism in diverse environments ;Carbon metabolism ;Glycine, serine and threonine metabolism ;Glycolysis / Gluconeogenesis ;Pyruvate metabolism ;Valine, leucine and isoleucine degradation ;Citrate cycle (TCA cycle) ;	IPR012999;IPR001327;IPR004099;IPR013027;IPR006258;IPR023753;IPR016156;	"Pyridine nucleotide-disulphide oxidoreductase, class I, active site";"Pyridine nucleotide-disulphide oxidoreductase, NAD-binding domain";"Pyridine nucleotide-disulphide oxidoreductase, dimerisation domain";FAD-dependent pyridine nucleotide-disulphide oxidoreductase;Dihydrolipoamide dehydrogenase;"Pyridine nucleotide-disulphide oxidoreductase, FAD/NAD(P)-binding domain";"FAD/NAD-linked reductase,…
154300374	">gi|154300374|ref|XP_001550603.1| dihydrolipoyl dehydrogenase, mitochondrial precursor [Botrytis cinerea B05.10]"	1	0.0159404	_LSLEAAK(ac)GGK_	LSLEAAK(1)GGK	299	-0.37219	63.624	mitochondria	biological_process;single-organism metabolic process;metabolic process;oxidation-reduction process;	oxidoreductase activity, acting on a sulfur group of donors;molecular_function;oxidoreductase activity, acting on NAD(P)H;oxidoreductase activity;catalytic activity;oxidoreductase activity, acting on a sulfur group of donors, = NAD(P) as acceptor;		K00382	DLD:dihydrolipoamide dehydrogenase [EC:1.8.1.4];DLD:dihydrolipoamide dehydrogenase [EC:1.8.1.4];DLD:dihydrolipoamide dehydrogenase [EC:1.8.1.4];DLD:dihydrolipoamide dehydrogenase [EC:1.8.1.4];DLD:dihydrolipoamide dehydrogenase [EC:1.8.1.4];DLD:dihydrolipoamide dehydrogenase [EC:1.8.1.4];DLD:dihydrolipoamide dehydrogenase [EC:1.8.1.4];DLD:dihydrolipoamide dehydrogenase [EC:1.8.1.4];DLD:dihydrolipo…	Metabolic pathways ;Biosynthesis of secondary metabolites ;Biosynthesis of antibiotics ;Microbial metabolism in diverse environments ;Carbon metabolism ;Glycine, serine and threonine metabolism ;Glycolysis / Gluconeogenesis ;Pyruvate metabolism ;Valine, leucine and isoleucine degradation ;Citrate cycle (TCA cycle) ;	IPR012999;IPR001327;IPR004099;IPR013027;IPR006258;IPR023753;IPR016156;	"Pyridine nucleotide-disulphide oxidoreductase, class I, active site";"Pyridine nucleotide-disulphide oxidoreductase, NAD-binding domain";"Pyridine nucleotide-disulphide oxidoreductase, dimerisation domain";FAD-dependent pyridine nucleotide-disulphide oxidoreductase;Dihydrolipoamide dehydrogenase;"Pyridine nucleotide-disulphide oxidoreductase, FAD/NAD(P)-binding domain";"FAD/NAD-linked reductase,…
154300374	">gi|154300374|ref|XP_001550603.1| dihydrolipoyl dehydrogenase, mitochondrial precursor [Botrytis cinerea B05.10]"	1	0.01695	_NNVK(ac)YVK_	NNVK(1)YVK	151	-0.51855	72.138	mitochondria	biological_process;single-organism metabolic process;metabolic process;oxidation-reduction process;	oxidoreductase activity, acting on a sulfur group of donors;molecular_function;oxidoreductase activity, acting on NAD(P)H;oxidoreductase activity;catalytic activity;oxidoreductase activity, acting on a sulfur group of donors, = NAD(P) as acceptor;		K00382	DLD:dihydrolipoamide dehydrogenase [EC:1.8.1.4];DLD:dihydrolipoamide dehydrogenase [EC:1.8.1.4];DLD:dihydrolipoamide dehydrogenase [EC:1.8.1.4];DLD:dihydrolipoamide dehydrogenase [EC:1.8.1.4];DLD:dihydrolipoamide dehydrogenase [EC:1.8.1.4];DLD:dihydrolipoamide dehydrogenase [EC:1.8.1.4];DLD:dihydrolipoamide dehydrogenase [EC:1.8.1.4];DLD:dihydrolipoamide dehydrogenase [EC:1.8.1.4];DLD:dihydrolipo…	Metabolic pathways ;Biosynthesis of secondary metabolites ;Biosynthesis of antibiotics ;Microbial metabolism in diverse environments ;Carbon metabolism ;Glycine, serine and threonine metabolism ;Glycolysis / Gluconeogenesis ;Pyruvate metabolism ;Valine, leucine and isoleucine degradation ;Citrate cycle (TCA cycle) ;	IPR012999;IPR001327;IPR004099;IPR013027;IPR006258;IPR023753;IPR016156;	"Pyridine nucleotide-disulphide oxidoreductase, class I, active site";"Pyridine nucleotide-disulphide oxidoreductase, NAD-binding domain";"Pyridine nucleotide-disulphide oxidoreductase, dimerisation domain";FAD-dependent pyridine nucleotide-disulphide oxidoreductase;Dihydrolipoamide dehydrogenase;"Pyridine nucleotide-disulphide oxidoreductase, FAD/NAD(P)-binding domain";"FAD/NAD-linked reductase,…
154300406	>gi|154300406|ref|XP_001550619.1| hypothetical protein BC1G_11392 [Botrytis cinerea B05.10]	1	3.72e-05	_APEMSAAGVAK(ac)QMSK_	APEMSAAGVAK(1)QMSK	383	-0.59958	79.652	cytosol	monosaccharide catabolic process;organic substance catabolic process;carbohydrate metabolic process;hexose metabolic process;catabolic process;biological_process;carbohydrate catabolic process;single-organism carbohydrate metabolic process;single-organism carbohydrate catabolic process;metabolic process;glucose metabolic process;hexose catabolic process;organic substance metabolic process;monosac…	molecular_function;intramolecular transferase activity;intramolecular transferase activity, phosphotransferases;catalytic activity;isomerase activity;phosphoglycerate mutase activity;binding;cation binding;ion binding;transition metal ion binding;metal ion binding;manganese ion binding;	intracellular;cell part;cell;intracellular part;cellular_component;cytoplasm;	K15633	gpmI:2,3-bisphosphoglycerate-independent phosphoglycerate mutase [EC:5.4.2.12];gpmI:2,3-bisphosphoglycerate-independent phosphoglycerate mutase [EC:5.4.2.12];gpmI:2,3-bisphosphoglycerate-independent phosphoglycerate mutase [EC:5.4.2.12];gpmI:2,3-bisphosphoglycerate-independent phosphoglycerate mutase [EC:5.4.2.12];gpmI:2,3-bisphosphoglycerate-independent phosphoglycerate mutase [EC:5.4.2.12];gpmI…	Metabolic pathways ;Biosynthesis of secondary metabolites ;Biosynthesis of antibiotics ;Microbial metabolism in diverse environments ;Biosynthesis of amino acids ;Carbon metabolism ;Glycine, serine and threonine metabolism ;Glycolysis / Gluconeogenesis ;Methane metabolism ;	IPR006124;IPR017849;IPR017850;IPR005995;IPR011258;	Metalloenzyme;"Alkaline phosphatase-like, alpha/beta/alpha";"Alkaline-phosphatase-like, core domain";"Phosphoglycerate mutase, 2,3-bisphosphoglycerate-independent";"BPG-independent PGAM, N-terminal";
154300455	>gi|154300455|ref|XP_001550643.1| hypothetical protein BC1G_11051 [Botrytis cinerea B05.10]	1	0.000241571	_ILGWGDAEK(ac)APSK_	ILGWGDAEK(1)APSK	290	-1.0712	73.877	cytosol	biological_process;metabolic process;	molecular_function;catalytic activity;		K00626	E2.3.1.9:acetyl-CoA C-acetyltransferase [EC:2.3.1.9];E2.3.1.9:acetyl-CoA C-acetyltransferase [EC:2.3.1.9];E2.3.1.9:acetyl-CoA C-acetyltransferase [EC:2.3.1.9];E2.3.1.9:acetyl-CoA C-acetyltransferase [EC:2.3.1.9];E2.3.1.9:acetyl-CoA C-acetyltransferase [EC:2.3.1.9];E2.3.1.9:acetyl-CoA C-acetyltransferase [EC:2.3.1.9];E2.3.1.9:acetyl-CoA C-acetyltransferase [EC:2.3.1.9];E2.3.1.9:acetyl-CoA C-acetyl…	Metabolic pathways ;Biosynthesis of secondary metabolites ;Biosynthesis of antibiotics ;Microbial metabolism in diverse environments ;Carbon metabolism ;Pyruvate metabolism ;Valine, leucine and isoleucine degradation ;Fatty acid metabolism ;Lysine degradation ;Tryptophan metabolism ;Two-component system ;Fatty acid degradation ;Butanoate metabolism ;Glyoxylate and dicarboxylate metabolism ;Terpen…	IPR002155;IPR020617;IPR020610;IPR020613;IPR020616;IPR016038;IPR016039;	Thiolase;"Thiolase, C-terminal";"Thiolase, active site";"Thiolase, conserved site";"Thiolase, N-terminal";"Thiolase-like, subgroup";Thiolase-like;
154300455	>gi|154300455|ref|XP_001550643.1| hypothetical protein BC1G_11051 [Botrytis cinerea B05.10]	1	0.0352588	_NGAK(ac)YGDQTLVDGVLK_	NGAK(1)YGDQTLVDGVLK	137	-1.4188	42.314	cytosol	biological_process;metabolic process;	molecular_function;catalytic activity;		K00626	E2.3.1.9:acetyl-CoA C-acetyltransferase [EC:2.3.1.9];E2.3.1.9:acetyl-CoA C-acetyltransferase [EC:2.3.1.9];E2.3.1.9:acetyl-CoA C-acetyltransferase [EC:2.3.1.9];E2.3.1.9:acetyl-CoA C-acetyltransferase [EC:2.3.1.9];E2.3.1.9:acetyl-CoA C-acetyltransferase [EC:2.3.1.9];E2.3.1.9:acetyl-CoA C-acetyltransferase [EC:2.3.1.9];E2.3.1.9:acetyl-CoA C-acetyltransferase [EC:2.3.1.9];E2.3.1.9:acetyl-CoA C-acetyl…	Metabolic pathways ;Biosynthesis of secondary metabolites ;Biosynthesis of antibiotics ;Microbial metabolism in diverse environments ;Carbon metabolism ;Pyruvate metabolism ;Valine, leucine and isoleucine degradation ;Fatty acid metabolism ;Lysine degradation ;Tryptophan metabolism ;Two-component system ;Fatty acid degradation ;Butanoate metabolism ;Glyoxylate and dicarboxylate metabolism ;Terpen…	IPR002155;IPR020617;IPR020610;IPR020613;IPR020616;IPR016038;IPR016039;	Thiolase;"Thiolase, C-terminal";"Thiolase, active site";"Thiolase, conserved site";"Thiolase, N-terminal";"Thiolase-like, subgroup";Thiolase-like;
154300519	>gi|154300519|ref|XP_001550675.1| alcohol dehydrogenase [Botrytis cinerea B05.10]	1	9.72e-08	_LHTVDCMIEK(ac)FPLSDVQK_	LHTVDCMIEK(1)FPLSDVQK	312	-1.6393	92.427	cytosol	biological_process;single-organism metabolic process;metabolic process;oxidation-reduction process;	molecular_function;binding;cation binding;ion binding;transition metal ion binding;metal ion binding;zinc ion binding;catalytic activity;oxidoreductase activity;		K13953	adhP:alcohol dehydrogenase, propanol-preferring [EC:1.1.1.1];adhP:alcohol dehydrogenase, propanol-preferring [EC:1.1.1.1];adhP:alcohol dehydrogenase, propanol-preferring [EC:1.1.1.1];adhP:alcohol dehydrogenase, propanol-preferring [EC:1.1.1.1];adhP:alcohol dehydrogenase, propanol-preferring [EC:1.1.1.1];adhP:alcohol dehydrogenase, propanol-preferring [EC:1.1.1.1];adhP:alcohol dehydrogenase, propa…	Metabolic pathways ;Biosynthesis of secondary metabolites ;Biosynthesis of antibiotics ;Microbial metabolism in diverse environments ;Glycolysis / Gluconeogenesis ;Fatty acid degradation ;Tyrosine metabolism ;Retinol metabolism ;Metabolism of xenobiotics by cytochrome P450 ;Drug metabolism - cytochrome P450 ;Degradation of aromatic compounds ;Chloroalkane and chloroalkene degradation ;Naphthalene…	IPR020843;IPR013154;IPR013149;IPR002328;IPR011032;IPR016040;	"Polyketide synthase, enoylreductase domain";Alcohol dehydrogenase GroES-like;"Alcohol dehydrogenase, C-terminal";"Alcohol dehydrogenase, zinc-type, conserved site";GroES (chaperonin 10)-like;NAD(P)-binding domain;
154300648	>gi|154300648|ref|XP_001550739.1| hypothetical protein BC1G_10912 [Botrytis cinerea B05.10]	1	0.0213948	_ASHLLVK(ac)HK_	ASHLLVK(1)HK	79	0.636	59.931	mitochondria		molecular_function;binding;protein binding;		K09578	PIN1:peptidyl-prolyl cis-trans isomerase NIMA-interacting 1 [EC:5.2.1.8];	RIG-I-like receptor signaling pathway ;	IPR001202;IPR000297;	WW domain;"Peptidyl-prolyl cis-trans isomerase, PpiC-type";
154300666	>gi|154300666|ref|XP_001550748.1| hypothetical protein BC1G_10921 [Botrytis cinerea B05.10]	1	0.000216626	_ELAVFPK(ac)TWGR_	ELAVFPK(1)TWGR	352	-0.98911	86.463	cytosol		molecular_function;catalytic activity;		K01253	EPHX1:microsomal epoxide hydrolase [EC:3.3.2.9];EPHX1:microsomal epoxide hydrolase [EC:3.3.2.9];EPHX1:microsomal epoxide hydrolase [EC:3.3.2.9];	Chemical carcinogenesis ;Metabolism of xenobiotics by cytochrome P450 ;Bile secretion ;	IPR000639;IPR010497;IPR029058;	Epoxide hydrolase-like;"Epoxide hydrolase, N-terminal";Alpha/Beta hydrolase fold;
154300666	>gi|154300666|ref|XP_001550748.1| hypothetical protein BC1G_10921 [Botrytis cinerea B05.10]	1	0.0377432	_SK(ac)WFDQEGR_	SK(1)WFDQEGR	237	0.8065	43.958	cytosol		molecular_function;catalytic activity;		K01253	EPHX1:microsomal epoxide hydrolase [EC:3.3.2.9];EPHX1:microsomal epoxide hydrolase [EC:3.3.2.9];EPHX1:microsomal epoxide hydrolase [EC:3.3.2.9];	Chemical carcinogenesis ;Metabolism of xenobiotics by cytochrome P450 ;Bile secretion ;	IPR000639;IPR010497;IPR029058;	Epoxide hydrolase-like;"Epoxide hydrolase, N-terminal";Alpha/Beta hydrolase fold;
154300686	>gi|154300686|ref|XP_001550758.1| hypothetical protein BC1G_10931 [Botrytis cinerea B05.10]	1	0.000245166	_ADSYTSISQLTK(ac)YIK_	ADSYTSISQLTK(1)YIK	334	-1.6524	67.648	cytosol							IPR029035;IPR029061;IPR012000;IPR012001;IPR011766;	DHS-like NAD/FAD-binding domain;Thiamin diphosphate-binding fold;"Thiamine pyrophosphate enzyme, central domain";"Thiamine pyrophosphate enzyme, N-terminal TPP-binding domain";"Thiamine pyrophosphate enzyme, C-terminal TPP-binding";
154300686	>gi|154300686|ref|XP_001550758.1| hypothetical protein BC1G_10931 [Botrytis cinerea B05.10]	1	0.0220043	_ASEIEK(ac)VLLK_	ASEIEK(1)VLLK	556	0.50231	56.404	cytosol							IPR029035;IPR029061;IPR012000;IPR012001;IPR011766;	DHS-like NAD/FAD-binding domain;Thiamin diphosphate-binding fold;"Thiamine pyrophosphate enzyme, central domain";"Thiamine pyrophosphate enzyme, N-terminal TPP-binding domain";"Thiamine pyrophosphate enzyme, C-terminal TPP-binding";
154300722	>gi|154300722|ref|XP_001550776.1| hypothetical protein BC1G_10949 [Botrytis cinerea B05.10]	1	0.00848047	_EELTK(ac)EGFAK_	EELTK(1)EGFAK	129	0.31299	63.624	nuclear							IPR002108;IPR029006;	Actin-depolymerising factor homology domain;ADF-H/Gelsolin-like domain;
154300825	>gi|154300825|ref|XP_001550827.1| hypothetical protein BC1G_10712 [Botrytis cinerea B05.10]	1	0.0402161	_EYDICK(ac)CLK_	EYDICK(1)CLK	437	-2.4622	42.19	nuclear				K11238	BNI1:cytokinesis protein;	MAPK signaling pathway - yeast ;	IPR014768;IPR014767;IPR015425;IPR016024;IPR010473;IPR010472;	"Formin, GTPase-binding and FH3 domain";"Formin, diaphanous autoregulatory (DAD) domain";"Formin, FH2 domain";Armadillo-type fold;"Formin, GTPase-binding domain";"Formin, FH3 domain";
154300847	>gi|154300847|ref|XP_001550838.1| 60S ribosomal protein L28 [Botrytis cinerea B05.10]	1	0.0228374	_AVGVVPSEK(ac)GVTLITK_	AVGVVPSEK(1)GVTLITK	63	-0.60841	51.591	mitochondria				K02903	RP-L28e:large subunit ribosomal protein L28e;	Ribosome ;	IPR029004;	Ribosomal L28e/Mak16;
154300847	>gi|154300847|ref|XP_001550838.1| 60S ribosomal protein L28 [Botrytis cinerea B05.10]	1	2.09e-19	_DPLNLTNK(ac)HSR_	DPLNLTNK(1)HSR	42	-0.46328	201.46	mitochondria				K02903	RP-L28e:large subunit ribosomal protein L28e;	Ribosome ;	IPR029004;	Ribosomal L28e/Mak16;
154300847	>gi|154300847|ref|XP_001550838.1| 60S ribosomal protein L28 [Botrytis cinerea B05.10]	1	0.000501095	_K(ac)YAGFVNDK_	K(1)YAGFVNDK	46	-0.38598	103.26	mitochondria				K02903	RP-L28e:large subunit ribosomal protein L28e;	Ribosome ;	IPR029004;	Ribosomal L28e/Mak16;
154300847	>gi|154300847|ref|XP_001550838.1| 60S ribosomal protein L28 [Botrytis cinerea B05.10]	1	0.0207992	_YAGFVNDK(ac)AVGVVPSEK_	YAGFVNDK(1)AVGVVPSEK	54	-1.0528	67.418	mitochondria				K02903	RP-L28e:large subunit ribosomal protein L28e;	Ribosome ;	IPR029004;	Ribosomal L28e/Mak16;
154300847	>gi|154300847|ref|XP_001550838.1| 60S ribosomal protein L28 [Botrytis cinerea B05.10]	1	0.0167964	_PASSLNK(ac)TTYSK_	PASSLNK(1)TTYSK	84	3.3449	56.569	mitochondria				K02903	RP-L28e:large subunit ribosomal protein L28e;	Ribosome ;	IPR029004;	Ribosomal L28e/Mak16;
154300847	>gi|154300847|ref|XP_001550838.1| 60S ribosomal protein L28 [Botrytis cinerea B05.10]	1	0.000164998	_SQNAFLVK(ac)R_	SQNAFLVK(1)R	23	0.68115	122.33	mitochondria				K02903	RP-L28e:large subunit ribosomal protein L28e;	Ribosome ;	IPR029004;	Ribosomal L28e/Mak16;
154300847	>gi|154300847|ref|XP_001550838.1| 60S ribosomal protein L28 [Botrytis cinerea B05.10]	1	0.0343996	_TFAGVAK(ac)TVAQGGYR_	TFAGVAK(1)TVAQGGYR	100	0.60515	45.614	mitochondria				K02903	RP-L28e:large subunit ribosomal protein L28e;	Ribosome ;	IPR029004;	Ribosomal L28e/Mak16;
154300849	>gi|154300849|ref|XP_001550839.1| conserved hypothetical protein [Botrytis cinerea B05.10]	1	0.0170195	_FAEK(ac)VLK_	FAEK(1)VLK	241	0.39597	72.789	cytosol	biological_process;metabolic process;organic substance metabolic process;primary metabolic process;carbohydrate metabolic process;single-organism metabolic process;oxidation-reduction process;	molecular_function;catalytic activity;oxidoreductase activity;oxidoreductase activity, acting on CH-OH group of donors;oxidoreductase activity, acting on the CH-OH group of donors, NAD = or NADP as acceptor;		K00026	MDH2:malate dehydrogenase [EC:1.1.1.37];MDH2:malate dehydrogenase [EC:1.1.1.37];MDH2:malate dehydrogenase [EC:1.1.1.37];MDH2:malate dehydrogenase [EC:1.1.1.37];MDH2:malate dehydrogenase [EC:1.1.1.37];MDH2:malate dehydrogenase [EC:1.1.1.37];MDH2:malate dehydrogenase [EC:1.1.1.37];MDH2:malate dehydrogenase [EC:1.1.1.37];MDH2:malate dehydrogenase [EC:1.1.1.37];MDH2:malate dehydrogenase [EC:1.1.1.37];	Metabolic pathways ;Biosynthesis of secondary metabolites ;Biosynthesis of antibiotics ;Microbial metabolism in diverse environments ;Carbon metabolism ;Cysteine and methionine metabolism ;Pyruvate metabolism ;Citrate cycle (TCA cycle) ;Glyoxylate and dicarboxylate metabolism ;Carbon fixation in photosynthetic organisms ;	IPR016040;IPR022383;IPR010097;IPR015955;IPR001236;IPR001252;	NAD(P)-binding domain;"Lactate/malate dehydrogenase, C-terminal";"Malate dehydrogenase, type 1";"Lactate dehydrogenase/glycoside hydrolase, family 4, C-terminal";"Lactate/malate dehydrogenase, N-terminal";"Malate dehydrogenase, active site";
154300849	>gi|154300849|ref|XP_001550839.1| conserved hypothetical protein [Botrytis cinerea B05.10]	1	0.000283305	_LLAACVDGLK(ac)GNISK_	LLAACVDGLK(1)GNISK	315	-0.50025	70.197	cytosol	biological_process;metabolic process;organic substance metabolic process;primary metabolic process;carbohydrate metabolic process;single-organism metabolic process;oxidation-reduction process;	molecular_function;catalytic activity;oxidoreductase activity;oxidoreductase activity, acting on CH-OH group of donors;oxidoreductase activity, acting on the CH-OH group of donors, NAD = or NADP as acceptor;		K00026	MDH2:malate dehydrogenase [EC:1.1.1.37];MDH2:malate dehydrogenase [EC:1.1.1.37];MDH2:malate dehydrogenase [EC:1.1.1.37];MDH2:malate dehydrogenase [EC:1.1.1.37];MDH2:malate dehydrogenase [EC:1.1.1.37];MDH2:malate dehydrogenase [EC:1.1.1.37];MDH2:malate dehydrogenase [EC:1.1.1.37];MDH2:malate dehydrogenase [EC:1.1.1.37];MDH2:malate dehydrogenase [EC:1.1.1.37];MDH2:malate dehydrogenase [EC:1.1.1.37];	Metabolic pathways ;Biosynthesis of secondary metabolites ;Biosynthesis of antibiotics ;Microbial metabolism in diverse environments ;Carbon metabolism ;Cysteine and methionine metabolism ;Pyruvate metabolism ;Citrate cycle (TCA cycle) ;Glyoxylate and dicarboxylate metabolism ;Carbon fixation in photosynthetic organisms ;	IPR016040;IPR022383;IPR010097;IPR015955;IPR001236;IPR001252;	NAD(P)-binding domain;"Lactate/malate dehydrogenase, C-terminal";"Malate dehydrogenase, type 1";"Lactate dehydrogenase/glycoside hydrolase, family 4, C-terminal";"Lactate/malate dehydrogenase, N-terminal";"Malate dehydrogenase, active site";
154300849	>gi|154300849|ref|XP_001550839.1| conserved hypothetical protein [Botrytis cinerea B05.10]	1	6.86e-21	_PSVNIPADK(ac)LDALVNR_	PSVNIPADK(1)LDALVNR	202	0.50127	127.18	cytosol	biological_process;metabolic process;organic substance metabolic process;primary metabolic process;carbohydrate metabolic process;single-organism metabolic process;oxidation-reduction process;	molecular_function;catalytic activity;oxidoreductase activity;oxidoreductase activity, acting on CH-OH group of donors;oxidoreductase activity, acting on the CH-OH group of donors, NAD = or NADP as acceptor;		K00026	MDH2:malate dehydrogenase [EC:1.1.1.37];MDH2:malate dehydrogenase [EC:1.1.1.37];MDH2:malate dehydrogenase [EC:1.1.1.37];MDH2:malate dehydrogenase [EC:1.1.1.37];MDH2:malate dehydrogenase [EC:1.1.1.37];MDH2:malate dehydrogenase [EC:1.1.1.37];MDH2:malate dehydrogenase [EC:1.1.1.37];MDH2:malate dehydrogenase [EC:1.1.1.37];MDH2:malate dehydrogenase [EC:1.1.1.37];MDH2:malate dehydrogenase [EC:1.1.1.37];	Metabolic pathways ;Biosynthesis of secondary metabolites ;Biosynthesis of antibiotics ;Microbial metabolism in diverse environments ;Carbon metabolism ;Cysteine and methionine metabolism ;Pyruvate metabolism ;Citrate cycle (TCA cycle) ;Glyoxylate and dicarboxylate metabolism ;Carbon fixation in photosynthetic organisms ;	IPR016040;IPR022383;IPR010097;IPR015955;IPR001236;IPR001252;	NAD(P)-binding domain;"Lactate/malate dehydrogenase, C-terminal";"Malate dehydrogenase, type 1";"Lactate dehydrogenase/glycoside hydrolase, family 4, C-terminal";"Lactate/malate dehydrogenase, N-terminal";"Malate dehydrogenase, active site";
154300886	>gi|154300886|ref|XP_001550857.1| conserved hypothetical protein [Botrytis cinerea B05.10]	1	0.00652248	_HWNFSSAAK(ac)AVER_	HWNFSSAAK(1)AVER	399	0.87921	56.569	cytosol	biological_process;metabolic process;organic substance metabolic process;macromolecule metabolic process;protein metabolic process;primary metabolic process;proteolysis;	peptidase activity, acting on L-amino acid peptides;molecular_function;hydrolase activity;peptidase activity;catalytic activity;metallopeptidase activity;		K15428	DUG1:Cys-Gly metallodipeptidase DUG1 [EC:3.4.13.-];DUG1:Cys-Gly metallodipeptidase DUG1 [EC:3.4.13.-];	Metabolic pathways ;Glutathione metabolism ;	IPR001261;IPR011650;IPR002933;	"ArgE/DapE/ACY1/CPG2/YscS, conserved site";"Peptidase M20, dimerisation domain";Peptidase M20;
154300886	>gi|154300886|ref|XP_001550857.1| conserved hypothetical protein [Botrytis cinerea B05.10]	1	0.00157367	_LVFK(ac)YVDEQFK_	LVFK(1)YVDEQFK	359	0.39682	68.536	cytosol	biological_process;metabolic process;organic substance metabolic process;macromolecule metabolic process;protein metabolic process;primary metabolic process;proteolysis;	peptidase activity, acting on L-amino acid peptides;molecular_function;hydrolase activity;peptidase activity;catalytic activity;metallopeptidase activity;		K15428	DUG1:Cys-Gly metallodipeptidase DUG1 [EC:3.4.13.-];DUG1:Cys-Gly metallodipeptidase DUG1 [EC:3.4.13.-];	Metabolic pathways ;Glutathione metabolism ;	IPR001261;IPR011650;IPR002933;	"ArgE/DapE/ACY1/CPG2/YscS, conserved site";"Peptidase M20, dimerisation domain";Peptidase M20;
154300886	>gi|154300886|ref|XP_001550857.1| conserved hypothetical protein [Botrytis cinerea B05.10]	1	0.0199983	_YVDEQFK(ac)K_	YVDEQFK(1)K	366	-0.24955	69.812	cytosol	biological_process;metabolic process;organic substance metabolic process;macromolecule metabolic process;protein metabolic process;primary metabolic process;proteolysis;	peptidase activity, acting on L-amino acid peptides;molecular_function;hydrolase activity;peptidase activity;catalytic activity;metallopeptidase activity;		K15428	DUG1:Cys-Gly metallodipeptidase DUG1 [EC:3.4.13.-];DUG1:Cys-Gly metallodipeptidase DUG1 [EC:3.4.13.-];	Metabolic pathways ;Glutathione metabolism ;	IPR001261;IPR011650;IPR002933;	"ArgE/DapE/ACY1/CPG2/YscS, conserved site";"Peptidase M20, dimerisation domain";Peptidase M20;
154300886	>gi|154300886|ref|XP_001550857.1| conserved hypothetical protein [Botrytis cinerea B05.10]	1	0.022357	_TVIPAK(ac)VIGK_	TVIPAK(1)VIGK	335	0.70799	58.699	cytosol	biological_process;metabolic process;organic substance metabolic process;macromolecule metabolic process;protein metabolic process;primary metabolic process;proteolysis;	peptidase activity, acting on L-amino acid peptides;molecular_function;hydrolase activity;peptidase activity;catalytic activity;metallopeptidase activity;		K15428	DUG1:Cys-Gly metallodipeptidase DUG1 [EC:3.4.13.-];DUG1:Cys-Gly metallodipeptidase DUG1 [EC:3.4.13.-];	Metabolic pathways ;Glutathione metabolism ;	IPR001261;IPR011650;IPR002933;	"ArgE/DapE/ACY1/CPG2/YscS, conserved site";"Peptidase M20, dimerisation domain";Peptidase M20;
154300886	>gi|154300886|ref|XP_001550857.1| conserved hypothetical protein [Botrytis cinerea B05.10]	1	0.000898991	_VWGVK(ac)PDLTR_	VWGVK(1)PDLTR	408	0.75965	84.882	cytosol	biological_process;metabolic process;organic substance metabolic process;macromolecule metabolic process;protein metabolic process;primary metabolic process;proteolysis;	peptidase activity, acting on L-amino acid peptides;molecular_function;hydrolase activity;peptidase activity;catalytic activity;metallopeptidase activity;		K15428	DUG1:Cys-Gly metallodipeptidase DUG1 [EC:3.4.13.-];DUG1:Cys-Gly metallodipeptidase DUG1 [EC:3.4.13.-];	Metabolic pathways ;Glutathione metabolism ;	IPR001261;IPR011650;IPR002933;	"ArgE/DapE/ACY1/CPG2/YscS, conserved site";"Peptidase M20, dimerisation domain";Peptidase M20;
154300942	>gi|154300942|ref|XP_001550885.1| hypothetical protein BC1G_10609 [Botrytis cinerea B05.10]	1	0.0107987	_DASMNFSFK(ac)CHR_	DASMNFSFK(1)CHR	248	1.015	54.683	extracellular				K14298	RAE1:mRNA export factor;RAE1:mRNA export factor;	RNA transport ;Influenza A ;	IPR017986;IPR020472;IPR015943;IPR001680;	WD40-repeat-containing domain;G-protein beta WD-40 repeat;WD40/YVTN repeat-like-containing domain;WD40 repeat;
154300952	>gi|154300952|ref|XP_001550890.1| hypothetical protein BC1G_10614 [Botrytis cinerea B05.10]	1	0.00235797	_AEDEK(ac)FLVASTR_	AEDEK(1)FLVASTR	195	-0.87683	66.004	mitochondria							IPR003226;	Metal-dependent protein hydrolase;
154300952	>gi|154300952|ref|XP_001550890.1| hypothetical protein BC1G_10614 [Botrytis cinerea B05.10]	1	0.00138854	_IQCVPVTK(ac)DSFQSR_	IQCVPVTK(1)DSFQSR	292	0.08566	63.185	mitochondria							IPR003226;	Metal-dependent protein hydrolase;
154300994	>gi|154300994|ref|XP_001550911.1| hypothetical protein BC1G_10635 [Botrytis cinerea B05.10]	1	0.021468	_RLPQK(ac)EAYDR_	RLPQK(1)EAYDR	61	-1.4682	62.466	nuclear	cellular process;phosphate-containing compound metabolic process;generation of precursor metabolites and energy;phosphorus metabolic process;oxidative phosphorylation;respiratory electron transport chain;phosphorylation;biological_process;cellular respiration;ATP synthesis coupled electron transport;single-organism metabolic process;mitochondrial ATP synthesis coupled electron transport;metabolic…		respiratory chain;mitochondrial inner membrane;mitochondrial envelope;envelope;intracellular membrane-bounded organelle;intracellular;mitochondrion;cytoplasm;organelle;macromolecular complex;mitochondrial membrane part;membrane-bounded organelle;organelle membrane;organelle inner membrane;oxidoreductase complex;respiratory chain complex III;intracellular organelle;organelle envelope;catalytic com…	K00417	QCR7:ubiquinol-cytochrome c reductase subunit 7;QCR7:ubiquinol-cytochrome c reductase subunit 7;QCR7:ubiquinol-cytochrome c reductase subunit 7;QCR7:ubiquinol-cytochrome c reductase subunit 7;QCR7:ubiquinol-cytochrome c reductase subunit 7;QCR7:ubiquinol-cytochrome c reductase subunit 7;QCR7:ubiquinol-cytochrome c reductase subunit 7;	Metabolic pathways ;Huntington's disease ;Oxidative phosphorylation ;Alzheimer's disease ;Parkinson's disease ;Non-alcoholic fatty liver disease (NAFLD) ;Cardiac muscle contraction ;	IPR003197;	Cytochrome b-c1 complex subunit 7;
154301020	>gi|154301020|ref|XP_001550924.1| 60S ribosomal protein L18 [Botrytis cinerea B05.10]	1	6.03e-05	_EAVK(ac)HFGFGPHK_	EAVK(1)HFGFGPHK	148	0.062991	90.434	nuclear				K02883	RP-L18e:large subunit ribosomal protein L18e;	Ribosome ;	IPR021132;IPR021131;	"Ribosomal protein L18e, conserved site";Ribosomal protein L18e/L15P;
154301020	>gi|154301020|ref|XP_001550924.1| 60S ribosomal protein L18 [Botrytis cinerea B05.10]	1	0.0342221	_HFGFGPHK(ac)HK_	HFGFGPHK(1)HK	156	0.076574	46.001	nuclear				K02883	RP-L18e:large subunit ribosomal protein L18e;	Ribosome ;	IPR021132;IPR021131;	"Ribosomal protein L18e, conserved site";Ribosomal protein L18e/L15P;
154301020	>gi|154301020|ref|XP_001550924.1| 60S ribosomal protein L18 [Botrytis cinerea B05.10]	1	1.68e-07	_TEASFNK(ac)VVLR_	TEASFNK(1)VVLR	45	-0.94918	117.52	nuclear				K02883	RP-L18e:large subunit ribosomal protein L18e;	Ribosome ;	IPR021132;IPR021131;	"Ribosomal protein L18e, conserved site";Ribosomal protein L18e/L15P;
154301073	>gi|154301073|ref|XP_001550950.1| conserved hypothetical protein [Botrytis cinerea B05.10]	1	0.0341577	_IK(ac)DIDISHEK_	IK(1)DIDISHEK	215	-0.056891	49.025	nuclear							IPR016040;IPR008030;	NAD(P)-binding domain;NmrA-like domain;
154301111	>gi|154301111|ref|XP_001550969.1| hypothetical protein BC1G_10528 [Botrytis cinerea B05.10]	1	0.0277195	_IIK(ac)SFDDPQYK_	IIK(1)SFDDPQYK	132	1.7088	49.28	cytosol	gene expression;nitrogen compound metabolic process;cellular aromatic compound metabolic process;organic substance biosynthetic process;nucleic acid metabolic process;cellular macromolecule metabolic process;small molecule metabolic process;oxoacid metabolic process;translation;cellular nitrogen compound metabolic process;single-organism metabolic process;cellular macromolecule biosynthetic proce…	carboxylic ester hydrolase activity;molecular_function;hydrolase activity;hydrolase activity, acting on ester bonds;catalytic activity;aminoacyl-tRNA editing activity;		K01873	VARS:valyl-tRNA synthetase [EC:6.1.1.9];	Aminoacyl-tRNA biosynthesis ;	IPR002303;IPR002300;IPR014729;IPR009008;IPR001412;	Valine-tRNA ligase;"Aminoacyl-tRNA synthetase, class Ia";Rossmann-like alpha/beta/alpha sandwich fold;"Valyl/Leucyl/Isoleucyl-tRNA synthetase, editing domain";"Aminoacyl-tRNA synthetase, class I, conserved site";
154301115	>gi|154301115|ref|XP_001550971.1| conserved hypothetical protein [Botrytis cinerea B05.10]	1	0.00554304	_FK(ac)YEDSAQK_	FK(1)YEDSAQK	111	-1.8806	70.028	nuclear		molecular_function;binding;cation binding;ion binding;metal ion binding;		K12836	U2AF1:splicing factor U2AF 35 kDa subunit;U2AF1:splicing factor U2AF 35 kDa subunit;	Spliceosome ;Shigellosis ;	IPR009145;IPR012677;IPR003954;IPR000571;IPR000504;	U2 auxiliary factor small subunit;Nucleotide-binding alpha-beta plait domain;"RNA recognition motif domain, eukaryote";"Zinc finger, CCCH-type";RNA recognition motif domain;
154301117	>gi|154301117|ref|XP_001550972.1| hypothetical protein BC1G_10531 [Botrytis cinerea B05.10]	1	0.000132742	_IDGCLK(ac)PR_	IDGCLK(1)PR	135	-0.51042	130.27	cytosol,nuclear							IPR000648;IPR018494;	Oxysterol-binding protein;"Oxysterol-binding protein, conserved site";
154301117	>gi|154301117|ref|XP_001550972.1| hypothetical protein BC1G_10531 [Botrytis cinerea B05.10]	1	1.71e-06	_MK(ac)YELGDHSFVR_	MK(1)YELGDHSFVR	187	0.24422	102.97	cytosol,nuclear							IPR000648;IPR018494;	Oxysterol-binding protein;"Oxysterol-binding protein, conserved site";
154301125	>gi|154301125|ref|XP_001550976.1| hypothetical protein BC1G_10535 [Botrytis cinerea B05.10]	1	0.0379045	_FCVEQAK(ac)DLDGTK_	FCVEQAK(1)DLDGTK	591	-0.99707	40.941	cytosol		molecular_function;binding;protein binding;					IPR000008;	C2 domain;
154301125	>gi|154301125|ref|XP_001550976.1| hypothetical protein BC1G_10535 [Botrytis cinerea B05.10]	1	0.0373098	_VSLK(ac)YIPVK_	VSLK(1)YIPVK	1062	0.15888	46.819	cytosol		molecular_function;binding;protein binding;					IPR000008;	C2 domain;
154301159	>gi|154301159|ref|XP_001550993.1| hypothetical protein BC1G_10552 [Botrytis cinerea B05.10]	1	0.0397911	_PRDDLSIDFVPK(ac)YK_	PRDDLSIDFVPK(1)YK	13	1.2357	55.66	nuclear							IPR013083;IPR011011;IPR024610;IPR001965;IPR019787;IPR019786;	"Zinc finger, RING/FYVE/PHD-type";"Zinc finger, FYVE/PHD-type";"Inhibitor of growth protein, N-terminal";"Zinc finger, PHD-type";"Zinc finger, PHD-finger";"Zinc finger, PHD-type, conserved site";
154301169	>gi|154301169|ref|XP_001550998.1| hypothetical protein BC1G_10557 [Botrytis cinerea B05.10]	1	4.74e-07	_EHTNEFK(ac)SIK_	EHTNEFK(1)SIK	331	0.47358	123.79	nuclear				K00963	UGP2:UTP--glucose-1-phosphate uridylyltransferase [EC:2.7.7.9];UGP2:UTP--glucose-1-phosphate uridylyltransferase [EC:2.7.7.9];UGP2:UTP--glucose-1-phosphate uridylyltransferase [EC:2.7.7.9];UGP2:UTP--glucose-1-phosphate uridylyltransferase [EC:2.7.7.9];UGP2:UTP--glucose-1-phosphate uridylyltransferase [EC:2.7.7.9];UGP2:UTP--glucose-1-phosphate uridylyltransferase [EC:2.7.7.9];	Metabolic pathways ;Biosynthesis of antibiotics ;Starch and sucrose metabolism ;Amino sugar and nucleotide sugar metabolism ;Galactose metabolism ;Pentose and glucuronate interconversions ;	IPR002618;IPR029044;	UTP--glucose-1-phosphate uridylyltransferase family;Nucleotide-diphospho-sugar transferases;
154301169	>gi|154301169|ref|XP_001550998.1| hypothetical protein BC1G_10557 [Botrytis cinerea B05.10]	1	2.57e-23	_K(ac)YEGHNIDILTFNQSR_	K(1)YEGHNIDILTFNQSR	196	0.83848	121.45	nuclear				K00963	UGP2:UTP--glucose-1-phosphate uridylyltransferase [EC:2.7.7.9];UGP2:UTP--glucose-1-phosphate uridylyltransferase [EC:2.7.7.9];UGP2:UTP--glucose-1-phosphate uridylyltransferase [EC:2.7.7.9];UGP2:UTP--glucose-1-phosphate uridylyltransferase [EC:2.7.7.9];UGP2:UTP--glucose-1-phosphate uridylyltransferase [EC:2.7.7.9];UGP2:UTP--glucose-1-phosphate uridylyltransferase [EC:2.7.7.9];	Metabolic pathways ;Biosynthesis of antibiotics ;Starch and sucrose metabolism ;Amino sugar and nucleotide sugar metabolism ;Galactose metabolism ;Pentose and glucuronate interconversions ;	IPR002618;IPR029044;	UTP--glucose-1-phosphate uridylyltransferase family;Nucleotide-diphospho-sugar transferases;
154301169	>gi|154301169|ref|XP_001550998.1| hypothetical protein BC1G_10557 [Botrytis cinerea B05.10]	1	0.0055401	_LLEIAQVPK(ac)EHTNEFK_	LLEIAQVPK(1)EHTNEFK	324	0.8437	56.514	nuclear				K00963	UGP2:UTP--glucose-1-phosphate uridylyltransferase [EC:2.7.7.9];UGP2:UTP--glucose-1-phosphate uridylyltransferase [EC:2.7.7.9];UGP2:UTP--glucose-1-phosphate uridylyltransferase [EC:2.7.7.9];UGP2:UTP--glucose-1-phosphate uridylyltransferase [EC:2.7.7.9];UGP2:UTP--glucose-1-phosphate uridylyltransferase [EC:2.7.7.9];UGP2:UTP--glucose-1-phosphate uridylyltransferase [EC:2.7.7.9];	Metabolic pathways ;Biosynthesis of antibiotics ;Starch and sucrose metabolism ;Amino sugar and nucleotide sugar metabolism ;Galactose metabolism ;Pentose and glucuronate interconversions ;	IPR002618;IPR029044;	UTP--glucose-1-phosphate uridylyltransferase family;Nucleotide-diphospho-sugar transferases;
154301169	>gi|154301169|ref|XP_001550998.1| hypothetical protein BC1G_10557 [Botrytis cinerea B05.10]	1	0.000115944	_SALPSHLK(ac)PSSLSPNDNGEFAR_	SALPSHLK(1)PSSLSPNDNGEFAR	14	-0.17911	77.631	nuclear				K00963	UGP2:UTP--glucose-1-phosphate uridylyltransferase [EC:2.7.7.9];UGP2:UTP--glucose-1-phosphate uridylyltransferase [EC:2.7.7.9];UGP2:UTP--glucose-1-phosphate uridylyltransferase [EC:2.7.7.9];UGP2:UTP--glucose-1-phosphate uridylyltransferase [EC:2.7.7.9];UGP2:UTP--glucose-1-phosphate uridylyltransferase [EC:2.7.7.9];UGP2:UTP--glucose-1-phosphate uridylyltransferase [EC:2.7.7.9];	Metabolic pathways ;Biosynthesis of antibiotics ;Starch and sucrose metabolism ;Amino sugar and nucleotide sugar metabolism ;Galactose metabolism ;Pentose and glucuronate interconversions ;	IPR002618;IPR029044;	UTP--glucose-1-phosphate uridylyltransferase family;Nucleotide-diphospho-sugar transferases;
154301169	>gi|154301169|ref|XP_001550998.1| hypothetical protein BC1G_10557 [Botrytis cinerea B05.10]	1	1.1e-23	_SDLYSLK(ac)HGQLQIDPSR_	SDLYSLK(1)HGQLQIDPSR	430	-1.5613	142.94	nuclear				K00963	UGP2:UTP--glucose-1-phosphate uridylyltransferase [EC:2.7.7.9];UGP2:UTP--glucose-1-phosphate uridylyltransferase [EC:2.7.7.9];UGP2:UTP--glucose-1-phosphate uridylyltransferase [EC:2.7.7.9];UGP2:UTP--glucose-1-phosphate uridylyltransferase [EC:2.7.7.9];UGP2:UTP--glucose-1-phosphate uridylyltransferase [EC:2.7.7.9];UGP2:UTP--glucose-1-phosphate uridylyltransferase [EC:2.7.7.9];	Metabolic pathways ;Biosynthesis of antibiotics ;Starch and sucrose metabolism ;Amino sugar and nucleotide sugar metabolism ;Galactose metabolism ;Pentose and glucuronate interconversions ;	IPR002618;IPR029044;	UTP--glucose-1-phosphate uridylyltransferase family;Nucleotide-diphospho-sugar transferases;
154301169	>gi|154301169|ref|XP_001550998.1| hypothetical protein BC1G_10557 [Botrytis cinerea B05.10]	1	1.56e-06	_TCSDLMLVK(ac)SDLYSLK_	TCSDLMLVK(1)SDLYSLK	423	-0.71034	82.59	nuclear				K00963	UGP2:UTP--glucose-1-phosphate uridylyltransferase [EC:2.7.7.9];UGP2:UTP--glucose-1-phosphate uridylyltransferase [EC:2.7.7.9];UGP2:UTP--glucose-1-phosphate uridylyltransferase [EC:2.7.7.9];UGP2:UTP--glucose-1-phosphate uridylyltransferase [EC:2.7.7.9];UGP2:UTP--glucose-1-phosphate uridylyltransferase [EC:2.7.7.9];UGP2:UTP--glucose-1-phosphate uridylyltransferase [EC:2.7.7.9];	Metabolic pathways ;Biosynthesis of antibiotics ;Starch and sucrose metabolism ;Amino sugar and nucleotide sugar metabolism ;Galactose metabolism ;Pentose and glucuronate interconversions ;	IPR002618;IPR029044;	UTP--glucose-1-phosphate uridylyltransferase family;Nucleotide-diphospho-sugar transferases;
154301389	>gi|154301389|ref|XP_001551107.1| hypothetical protein BC1G_10364 [Botrytis cinerea B05.10]	1	0.00726842	_IDTYK(ac)YER_	IDTYK(1)YER	53	0.46415	72.928	cytosol,nuclear				K09554	CDC37:cell division cycle protein 37;	PI3K-Akt signaling pathway ;	IPR013855;IPR013873;IPR013874;	"Cdc37, N-terminal domain";"Cdc37, C-terminal";"Cdc37, Hsp90 binding";
154301437	>gi|154301437|ref|XP_001551131.1| hypothetical protein BC1G_10388 [Botrytis cinerea B05.10]	1	0.0016734	_HK(ac)YFLCPR_	HK(1)YFLCPR	221	-0.56614	93.374	cytosol		purine ribonucleotide binding;anion binding;ribonucleotide binding;small molecule binding;ion binding;ribonucleoside binding;purine ribonucleoside triphosphate binding;carbohydrate derivative binding;adenyl ribonucleotide binding;nucleoside phosphate binding;molecular_function;nucleotide binding;nucleoside binding;adenyl nucleotide binding;heterocyclic compound binding;binding;purine nucleoside b…					IPR003593;IPR003959;IPR027417;	AAA+ ATPase domain;"ATPase, AAA-type, core";P-loop containing nucleoside triphosphate hydrolase;
[truncated: 1,018 more rows]
