# Supplementary material for: Proteome-wide analysis of lysine acetylation in the plant pathogen Botrytis cinerea
Source: Sci Rep. 2016 Jul 6;6:29313. doi: 10.1038/srep29313 (PMC4933888; doi:10.1038/srep29313)
Supplement: Supplementary Table S2 [file srep29313-s3.xls]

## Sheet: Sheet1
Table S2. Gene Ontology (GO) classification of acetylated proteins according to biological processes using Blast2GO.
GO Terms	Mapping	Background	All mapping	All background	Fold enrichment	Fisher' exact Test P value	Benjamini	Protein IDs
translation	364	707	2565	13940	2.79806	2.2e-16	2.07706e-15	154312415;154308974;154295520;154298948;229891581;154301111;154324168;206558272;154316163;154302754;154308976;154302810;154311435;154292672;154310425;154303603;154291650;154311528;154308570;154310847;229488238;154291727;154316456;154293440;154310453;154301523;154320588;154300294;154322360;154323191;154302205;154296931;154297418;154312368;154304780;154313426;154311325;154298920;154312142;154308794…
glycolysis	47	69	2565	13940	3.7019	2.2e-16	2.07706e-15	154295774;154323902;154318926;154314423;154314989;154297364;154291237
protein folding	110	167	2565	13940	3.57974	2.2e-16	2.07706e-15	154304507;154321347;154298396;154309690;154323366;154309577;154303110;154298412;154320536;154311345;154303611;154303540;154310391;154297634;154313502;154308645;154299109;154294784;154309171;154298527;154311853;154312393;154293865
organic acid metabolic process	327	773	2565	13940	2.29902	2.2e-16	2.07706e-15	154309129;154291308;154295520;154301111;154324168;306531038;154291666;154291650;154311528;154318225;154298795;154295768;154304553;154318283;154320428;154316456;154310453;154294043;154300294;154293327;154294950;154322360;154311487;154309029;154303655;154294566;296513025;154323858;154296931;154315126;154315758;154317832;154314365;154310519;154313426;154304009;154316510;154311325;154312142;154298797…
tRNA aminoacylation for protein translation	132	254	2565	13940	2.82433	2.2e-16	2.07706e-15	154295520;154301111;154324168;154291650;154311528;154316456;154310453;154300294;154322360;154296931;154313426;154311325;154312142;154321327;154297330;154309013;154288993;154294100;154305343
organic substance biosynthetic process	788	2802	2565	13940	1.52839	2.2e-16	2.07706e-15	154320754;154309129;154314275;154312415;154324212;154313396;154308974;154295520;154314369;154298948;229891581;154301111;154324168;154303333;206558272;154316163;154302754;154308976;224493047;306531038;154302810;154311435;154289967;154292672;154310425;154322999;154292496;154303603;154291650;154311528;154323131;154301521;154308570;154295956;154309525;154298795;154296469;154295768;154310847;154310405…
organonitrogen compound metabolic process	453	1251	2565	13940	1.96796	2.2e-16	2.07706e-15	154309129;154291308;154295520;154301111;154324168;224493047;306531038;154322084;154291666;154322999;154291650;154311528;154301521;154318225;154295956;154309525;154295768;154316602;154315828;154318283;154320428;154316456;154310453;154319043;154300294;154323378;154294950;154322360;154317352;154311487;154312128;154303655;154294566;154292828;296513025;154323858;154296931;154319243;154315126;154308558…
tRNA metabolic process	146	360	2565	13940	2.20407	2.2e-16	2.07706e-15	154295520;154301111;154324168;154291650;154311528;154316456;154310453;154300294;154322360;154296931;154313426;154311325;154312142;187471047;154321327;154297330;154309013;154288993;154294100;154305343;154303852
organonitrogen compound biosynthetic process	195	519	2565	13940	2.04194	2.2e-16	2.07706e-15	154309129;224493047;306531038;154322999;154301521;154295956;154309525;154295768;154318283;154319043;154323378;154294950;154317352;154311487;154312128;154303655;154294566;154323858;154315126;154308558;154315758;154317832;154314365;154310519;154316510;154315742;154297791;154291703;154308715;154310493;154293978;154320814;154308542;154299629;154298092;154315738;154310373;154319029;154304527;154300127…
hexose metabolic process	78	126	2565	13940	3.36434	2.2e-16	2.07706e-15	154295774;154323902;154308576;154314467;154318926;154324000;154298247;154314423;154314989;154318710;154300406;154297364;154291237;154292650;154317487
purine-containing compound biosynthetic process	64	113	2565	13940	3.07806	2.2e-16	2.07706e-15	224493047;154322999;154295956;154309525;154319043;154317352;154315126;154308558;154291703;154308715;154310493;154310373;154302396;154290314;154308806
hexose catabolic process	57	84	2565	13940	3.68783	2.2e-16	2.07706e-15	154295774;154323902;154318926;154314423;154314989;154318710;154300406;154297364;154291237;154317487
protein metabolic process	642	2086	2565	13940	1.67262	2.2e-16	2.07706e-15	154291042;154312415;154309167;154298453;154308974;154295520;154298948;229891581;154301111;154324168;154304507;206558272;154316163;154302754;154318042;154291477;154308976;154302810;154311435;154292672;154310425;154318155;154292106;154321347;154298400;154318036;154292496;154310560;154303603;154291650;154311528;154298396;154308570;154319987;154309690;154323366;154310847;154319207;154323898;154320919…
single-organism biosynthetic process	133	292	2565	13940	2.47539	2.2e-16	2.07706e-15	306531038;154301521;154298795;154295768;154318283;154294043;154323378;154294950;154311487;154312128;154303655;154294566;154323858;154315126;154315758;154317832;154314365;154310519;154316510;154298797;154315742;154297791;172052498;154293978;154320814;154299629;154298092;154304527;154300127;154309089;154294644;154309788;154294035;154317250;154315776;154323256;154323814
single-organism carbohydrate metabolic process	88	186	2565	13940	2.57125	2.2e-16	2.07706e-15	154314369;154295774;154323902;154308576;154314467;154313538;154318926;154324000;154298247;154314423;154296172;154314989;154318710;154300406;154297364;154291237;154292650;154294343;154317487;154303186;154305952;154319121;154310371
single-organism carbohydrate catabolic process	57	84	2565	13940	3.68783	2.2e-16	2.07706e-15	154295774;154323902;154318926;154314423;154314989;154318710;154300406;154297364;154291237;154317487
amino acid activation	142	281	2565	13940	2.74636	2.2e-16	2.07706e-15	154295520;154301111;154324168;154291650;154311528;154316456;154310453;154300294;154322360;154296931;154313426;154311325;154312142;154321327;154297330;154309013;154288993;154294100;154305343
tRNA aminoacylation	142	281	2565	13940	2.74636	2.2e-16	2.07706e-15	154295520;154301111;154324168;154291650;154311528;154316456;154310453;154300294;154322360;154296931;154313426;154311325;154312142;154321327;154297330;154309013;154288993;154294100;154305343
cellular amino acid biosynthetic process	96	211	2565	13940	2.47266	2.2e-16	2.07706e-15	306531038;154295768;154318283;154294950;154311487;154303655;154294566;154323858;154315126;154315758;154317832;154314365;154310519;154316510;154315742;154297791;154293978;154320814;154299629;154298092;154304527;154300127;154309089;154309788;154317250;154315776;154323256;154323814
cellular amino acid metabolic process	288	660	2565	13940	2.3715	2.2e-16	2.07706e-15	154309129;154291308;154295520;154301111;154324168;306531038;154291666;154291650;154311528;154318225;154295768;154318283;154320428;154316456;154310453;154300294;154294950;154322360;154311487;154303655;154294566;296513025;154323858;154296931;154315126;154315758;154317832;154314365;154310519;154313426;154304009;154316510;154311325;154312142;154317978;154315742;154297791;154293978;154308516;154320814…
cellular macromolecule biosynthetic process	536	2132	2565	13940	1.36632	2.2e-16	2.07706e-15	154320754;154314275;154312415;154324212;154313396;154308974;154295520;154314369;154298948;229891581;154301111;154324168;206558272;154316163;154302754;154308976;154302810;154311435;154289967;154292672;154310425;154292496;154303603;154291650;154311528;154323131;154308570;154296469;154310847;154310405;154315392;154294547;154315653;229488238;154291727;154316456;154293440;154310453;154309684;154301523…
cellular process	1643	7711	2565	13940	1.15798	2.2e-16	2.07706e-15	154320754;154309129;154314275;154299528;154312415;154324212;154309167;154291308;154298453;154313396;154308974;154295520;154314369;154323950;154298948;154305161;229891581;154301111;154304889;154324168;154304507;206558272;154316163;154302754;154318042;154291477;154308976;224493047;306531038;154302810;154311435;154289967;154292672;205716451;154310425;154309521;154298588;154322084;154311164;154308763…
carboxylic acid metabolic process	327	752	2565	13940	2.36323	2.2e-16	2.07706e-15	154309129;154291308;154295520;154301111;154324168;306531038;154291666;154291650;154311528;154318225;154298795;154295768;154304553;154318283;154320428;154316456;154310453;154294043;154300294;154293327;154294950;154322360;154311487;154309029;154303655;154294566;296513025;154323858;154296931;154315126;154315758;154317832;154314365;154310519;154313426;154304009;154316510;154311325;154312142;154298797…
oxoacid metabolic process	327	753	2565	13940	2.36009	2.2e-16	2.07706e-15	154309129;154291308;154295520;154301111;154324168;306531038;154291666;154291650;154311528;154318225;154298795;154295768;154304553;154318283;154320428;154316456;154310453;154294043;154300294;154293327;154294950;154322360;154311487;154309029;154303655;154294566;296513025;154323858;154296931;154315126;154315758;154317832;154314365;154310519;154313426;154304009;154316510;154311325;154312142;154298797…
monosaccharide metabolic process	78	137	2565	13940	3.09421	2.2e-16	2.07706e-15	154295774;154323902;154308576;154314467;154318926;154324000;154298247;154314423;154314989;154318710;154300406;154297364;154291237;154292650;154317487
biosynthetic process	809	2925	2565	13940	1.50314	2.2e-16	2.07706e-15	154320754;154309129;154314275;154312415;154324212;154291308;154313396;154308974;154295520;154314369;154298948;229891581;154301111;154324168;154303333;206558272;154316163;154302754;154308976;224493047;306531038;154302810;154311435;154289967;154292672;154310425;154322999;154292496;154303603;154291650;154311528;154323131;154301521;154308570;154295956;154309525;154298795;154296469;154295768;154310847…
macromolecule biosynthetic process	538	2139	2565	13940	1.36693	2.2e-16	2.07706e-15	154320754;154314275;154312415;154324212;154313396;154308974;154295520;154314369;154298948;229891581;154301111;154324168;206558272;154316163;154302754;154308976;154302810;154311435;154289967;154292672;154310425;154292496;154303603;154291650;154311528;154323131;154308570;154296469;154310847;154310405;154315392;154294547;154315653;229488238;154291727;154316456;154293440;154310453;154309684;154301523…
ncRNA metabolic process	147	380	2565	13940	2.10237	2.2e-16	2.07706e-15	154295520;154301111;154324168;154291650;154311528;154316456;154310453;154300294;154322360;154319706;154296931;154313426;154311325;154312142;187471047;154321327;154297330;154309013;154288993;154294100;154305343;154303852
carboxylic acid biosynthetic process	114	247	2565	13940	2.50832	2.2e-16	2.07706e-15	306531038;154298795;154295768;154318283;154294043;154294950;154311487;154303655;154294566;154323858;154315126;154315758;154317832;154314365;154310519;154316510;154298797;154315742;154297791;172052498;154293978;154320814;154299629;154298092;154304527;154300127;154309089;154294644;154309788;154294035;154317250;154315776;154323256;154323814
organic acid biosynthetic process	114	247	2565	13940	2.50832	2.2e-16	2.07706e-15	306531038;154298795;154295768;154318283;154294043;154294950;154311487;154303655;154294566;154323858;154315126;154315758;154317832;154314365;154310519;154316510;154298797;154315742;154297791;172052498;154293978;154320814;154299629;154298092;154304527;154300127;154309089;154294644;154309788;154294035;154317250;154315776;154323256;154323814
carbohydrate catabolic process	58	104	2565	13940	3.03089	2.2e-16	2.07706e-15	154314369;154295774;154323902;154318926;154314423;154314989;154318710;154300406;154297364;154291237;154317487
small molecule biosynthetic process	133	292	2565	13940	2.47539	2.2e-16	2.07706e-15	306531038;154301521;154298795;154295768;154318283;154294043;154323378;154294950;154311487;154312128;154303655;154294566;154323858;154315126;154315758;154317832;154314365;154310519;154316510;154298797;154315742;154297791;172052498;154293978;154320814;154299629;154298092;154304527;154300127;154309089;154294644;154309788;154294035;154317250;154315776;154323256;154323814
small molecule metabolic process	468	1245	2565	13940	2.04292	2.2e-16	2.07706e-15	154309129;154291308;154295520;154301111;154324168;224493047;306531038;154322084;154291666;154322999;154291650;154311528;154301521;154318225;154295956;154309525;154298795;154295768;154316602;154315828;154304553;154318283;154320428;154316456;154310453;154319043;154294043;154300294;154323378;154318147;154293327;154294950;154322360;154317352;154311487;154309029;154312128;154303655;154294566;154292828…
glucose catabolic process	57	84	2565	13940	3.68783	2.2e-16	2.07706e-15	154295774;154323902;154318926;154314423;154314989;154318710;154300406;154297364;154291237;154317487
glucose metabolic process	77	104	2565	13940	4.02377	2.2e-16	2.07706e-15	154295774;154323902;154308576;154314467;154318926;154298247;154314423;154314989;154318710;154300406;154297364;154291237;154292650;154317487
metabolic process	2235	11215	2565	13940	1.08306	2.2e-16	2.07706e-15	154320754;154309129;154314275;154291042;154312415;154324212;154322425;154309167;154291308;154298453;154313396;154308482;154308974;154295520;154314369;154323950;154298948;154312746;229891581;154295704;154301111;154304889;154317749;154324168;154303333;154304507;206558272;154316163;154317334;154302754;154318042;154291477;154308976;224493047;306531038;154302810;154311435;154320089;154289967;154292672…
monosaccharide catabolic process	57	84	2565	13940	3.68783	2.2e-16	2.07706e-15	154295774;154323902;154318926;154314423;154314989;154318710;154300406;154297364;154291237;154317487
cellular protein metabolic process	588	1656	2565	13940	1.92971	2.2e-16	2.07706e-15	154312415;154309167;154298453;154308974;154295520;154298948;229891581;154301111;154324168;154304507;206558272;154316163;154302754;154318042;154291477;154308976;154302810;154311435;154292672;154310425;154318155;154321347;154298400;154318036;154292496;154303603;154291650;154311528;154298396;154308570;154319987;154309690;154323366;154310847;229488238;154291727;154316456;154293440;154310453;154304421…
cellular metabolic process	1337	5317	2565	13940	1.3666	2.2e-16	2.07706e-15	154320754;154309129;154314275;154312415;154324212;154309167;154291308;154298453;154313396;154308974;154295520;154314369;154323950;154298948;229891581;154301111;154324168;154304507;206558272;154316163;154302754;154318042;154291477;154308976;224493047;306531038;154302810;154311435;154289967;154292672;154310425;154309521;154322084;154311164;154308763;154318155;154321347;154298400;154318036;154291666…
primary metabolic process	1412	6280	2565	13940	1.22194	2.2e-16	2.07706e-15	154320754;154309129;154314275;154291042;154312415;154324212;154322425;154309167;154291308;154298453;154313396;154308974;154295520;154314369;154298948;229891581;154301111;154324168;154303333;154304507;206558272;154316163;154302754;154318042;154291477;154308976;224493047;306531038;154302810;154311435;154289967;154292672;154310425;154309521;154322084;154311164;154308763;154318155;154292106;154321347…
cellular biosynthetic process	772	2772	2565	13940	1.51356	2.2e-16	2.07706e-15	154320754;154309129;154314275;154312415;154324212;154313396;154308974;154295520;154314369;154298948;229891581;154301111;154324168;206558272;154316163;154302754;154308976;224493047;306531038;154302810;154311435;154289967;154292672;154310425;154322999;154292496;154303603;154291650;154311528;154323131;154301521;154308570;154295956;154309525;154298795;154296469;154295768;154310847;154310405;154315392…
organic substance metabolic process	1480	6570	2565	13940	1.22425	2.2e-16	2.07706e-15	154320754;154309129;154314275;154291042;154312415;154324212;154322425;154309167;154291308;154298453;154313396;154308974;154295520;154314369;154298948;229891581;154301111;154324168;154303333;154304507;206558272;154316163;154302754;154318042;154291477;154308976;224493047;306531038;154302810;154311435;154289967;154292672;154310425;154309521;154322084;154311164;154308763;154318155;154292106;154321347…
generation of precursor metabolites and energy	61	117	2565	13940	2.83347	7.362e-16	6.84986e-15	154314369;154295774;154323902;154323614;154318926;154318983;154308745;154300994;154314423;154314989;154304551;154296293;154297364;154293035;154291237
purine nucleotide biosynthetic process	48	90	2565	13940	2.89851	4.195e-13	3.84741e-12	224493047;154322999;154295956;154309525;154319043;154317352;154308558;154291703;154308715;154310493;154310373;154302396;154290314;154308806
purine-containing compound metabolic process	107	294	2565	13940	1.97793	4.553e-13	4.11694e-12	224493047;154322084;154322999;154295956;154309525;154316602;154315828;154319043;154317352;154292828;154319243;154315126;154308558;154291703;154308715;154310493;154323446;154312332;154321287;154310373;154323968;154313197;154302396;154290314;154320418;154290143;154308806
single-organism metabolic process	980	4515	2565	13940	1.17962	7.259e-12	6.47261e-11	154309129;154291308;154308482;154295520;154314369;154295704;154301111;154304889;154317749;154324168;154303333;224493047;306531038;154320089;154310831;154322084;154291666;154322999;154298519;154298749;154291650;154311528;154301521;154318225;154295956;154309525;154298795;154295768;154294292;154303667;154303962;154308576;154316602;154313033;154315828;154313964;154321109;154291438;154304553;154289628…
microtubule-based process	73	185	2565	13940	2.1445	4.421e-11	3.88806e-10	154319592;154303617;154319243;154323446;154313197;154305110
cellular macromolecule metabolic process	838	3809	2565	13940	1.19566	4.626e-11	4.01337e-10	154320754;154314275;154312415;154324212;154309167;154298453;154313396;154308974;154295520;154314369;154298948;229891581;154301111;154324168;154304507;206558272;154316163;154302754;154318042;154291477;154308976;154302810;154311435;154289967;154292672;154310425;154309521;154311164;154308763;154318155;154321347;154298400;154318036;154292496;154303603;154291650;154311528;154323131;154298396;154308570…
purine nucleoside monophosphate metabolic process	39	75	2565	13940	2.82604	2.351e-10	1.96018e-09	224493047;154322999;154309525;154316602;154319043;154317352;154292828;154308715;154310373;154302396;154290314;154308806
purine ribonucleoside monophosphate metabolic process	39	75	2565	13940	2.82604	2.351e-10	1.96018e-09	224493047;154322999;154309525;154316602;154319043;154317352;154292828;154308715;154310373;154302396;154290314;154308806
carbohydrate biosynthetic process	20	25	2565	13940	4.34776	5.708e-10	4.69812e-09	154314369;154314467;154313538;154324000;154291237;154292650;154294343
hexose biosynthetic process	15	15	2565	13940	5.4347	6.127e-10	4.91692e-09	154314467;154324000;154291237;154292650
monosaccharide biosynthetic process	15	15	2565	13940	5.4347	6.127e-10	4.91692e-09	154314467;154324000;154291237;154292650
ribonucleoside monophosphate metabolic process	39	78	2565	13940	2.71735	1.011e-09	7.82002e-09	224493047;154322999;154309525;154316602;154319043;154317352;154292828;154308715;154310373;154302396;154290314;154308806
gene expression	514	2228	2565	13940	1.25379	1.895e-09	1.41464e-08	154320754;154312415;154324212;154313396;154308974;154295520;154298948;229891581;154301111;154324168;206558272;154316163;154302754;154308976;154302810;154311435;154289967;154292672;154310425;154292496;154310560;154303603;154291650;154311528;154323131;154308570;154296469;154310847;154310405;154315392;154315653;229488238;154291727;154316456;154293440;154310453;154309684;154301523;154320588;154297219…
gluconeogenesis	14	14	2565	13940	5.4347	3.125e-09	2.30603e-08	154314467;154291237;154292650
purine nucleoside biosynthetic process	37	75	2565	13940	2.68112	4.622e-09	3.33407e-08	224493047;154309525;154319043;154317352;154315126;154308715;154310373;154302396;154308806
purine ribonucleoside biosynthetic process	37	75	2565	13940	2.68112	4.622e-09	3.33407e-08	224493047;154309525;154319043;154317352;154315126;154308715;154310373;154302396;154308806
purine nucleotide metabolic process	90	268	2565	13940	1.82509	5.644e-09	4.00156e-08	224493047;154322084;154322999;154295956;154309525;154316602;154315828;154319043;154317352;154292828;154319243;154308558;154291703;154308715;154310493;154323446;154321287;154310373;154323968;154313197;154302396;154290314;154320418;154290143;154308806
sulfur compound biosynthetic process	33	63	2565	13940	2.84675	5.672e-09	4.00156e-08	154301521;154315126;154317832;154297791;154300127;154309788
nucleobase-containing small molecule metabolic process	126	418	2565	13940	1.63821	6.032e-09	4.20929e-08	154309129;224493047;154322084;154322999;154295956;154309525;154316602;154315828;154319043;154317352;154292828;154319243;154315126;154308558;154291703;154308715;154310493;154323446;154312332;154308542;154321287;154310373;154318710;154323968;154313197;154302396;154290314;154302740;154320418;154290143;154317487;154323452;154308806
purine nucleoside monophosphate biosynthetic process	34	69	2565	13940	2.67797	2.26e-08	1.52728e-07	224493047;154322999;154309525;154319043;154317352;154308715;154310373;154302396;154290314;154308806
purine ribonucleoside monophosphate biosynthetic process	34	69	2565	13940	2.67797	2.26e-08	1.52728e-07	224493047;154322999;154309525;154319043;154317352;154308715;154310373;154302396;154290314;154308806
nucleoside monophosphate metabolic process	39	86	2565	13940	2.46457	3.017e-08	1.96491e-07	224493047;154322999;154309525;154316602;154319043;154317352;154292828;154308715;154310373;154302396;154290314;154308806
reactive oxygen species metabolic process	20	29	2565	13940	3.74807	3.019e-08	1.96491e-07	154312338;154322431;154320876
superoxide metabolic process	20	29	2565	13940	3.74807	3.019e-08	1.96491e-07	154312338;154322431;154320876
alpha-amino acid biosynthetic process	59	159	2565	13940	2.01665	7.378e-08	4.73668e-07	306531038;154295768;154318283;154294950;154294566;154323858;154315758;154317832;154310519;154316510;154297791;154293978;154320814;154299629;154298092;154304527;154317250
arginyl-tRNA aminoacylation	12	12	2565	13940	5.4347	7.996e-08	5.08261e-07	154296931
ribonucleoside monophosphate biosynthetic process	34	72	2565	13940	2.56639	8.264e-08	5.20146e-07	224493047;154322999;154309525;154319043;154317352;154308715;154310373;154302396;154290314;154308806
imidazole-containing compound metabolic process	20	31	2565	13940	3.50626	1.456e-07	8.9024e-07	154323858;154320814
histidine metabolic process	20	31	2565	13940	3.50626	1.456e-07	8.9024e-07	154323858;154320814
histidine biosynthetic process	20	31	2565	13940	3.50626	1.456e-07	8.9024e-07	154323858;154320814
cellular modified amino acid biosynthetic process	33	72	2565	13940	2.4909	3.111e-07	1.88421e-06	154315126;154315758;154300127;154309788
organic substance catabolic process	138	496	2565	13940	1.51207	3.25e-07	1.95e-06	154309129;154298453;154314369;154318042;154322084;154292106;154298400;154295774;154323902;154318225;154319987;154319207;154315828;154323898;154304421;154318926;154315992;154290646;154319243;154310602;154314423;154323446;154308516;154309465;154299945;154297630;154314989;154294744;154318710;154323968;154300406;154292987;154313197;154297364;154316053;154291237;154320418;154290143;154290329;154300078…
alpha-amino acid metabolic process	72	217	2565	13940	1.80322	3.321e-07	1.97415e-06	154309129;306531038;154318225;154295768;154318283;154320428;154294950;154294566;296513025;154323858;154315758;154317832;154310519;154316510;154297791;154293978;154320814;154299629;154298092;154309861;154304527;154320227;154317250
nucleobase biosynthetic process	16	22	2565	13940	3.95251	4.133e-07	2.4343e-06	154309129;154322999;154308542
thiamine-containing compound biosynthetic process	12	13	2565	13940	5.01664	4.326e-07	2.50206e-06	154301521
thiamine biosynthetic process	12	13	2565	13940	5.01664	4.326e-07	2.50206e-06	154301521
purine nucleoside metabolic process	79	247	2565	13940	1.73822	4.81e-07	2.73276e-06	224493047;154322084;154309525;154316602;154315828;154319043;154317352;154292828;154319243;154315126;154308715;154323446;154321287;154310373;154323968;154313197;154302396;154320418;154290143;154308806
purine ribonucleoside metabolic process	79	247	2565	13940	1.73822	4.81e-07	2.73276e-06	224493047;154322084;154309525;154316602;154315828;154319043;154317352;154292828;154319243;154315126;154308715;154323446;154321287;154310373;154323968;154313197;154302396;154320418;154290143;154308806
purine ribonucleotide biosynthetic process	34	76	2565	13940	2.43131	5.839e-07	3.28648e-06	224493047;154322999;154309525;154319043;154317352;154308715;154310373;154302396;154290314;154308806
ATP metabolic process	27	54	2565	13940	2.71735	5.887e-07	3.28648e-06	154309525;154316602;154319043;154292828;154308715;154310373;154302396;154308806
nucleobase metabolic process	17	25	2565	13940	3.69559	6.188e-07	3.42474e-06	154309129;154322999;154312332;154308542
ribonucleotide biosynthetic process	34	77	2565	13940	2.39974	7.254e-07	3.9135e-06	224493047;154322999;154309525;154319043;154317352;154308715;154310373;154302396;154290314;154308806
ribose phosphate biosynthetic process	34	77	2565	13940	2.39974	7.254e-07	3.9135e-06	224493047;154322999;154309525;154319043;154317352;154308715;154310373;154302396;154290314;154308806
catabolic process	138	505	2565	13940	1.48513	8.001e-07	4.28053e-06	154309129;154298453;154314369;154318042;154322084;154292106;154298400;154295774;154323902;154318225;154319987;154319207;154315828;154323898;154304421;154318926;154315992;154290646;154319243;154310602;154314423;154323446;154308516;154309465;154299945;154297630;154314989;154294744;154318710;154323968;154300406;154292987;154313197;154297364;154316053;154291237;154320418;154290143;154290329;154300078…
macromolecule metabolic process	894	4284	2565	13940	1.13413	8.204e-07	4.35287e-06	154320754;154314275;154291042;154312415;154324212;154309167;154298453;154313396;154308974;154295520;154314369;154298948;229891581;154301111;154324168;154304507;206558272;154316163;154302754;154318042;154291477;154308976;154302810;154311435;154289967;154292672;154310425;154309521;154311164;154308763;154318155;154292106;154321347;154298400;154318036;154292496;154310560;154303603;154291650;154311528…
aromatic amino acid family biosynthetic process	14	18	2565	13940	4.22699	9.092e-07	4.78448e-06	154318283;154314365;154309089;154315776;154323256;154323814
nucleotide biosynthetic process	53	148	2565	13940	1.94621	1.056e-06	5.5118e-06	224493047;154322999;154295956;154309525;154319043;154317352;154308558;154291703;154308715;154310493;154308542;154310373;154302396;154290314;154302740;154308806
monocarboxylic acid metabolic process	26	53	2565	13940	2.66608	1.568e-06	7.95676e-06	154298795;154294043;154293327;154298797;172052498;154302656;154310341;154294644;154294035;154300078
nucleoside biosynthetic process	37	90	2565	13940	2.23426	1.574e-06	7.95676e-06	224493047;154309525;154319043;154317352;154315126;154308715;154310373;154302396;154308806
ribonucleoside biosynthetic process	37	90	2565	13940	2.23426	1.574e-06	7.95676e-06	224493047;154309525;154319043;154317352;154315126;154308715;154310373;154302396;154308806
glycosyl compound biosynthetic process	37	90	2565	13940	2.23426	1.574e-06	7.95676e-06	224493047;154309525;154319043;154317352;154315126;154308715;154310373;154302396;154308806
thiamine-containing compound metabolic process	12	14	2565	13940	4.65831	1.68e-06	8.36093e-06	154301521
thiamine metabolic process	12	14	2565	13940	4.65831	1.68e-06	8.36093e-06	154301521
nucleoside monophosphate biosynthetic process	34	80	2565	13940	2.30975	1.712e-06	8.45465e-06	224493047;154322999;154309525;154319043;154317352;154308715;154310373;154302396;154290314;154308806
S-adenosylmethionine metabolic process	10	10	2565	13940	5.4347	1.989e-06	9.60104e-06	154315126
S-adenosylmethionine biosynthetic process	10	10	2565	13940	5.4347	1.989e-06	9.60104e-06	154315126
aromatic amino acid family metabolic process	21	38	2565	13940	3.00339	2.015e-06	9.65396e-06	154318283;154320428;154314365;154317978;154309089;154315776;154323256;154292675;154323814
nucleoside phosphate biosynthetic process	53	152	2565	13940	1.89499	2.651e-06	1.2607e-05	224493047;154322999;154295956;154309525;154319043;154317352;154308558;154291703;154308715;154310493;154308542;154310373;154302396;154290314;154302740;154308806
nucleotide metabolic process	100	346	2565	13940	1.57072	2.944e-06	1.38974e-05	224493047;154322084;154322999;154295956;154309525;154316602;154315828;154319043;154317352;154292828;154319243;154308558;154291703;154308715;154310493;154323446;154308542;154321287;154310373;154318710;154323968;154313197;154302396;154290314;154302740;154320418;154290143;154317487;154308806
cellular carbohydrate metabolic process	31	71	2565	13940	2.3729	3.165e-06	1.48316e-05	154314369;154313538;154318983;154311911;154302656;154304551;154294343
translational initiation	27	58	2565	13940	2.52995	3.232e-06	1.50358e-05	206558272;229488238;154301523;229488260;154288857;154298128;154323326
fatty acid biosynthetic process	18	31	2565	13940	3.15563	5.699e-06	2.6322e-05	154298795;154294043;154298797;172052498;154294644;154294035
nucleoside phosphate metabolic process	100	352	2565	13940	1.54395	7.057e-06	3.21319e-05	224493047;154322084;154322999;154295956;154309525;154316602;154315828;154319043;154317352;154292828;154319243;154308558;154291703;154308715;154310493;154323446;154308542;154321287;154310373;154318710;154323968;154313197;154302396;154290314;154302740;154320418;154290143;154317487;154308806
ribonucleoside metabolic process	79	263	2565	13940	1.63248	8.129e-06	3.67522e-05	224493047;154322084;154309525;154316602;154315828;154319043;154317352;154292828;154319243;154315126;154308715;154323446;154321287;154310373;154323968;154313197;154302396;154320418;154290143;154308806
purine ribonucleotide metabolic process	76	253	2565	13940	1.63256	1.184e-05	5.27867e-05	224493047;154322084;154322999;154309525;154316602;154315828;154319043;154317352;154292828;154319243;154308715;154323446;154321287;154310373;154323968;154313197;154302396;154290314;154320418;154290143;154308806
ribonucleotide metabolic process	76	254	2565	13940	1.62613	1.268e-05	5.57573e-05	224493047;154322084;154322999;154309525;154316602;154315828;154319043;154317352;154292828;154319243;154308715;154323446;154321287;154310373;154323968;154313197;154302396;154290314;154320418;154290143;154308806
ribose phosphate metabolic process	76	254	2565	13940	1.62613	1.268e-05	5.57573e-05	224493047;154322084;154322999;154309525;154316602;154315828;154319043;154317352;154292828;154319243;154308715;154323446;154321287;154310373;154323968;154313197;154302396;154290314;154320418;154290143;154308806
translational elongation	12	16	2565	13940	4.07602	1.399e-05	6.10992e-05	154302754;154308976;154323191;154298920;154318339;154302203
cofactor metabolic process	60	188	2565	13940	1.73448	1.58e-05	6.85378e-05	154315126;154315758;154321287;154292268;154292222;154319029;154318710;154310341;154302740;154322997;154317487
cell redox homeostasis	19	36	2565	13940	2.86831	1.664e-05	7.12192e-05	154304889;154291666;154300374;154319484;154317962;154292088;154303086
cellular homeostasis	19	36	2565	13940	2.86831	1.664e-05	7.12192e-05	154304889;154291666;154300374;154319484;154317962;154292088;154303086
energy coupled proton transport, down electrochemical gradient	22	46	2565	13940	2.5992	2.002e-05	8.40055e-05	154309525;154319043;154308715;154310373;154302396;154308806
ATP synthesis coupled proton transport	22	46	2565	13940	2.5992	2.002e-05	8.40055e-05	154309525;154319043;154308715;154310373;154302396;154308806
fatty acid metabolic process	21	43	2565	13940	2.65415	2.24e-05	9.33818e-05	154298795;154294043;154298797;172052498;154294644;154294035;154300078
nucleoside metabolic process	80	276	2565	13940	1.57527	2.794e-05	0.000114984	224493047;154322084;154309525;154316602;154315828;154319043;154317352;154292828;154319243;154315126;154308715;154323446;154321287;154310373;154323968;154313197;154302396;154320418;154290143;154323452;154308806
glycosyl compound metabolic process	80	276	2565	13940	1.57527	2.794e-05	0.000114984	224493047;154322084;154309525;154316602;154315828;154319043;154317352;154292828;154319243;154315126;154308715;154323446;154321287;154310373;154323968;154313197;154302396;154320418;154290143;154323452;154308806
purine nucleoside triphosphate biosynthetic process	22	48	2565	13940	2.4909	4.408e-05	0.000169457	154309525;154319043;154308715;154310373;154302396;154308806
nucleoside triphosphate biosynthetic process	22	48	2565	13940	2.4909	4.408e-05	0.000169457	154309525;154319043;154308715;154310373;154302396;154308806
pyrimidine-containing compound biosynthetic process	22	48	2565	13940	2.4909	4.408e-05	0.000169457	154309129;154301521;154308542
ribonucleoside triphosphate biosynthetic process	22	48	2565	13940	2.4909	4.408e-05	0.000169457	154309525;154319043;154308715;154310373;154302396;154308806
purine ribonucleoside triphosphate biosynthetic process	22	48	2565	13940	2.4909	4.408e-05	0.000169457	154309525;154319043;154308715;154310373;154302396;154308806
ATP biosynthetic process	22	48	2565	13940	2.4909	4.408e-05	0.000169457	154309525;154319043;154308715;154310373;154302396;154308806
monocarboxylic acid biosynthetic process	18	35	2565	13940	2.79499	4.607e-05	0.000176053	154298795;154294043;154298797;172052498;154294644;154294035
glycyl-tRNA aminoacylation	8	8	2565	13940	5.4347	4.751e-05	0.00017942	154311325
tryptophanyl-tRNA aminoacylation	8	8	2565	13940	5.4347	4.751e-05	0.00017942	154310453;154312142
peptidyl-proline modification	28	69	2565	13940	2.20538	5.659e-05	0.000211225	154320536;154313502;154294784;154298527
protein peptidyl-prolyl isomerization	28	69	2565	13940	2.20538	5.659e-05	0.000211225	154320536;154313502;154294784;154298527
'de novo' pyrimidine nucleobase biosynthetic process	10	13	2565	13940	4.18054	8.296e-05	0.000307863	154309129;154308542
pyrimidine-containing compound metabolic process	22	51	2565	13940	2.34438	0.0001592	0.000580718	154309129;154301521;154308542
pyrimidine nucleobase biosynthetic process	10	14	2565	13940	3.88193	0.0001942	0.000700429	154309129;154308542
pyrimidine nucleobase metabolic process	10	14	2565	13940	3.88193	0.0001942	0.000700429	154309129;154308542
vitamin biosynthetic process	19	42	2565	13940	2.45855	0.0002106	0.00075114	154301521;154323378;154312128
water-soluble vitamin biosynthetic process	19	42	2565	13940	2.45855	0.0002106	0.00075114	154301521;154323378;154312128
coenzyme metabolic process	50	162	2565	13940	1.67738	0.0002159	0.000765789	154315126;154315758;154321287;154292268;154292222;154318710;154310341;154302740;154322997;154317487
nitrogen compound metabolic process	726	3539	2565	13940	1.11489	0.0002221	0.000783452	154320754;154309129;154314275;154324212;154291308;154313396;154295520;154301111;154324168;224493047;306531038;154289967;154309521;154322084;154311164;154308763;154291666;154322999;154292496;154291650;154311528;154323131;154301521;154318225;154295956;154309525;154296469;154295768;154310405;154315392;154294547;154316602;154315828;154315653;154324144;154318283;154320428;154316456;154310453;154309684…
protein refolding	7	7	2565	13940	5.4347	0.0002273	0.000797413	154303540
protein complex subunit organization	28	75	2565	13940	2.02895	0.0002651	0.000924968	154292672;205716451;154315653;154319243;154310817;154323446;154305156;154313197;154303365;154302203;154294746
hydrogen transport	34	97	2565	13940	1.90495	0.000298	0.00102858	154309525;154316602;154319043;154292828;154308715;154304081;154310373;154302396;154298235;154308806
proton transport	34	97	2565	13940	1.90495	0.000298	0.00102858	154309525;154316602;154319043;154292828;154308715;154304081;154310373;154302396;154298235;154308806
peptidyl-amino acid modification	29	78	2565	13940	2.02059	0.0003178	0.00109106	154320536;154313502;154294784;154298527;154303186
regulation of ARF GTPase activity	12	21	2565	13940	3.10554	0.0004549	0.00150854	154322084;154290143
water-soluble vitamin metabolic process	19	43	2565	13940	2.40138	0.0004582	0.00150854	154301521;154323378;154312128
vitamin metabolic process	19	43	2565	13940	2.40138	0.0004582	0.00150854	154301521;154323378;154312128
vesicle-mediated transport	45	146	2565	13940	1.67508	0.0005261	0.00172325	205716451;154298588;154304752;154294031;154290896;154322170;154316811;154289637;154312840;154310710
lipid biosynthetic process	32	93	2565	13940	1.87	0.0006341	0.00203546	154303333;154298795;154321109;154304033;154294043;154298797;172052498;154321287;154292222;154294644;154322252;154314407;154294035;154316500;154322172
DNA replication initiation	16	35	2565	13940	2.48443	0.000702	0.00224221	154314275;154294547;154294958
organophosphate biosynthetic process	61	217	2565	13940	1.52773	0.0007385	0.00234711	154309129;224493047;154322999;154295956;154309525;154319043;154317352;154308558;154291703;154308715;154310493;154308542;154310373;154292222;154302396;154290314;154302740;154314407;154322997;154308806;154322172
peptide biosynthetic process	7	8	2565	13940	4.75536	0.0007667	0.00238942	154300127;154309788
glutathione biosynthetic process	7	8	2565	13940	4.75536	0.0007667	0.00238942	154300127;154309788
nonribosomal peptide biosynthetic process	7	8	2565	13940	4.75536	0.0007667	0.00238942	154300127;154309788
coenzyme A metabolic process	10	16	2565	13940	3.39669	0.0007773	0.00241076	154321287
protein catabolic process	45	149	2565	13940	1.64135	0.0008875	0.0027393	154298453;154318042;154292106;154298400;154319987;154319207;154323898;154304421;154315992;154310602;154309465;154299945;154297630;154294744;154292987;154316053;154290329
one-carbon metabolic process	6	6	2565	13940	5.4347	0.001066	0.00327451	154318147
sulfur compound metabolic process	35	109	2565	13940	1.74509	0.001125	0.00343929	154291666;154301521;154315126;154317832;154297791;154300127;154309788;154315427
protein polymerization	12	23	2565	13940	2.83549	0.001215	0.00369682	154319243;154310817;154323446;154313197;154303365;154294746
establishment of protein localization	68	253	2565	13940	1.46071	0.001339	0.00403586	154305161;154298588;154304752;154290896;154305167;154322170;154316811;154315828;154305613;154289637;154298523;154318287;154323968;154311497;154310443;154294614;154310710
protein transport	68	253	2565	13940	1.46071	0.001339	0.00403586	154305161;154298588;154304752;154290896;154305167;154322170;154316811;154315828;154305613;154289637;154298523;154318287;154323968;154311497;154310443;154294614;154310710
regulation of biological quality	30	89	2565	13940	1.83192	0.001346	0.004038	154304889;154291666;154305167;154300374;154319484;154310817;154317962;154292088;154303086;154303365;154294746;154305110
intracellular transport	66	244	2565	13940	1.47004	0.001449	0.0043017	154305161;154298588;154304752;154290896;154322170;154316811;154305613;154289637;154298523;154305201;154318287;154323968;154311497;154310443;154312840;154294877;154310686;154310710;154320971
DNA-dependent DNA replication	17	40	2565	13940	2.30975	0.001454	0.0043017	154314275;154294547;154294958;154304318
macromolecular complex subunit organization	28	82	2565	13940	1.85575	0.001454	0.0043017	154292672;205716451;154315653;154319243;154310817;154323446;154305156;154313197;154303365;154302203;154294746
cellular modified amino acid metabolic process	34	106	2565	13940	1.7432	0.001465	0.00431436	154291666;154315126;154315758;154300127;154309788
carbohydrate derivative biosynthetic process	49	170	2565	13940	1.56647	0.001862	0.00543365	224493047;154322999;154309525;154319043;154317352;154315126;154308715;154296172;154315738;154310373;154302396;154290314;154303186;154308806;154319121
tricarboxylic acid cycle	7	9	2565	13940	4.22699	0.001941	0.00563856	154323614;154318983;154308745;154304551;154296293;154293035
intracellular protein transport	57	208	2565	13940	1.48932	0.002104	0.00606877	154305161;154298588;154304752;154290896;154322170;154316811;154305613;154289637;154298523;154318287;154323968;154311497;154310443;154310710
DNA replication	44	151	2565	13940	1.58362	0.002108	0.00606877	154314275;154294547;154294958;154304318
nucleoside bisphosphate metabolic process	10	18	2565	13940	3.01928	0.002317	0.00658192	154321287
ribonucleoside bisphosphate metabolic process	10	18	2565	13940	3.01928	0.002317	0.00658192	154321287
purine nucleoside bisphosphate metabolic process	10	18	2565	13940	3.01928	0.002317	0.00658192	154321287
positive regulation of cellular component organization	8	12	2565	13940	3.62313	0.002349	0.00658541	154303365;154302203;154294746
prenylation	8	12	2565	13940	3.62313	0.002349	0.00658541	154321111
protein prenylation	8	12	2565	13940	3.62313	0.002349	0.00658541	154321111
cellular protein complex disassembly	12	25	2565	13940	2.60865	0.002795	0.00770124	154292672;154310817;154302203
protein complex disassembly	12	25	2565	13940	2.60865	0.002795	0.00770124	154292672;154310817;154302203
homeostatic process	19	51	2565	13940	2.02469	0.003498	0.00959708	154304889;154291666;154300374;154319484;154317962;154292088;154303086
organophosphate metabolic process	117	494	2565	13940	1.28717	0.003727	0.0101818	154309129;224493047;154322084;154322999;154295956;154309525;154316602;154315828;154319043;154317352;154292828;154319243;154308558;154291703;154308715;154310493;154323446;154308542;154321287;154310373;154292222;154318710;154323968;154313197;154302396;154290314;154302740;154320418;154316989;154290143;154314407;154315427;154322997;154317487;154308806;154322172
cellular component disassembly	12	26	2565	13940	2.50832	0.004049	0.0109221	154292672;154310817;154302203
macromolecular complex disassembly	12	26	2565	13940	2.50832	0.004049	0.0109221	154292672;154310817;154302203
regulation of cellular component organization	12	26	2565	13940	2.50832	0.004049	0.0109221	154310817;154303365;154302203;154294746
carbohydrate derivative metabolic process	99	409	2565	13940	1.31549	0.004288	0.0113756	224493047;154322084;154322999;154309525;154316602;154315828;154319043;154317352;154292828;154319243;154315126;154308715;154323446;154296172;154321287;154315738;154310373;154323968;154313197;154302396;154290314;154320418;154316989;154290143;154323452;154303186;154308806;154319121
actin cytoskeleton organization	11	23	2565	13940	2.5992	0.004802	0.012532	205716451;154310817;154300825;154303365;154294746
actin filament-based process	11	23	2565	13940	2.5992	0.004802	0.012532	205716451;154310817;154300825;154303365;154294746
actin filament organization	10	20	2565	13940	2.71735	0.005627	0.0146256	205716451;154310817;154303365;154294746
cellular protein catabolic process	40	141	2565	13940	1.54176	0.006135	0.0157547	154298453;154318042;154298400;154319987;154304421;154315992;154310602;154309465;154299945;154297630;154294744;154290329
proteolysis involved in cellular protein catabolic process	40	141	2565	13940	1.54176	0.006135	0.0157547	154298453;154318042;154298400;154319987;154304421;154315992;154310602;154309465;154299945;154297630;154294744;154290329
protein complex assembly	19	53	2565	13940	1.94829	0.006692	0.0170487	154315653;154319243;154310817;154323446;154305156;154313197;154303365;154294746
protein complex biogenesis	19	53	2565	13940	1.94829	0.006692	0.0170487	154315653;154319243;154310817;154323446;154305156;154313197;154303365;154294746
cellular macromolecule catabolic process	41	146	2565	13940	1.52618	0.006985	0.0176651	154298453;154318042;154298400;154319987;154304421;154315992;154290646;154310602;154309465;154299945;154297630;154294744;154290329
folic acid-containing compound biosynthetic process	16	41	2565	13940	2.12086	0.006989	0.0176651	154315758
purine nucleobase biosynthetic process	6	8	2565	13940	4.07602	0.00716	0.0180264	154322999
macromolecule catabolic process	47	173	2565	13940	1.47648	0.007405	0.0184264	154298453;154314369;154318042;154292106;154298400;154319987;154319207;154323898;154304421;154315992;154290646;154310602;154309465;154299945;154297630;154294744;154292987;154316053;154290329
purine nucleobase metabolic process	7	11	2565	13940	3.45844	0.00762	0.0188882	154322999;154312332
cellular macromolecular complex assembly	19	54	2565	13940	1.91221	0.007654	0.0188995	154315653;154319243;154310817;154323446;154305156;154313197;154303365;154294746
establishment of localization in cell	66	261	2565	13940	1.37429	0.007701	0.0189427	154305161;154298588;154304752;154290896;154322170;154316811;154305613;154289637;154298523;154305201;154318287;154323968;154311497;154310443;154312840;154294877;154310686;154310710;154320971
folic acid-containing compound metabolic process	16	43	2565	13940	2.02221	0.00924	0.0226415	154315758
protein localization	69	277	2565	13940	1.35377	0.009597	0.0227064	154305161;154298588;154304752;154290896;154305167;154322170;154316811;154315828;154305613;154289637;154298523;154318287;154323968;154311497;154310443;154294614;154310710;154305110
regulation of actin polymerization or depolymerization	9	18	2565	13940	2.71735	0.009797	0.0227064	154310817;154303365;154294746
regulation of actin filament length	9	18	2565	13940	2.71735	0.009797	0.0227064	154310817;154303365;154294746
regulation of actin filament polymerization	9	18	2565	13940	2.71735	0.009797	0.0227064	154310817;154303365;154294746
regulation of actin cytoskeleton organization	9	18	2565	13940	2.71735	0.009797	0.0227064	154310817;154303365;154294746
regulation of cellular component size	9	18	2565	13940	2.71735	0.009797	0.0227064	154310817;154303365;154294746
regulation of actin filament-based process	9	18	2565	13940	2.71735	0.009797	0.0227064	154310817;154303365;154294746
regulation of protein complex assembly	9	18	2565	13940	2.71735	0.009797	0.0227064	154310817;154303365;154294746
regulation of cellular component biogenesis	9	18	2565	13940	2.71735	0.009797	0.0227064	154310817;154303365;154294746
regulation of cytoskeleton organization	9	18	2565	13940	2.71735	0.009797	0.0227064	154310817;154303365;154294746
regulation of anatomical structure size	9	18	2565	13940	2.71735	0.009797	0.0227064	154310817;154303365;154294746
actin polymerization or depolymerization	9	18	2565	13940	2.71735	0.009797	0.0227064	154310817;154303365;154294746
regulation of protein polymerization	9	18	2565	13940	2.71735	0.009797	0.0227064	154310817;154303365;154294746
actin filament polymerization	9	18	2565	13940	2.71735	0.009797	0.0227064	154310817;154303365;154294746
pteridine-containing compound biosynthetic process	16	44	2565	13940	1.97625	0.01095	0.0251968	154315758
ribonucleoside triphosphate metabolic process	54	208	2565	13940	1.41093	0.01124	0.0255889	154322084;154309525;154316602;154315828;154319043;154292828;154319243;154308715;154323446;154310373;154323968;154313197;154302396;154320418;154290143;154308806
purine nucleoside triphosphate metabolic process	54	208	2565	13940	1.41093	0.01124	0.0255889	154322084;154309525;154316602;154315828;154319043;154292828;154319243;154308715;154323446;154310373;154323968;154313197;154302396;154320418;154290143;154308806
purine ribonucleoside triphosphate metabolic process	54	208	2565	13940	1.41093	0.01124	0.0255889	154322084;154309525;154316602;154315828;154319043;154292828;154319243;154308715;154323446;154310373;154323968;154313197;154302396;154320418;154290143;154308806
positive regulation of biological process	8	15	2565	13940	2.89851	0.01141	0.025793	154303365;154302203;154294746
positive regulation of cellular process	8	15	2565	13940	2.89851	0.01141	0.025793	154303365;154302203;154294746
isoprenoid biosynthetic process	10	22	2565	13940	2.47032	0.01174	0.0263534	154321109;154304033;154321287;154292222;154316500
isoprenoid metabolic process	10	22	2565	13940	2.47032	0.01174	0.0263534	154321109;154304033;154321287;154292222;154316500
nucleoside triphosphate metabolic process	54	210	2565	13940	1.39749	0.01193	0.0266866	154322084;154309525;154316602;154315828;154319043;154292828;154319243;154308715;154323446;154310373;154323968;154313197;154302396;154320418;154290143;154308806
regulation of transport	5	6	2565	13940	4.52891	0.01248	0.0277237	154305167;154316512
regulation of localization	5	6	2565	13940	4.52891	0.01248	0.0277237	154305167;154316512
lysyl-tRNA aminoacylation	7	12	2565	13940	3.17024	0.01289	0.0283403	154311528
regulation of protein complex disassembly	7	12	2565	13940	3.17024	0.01289	0.0283403	154310817;154302203
'de novo' IMP biosynthetic process	7	12	2565	13940	3.17024	0.01289	0.0283403	154322999;154290314
cofactor biosynthetic process	43	159	2565	13940	1.46976	0.01299	0.0284627	154315126;154315758;154319029;154310341;154302740;154322997
cellular macromolecule localization	59	234	2565	13940	1.37029	0.01344	0.0291503	154305161;154298588;154304752;154290896;154305167;154322170;154316811;154305613;154289637;154298523;154318287;154323968;154311497;154310443;154310710;154305110
cellular protein localization	59	234	2565	13940	1.37029	0.01344	0.0291503	154305161;154298588;154304752;154290896;154305167;154322170;154316811;154305613;154289637;154298523;154318287;154323968;154311497;154310443;154310710;154305110
translational termination	8	16	2565	13940	2.71735	0.01712	0.0368827	154292672;154302203
DNA conformation change	22	69	2565	13940	1.7328	0.01803	0.0387132	154309521;154315653;154305156
cellular protein complex assembly	12	31	2565	13940	2.10375	0.02003	0.0427431	154319243;154310817;154323446;154313197;154303365;154294746
cellular aromatic compound metabolic process	607	3054	2565	13940	1.08018	0.02004	0.0427431	154320754;154309129;154314275;154324212;154313396;154295520;154301111;154324168;224493047;154289967;154309521;154322084;154311164;154308763;154322999;154292496;154291650;154311528;154323131;154301521;154295956;154309525;154296469;154310405;154315392;154294547;154316602;154315828;154315653;154318283;154320428;154316456;154310453;154309684;154297219;154319043;154316436;154300294;154322360;154317352…
IMP metabolic process	7	13	2565	13940	2.92638	0.02027	0.0429483	154322999;154290314
IMP biosynthetic process	7	13	2565	13940	2.92638	0.02027	0.0429483	154322999;154290314
GMP metabolic process	4	4	2565	13940	5.4347	0.02144	0.0444015	154317352
regulation of ion transport	4	4	2565	13940	5.4347	0.02144	0.0444015	154316512
glutamine biosynthetic process	4	4	2565	13940	5.4347	0.02144	0.0444015	154298092;154304527
GMP biosynthetic process	4	4	2565	13940	5.4347	0.02144	0.0444015	154317352
guanosine-containing compound biosynthetic process	4	4	2565	13940	5.4347	0.02144	0.0444015	154317352
regulation of anion transport	4	4	2565	13940	5.4347	0.02144	0.0444015	154316512
macromolecule localization	69	287	2565	13940	1.3066	0.02522	0.0520619	154305161;154298588;154304752;154290896;154305167;154322170;154316811;154315828;154305613;154289637;154298523;154318287;154323968;154311497;154310443;154294614;154310710;154305110
chromatin assembly or disassembly	10	23	2565	13940	2.36291	0.02548	0.05243	154315653;154310045;154305156
cellular localization	69	289	2565	13940	1.29756	0.02595	0.0532265	154305161;154298588;154304752;154290896;154305167;154322170;154316811;154305613;154289637;154298523;154305201;154318287;229557986;154323968;154311497;154310443;154312840;154294877;154310686;154310710;154320971;154305110
macromolecular complex assembly	19	59	2565	13940	1.75016	0.02662	0.0544269	154315653;154319243;154310817;154323446;154305156;154313197;154303365;154294746
transcription from RNA polymerase II promoter	19	60	2565	13940	1.72099	0.02843	0.0577597	154297219;154298086;154308904
porphyrin-containing compound biosynthetic process	10	24	2565	13940	2.26446	0.02936	0.0594609	154319029
glycerol-3-phosphate metabolic process	7	14	2565	13940	2.71735	0.03005	0.0601	154316989
methionyl-tRNA aminoacylation	7	14	2565	13940	2.71735	0.03005	0.0601	154316456
alditol phosphate metabolic process	7	14	2565	13940	2.71735	0.03005	0.0601	154316989
L-serine metabolic process	7	14	2565	13940	2.71735	0.03005	0.0601	296513025;154317832;154309861
porphyrin-containing compound metabolic process	10	25	2565	13940	2.17388	0.03479	0.0687236	154319029
isoleucyl-tRNA aminoacylation	6	11	2565	13940	2.96438	0.03631	0.0708542	154295520
protein ubiquitination	6	11	2565	13940	2.96438	0.03631	0.0708542	154315992;154298527
glutamine metabolic process	6	11	2565	13940	2.96438	0.03631	0.0708542	154309129;154298092;154304527
monovalent inorganic cation transport	34	128	2565	13940	1.44359	0.03829	0.0744915	154309525;154316602;154319043;154292828;154308715;154304081;154310373;154302396;154298235;154308806
amide biosynthetic process	9	21	2565	13940	2.32916	0.04114	0.0797942	154316510;154300127;154309788
organic cyclic compound metabolic process	613	3115	2565	13940	1.06949	0.0433	0.0832293	154320754;154309129;154314275;154324212;154313396;154295520;154301111;154324168;224493047;154289967;154309521;154322084;154311164;154308763;154322999;154292496;154291650;154311528;154323131;154301521;154295956;154309525;154296469;154295768;154310405;154315392;154294547;154316602;154315828;154315653;154318283;154320428;154316456;154310453;154309684;154297219;154319043;154316436;154300294;154323378…
oligosaccharide biosynthetic process	4	5	2565	13940	4.34776	0.04629	0.0879236	154313538;154294343
trehalose biosynthetic process	4	5	2565	13940	4.34776	0.04629	0.0879236	154313538;154294343
disaccharide biosynthetic process	4	5	2565	13940	4.34776	0.04629	0.0879236	154313538;154294343
pteridine-containing compound metabolic process	16	51	2565	13940	1.705	0.04714	0.0890114	154315758
regulation of organelle organization	9	23	2565	13940	2.12662	0.05588	0.104288	154310817;154303365;154294746
glutamine family amino acid biosynthetic process	13	39	2565	13940	1.81157	0.05978	0.110921	306531038;154295768;154310519;154293978;154298092;154304527;154317250
positive regulation of actin filament polymerization	5	9	2565	13940	3.01928	0.06584	0.119405	154303365;154294746
positive regulation of protein complex assembly	5	9	2565	13940	3.01928	0.06584	0.119405	154303365;154294746
threonyl-tRNA aminoacylation	5	9	2565	13940	3.01928	0.06584	0.119405	154300294
Arp2/3 complex-mediated actin nucleation	5	9	2565	13940	3.01928	0.06584	0.119405	154303365;154294746
positive regulation of organelle organization	5	9	2565	13940	3.01928	0.06584	0.119405	154303365;154294746
positive regulation of cytoskeleton organization	5	9	2565	13940	3.01928	0.06584	0.119405	154303365;154294746
positive regulation of protein polymerization	5	9	2565	13940	3.01928	0.06584	0.119405	154303365;154294746
actin nucleation	5	9	2565	13940	3.01928	0.06584	0.119405	154303365;154294746
coenzyme biosynthetic process	33	130	2565	13940	1.37958	0.06911	0.123935	154315126;154315758;154310341;154302740;154322997
glutamine family amino acid metabolic process	16	52	2565	13940	1.67221	0.07011	0.125378	154309129;306531038;154295768;154310519;154293978;154298092;154304527;154320227;154317250
protein modification by small protein conjugation or removal	6	13	2565	13940	2.50832	0.07352	0.130027	154315992;154298527
protein modification by small protein conjugation	6	13	2565	13940	2.50832	0.07352	0.130027	154315992;154298527
response to oxidative stress	25	93	2565	13940	1.46094	0.07936	0.139587	154308482;154297987;154319975;154293025;154297025
glutamate metabolic process	4	6	2565	13940	3.62313	0.0801	0.140503	154295768;154293978;154320227
regulation of ARF protein signal transduction	12	37	2565	13940	1.7626	0.08737	0.147975	154322084;154290143
ARF protein signal transduction	12	37	2565	13940	1.7626	0.08737	0.147975	154322084;154290143
acyl-CoA metabolic process	3	3	2565	13940	5.4347	0.08903	0.147975	154292268;154292222;154310341
positive regulation of translation	3	3	2565	13940	5.4347	0.08903	0.147975	154302203
regulation of translational elongation	3	3	2565	13940	5.4347	0.08903	0.147975	154302203
regulation of translational termination	3	3	2565	13940	5.4347	0.08903	0.147975	154302203
glyoxylate cycle	3	3	2565	13940	5.4347	0.08903	0.147975	154302656
glyoxylate metabolic process	3	3	2565	13940	5.4347	0.08903	0.147975	154302656
cellular aldehyde metabolic process	3	3	2565	13940	5.4347	0.08903	0.147975	154302656
acetyl-CoA metabolic process	3	3	2565	13940	5.4347	0.08903	0.147975	154292268;154292222;154310341
positive regulation of protein complex disassembly	3	3	2565	13940	5.4347	0.08903	0.147975	154302203
thioester metabolic process	3	3	2565	13940	5.4347	0.08903	0.147975	154292268;154292222;154310341
glutamate biosynthetic process	3	3	2565	13940	5.4347	0.08903	0.147975	154295768;154293978
response to temperature stimulus	3	3	2565	13940	5.4347	0.08903	0.147975	154298396;154303110;154297634
positive regulation of cellular protein metabolic process	3	3	2565	13940	5.4347	0.08903	0.147975	154302203
positive regulation of translational termination	3	3	2565	13940	5.4347	0.08903	0.147975	154302203
positive regulation of translational elongation	3	3	2565	13940	5.4347	0.08903	0.147975	154302203
response to heat	3	3	2565	13940	5.4347	0.08903	0.147975	154298396;154303110;154297634
positive regulation of protein metabolic process	3	3	2565	13940	5.4347	0.08903	0.147975	154302203
nuclear transport	8	21	2565	13940	2.07036	0.0892	0.147975	154298523;154323968
nucleocytoplasmic transport	8	21	2565	13940	2.07036	0.0892	0.147975	154298523;154323968
pentose-phosphate shunt	5	10	2565	13940	2.71735	0.09423	0.155117	154318710;154317487
NADPH regeneration	5	10	2565	13940	2.71735	0.09423	0.155117	154318710;154317487
cellular carbohydrate biosynthetic process	5	10	2565	13940	2.71735	0.09423	0.155117	154314369;154313538;154294343
glycine metabolic process	7	16	2565	13940	2.37768	0.09631	0.158136	154318225;296513025;154309861
modification-dependent macromolecule catabolic process	27	105	2565	13940	1.39749	0.09964	0.162358	154298453;154318042;154319987;154304421;154315992;154310602;154309465;154294744;154290329
modification-dependent protein catabolic process	27	105	2565	13940	1.39749	0.09964	0.162358	154298453;154318042;154319987;154304421;154315992;154310602;154309465;154294744;154290329
ubiquitin-dependent protein catabolic process	27	105	2565	13940	1.39749	0.09964	0.162358	154298453;154318042;154319987;154304421;154315992;154310602;154309465;154294744;154290329
energy derivation by oxidation of organic compounds	13	41	2565	13940	1.7232	0.1023	0.16627	154314369;154323614;154318983;154308745;154300994;154304551;154296293;154293035
DNA topological change	15	51	2565	13940	1.59844	0.1028	0.166661	154309521
cellular lipid metabolic process	35	143	2565	13940	1.33017	0.1032	0.166888	154298795;154321109;154304033;154294043;154298797;172052498;154321287;154292222;154294644;154314407;154294035;154316500;154300078;154315427;154322172
flavin-containing compound biosynthetic process	7	17	2565	13940	2.23782	0.1073	0.169683	154323378;154312128
flavin-containing compound metabolic process	7	17	2565	13940	2.23782	0.1073	0.169683	154323378;154312128
nucleosome organization	7	17	2565	13940	2.23782	0.1073	0.169683	154315653;154305156
nucleosome assembly	7	17	2565	13940	2.23782	0.1073	0.169683	154315653;154305156
chromatin assembly	7	17	2565	13940	2.23782	0.1073	0.169683	154315653;154305156
riboflavin metabolic process	7	17	2565	13940	2.23782	0.1073	0.169683	154323378;154312128
riboflavin biosynthetic process	7	17	2565	13940	2.23782	0.1073	0.169683	154323378;154312128
aerobic respiration	7	17	2565	13940	2.23782	0.1073	0.169683	154323614;154318983;154308745;154304551;154296293;154293035
nucleotide-excision repair	13	43	2565	13940	1.64305	0.1146	0.178143	154317790
dicarboxylic acid metabolic process	11	34	2565	13940	1.75828	0.1173	0.1819	154295768;154309029;154300849;154293978;154296293;154309089;154320227
mitochondrial ATP synthesis coupled electron transport	4	7	2565	13940	3.10554	0.1215	0.187507	154300994
mitochondrial electron transport, ubiquinol to cytochrome c	4	7	2565	13940	3.10554	0.1215	0.187507	154300994
DNA packaging	7	18	2565	13940	2.11349	0.1223	0.188289	154315653;154305156
amine metabolic process	19	71	2565	13940	1.45436	0.1267	0.194597	154318283;154320428;154295336;154292341
heterocycle metabolic process	594	3074	2565	13940	1.05017	0.1471	0.22065	154320754;154309129;154314275;154324212;154313396;154295520;154301111;154324168;224493047;154289967;154309521;154322084;154311164;154308763;154322999;154292496;154291650;154311528;154323131;154301521;154295956;154309525;154296469;154295768;154310405;154315392;154294547;154316602;154315828;154315653;154318283;154320428;154316456;154310453;154309684;154297219;154319043;154316436;154300294;154323378…
positive regulation of cellular biosynthetic process	3	4	2565	13940	4.07602	0.1566	0.229014	154302203
dicarboxylic acid biosynthetic process	3	4	2565	13940	4.07602	0.1566	0.229014	154295768;154293978
positive regulation of macromolecule metabolic process	3	4	2565	13940	4.07602	0.1566	0.229014	154302203
positive regulation of biosynthetic process	3	4	2565	13940	4.07602	0.1566	0.229014	154302203
positive regulation of macromolecule biosynthetic process	3	4	2565	13940	4.07602	0.1566	0.229014	154302203
cellular nitrogen compound metabolic process	606	3142	2565	13940	1.04819	0.1578	0.230245	154320754;154309129;154314275;154324212;154313396;154295520;154301111;154324168;224493047;154289967;154309521;154322084;154311164;154308763;154291666;154322999;154292496;154291650;154311528;154323131;154301521;154295956;154309525;154296469;154310405;154315392;154294547;154316602;154315828;154315653;154318283;154320428;154316456;154310453;154309684;154297219;154319043;154316436;154300294;154323378…
cytoskeleton organization	12	41	2565	13940	1.59064	0.1602	0.233216	205716451;154310817;154300825;154303365;154294746;154305110
pigment metabolic process	8	23	2565	13940	1.89033	0.1716	0.248684	154322999;154293066
serine family amino acid metabolic process	8	24	2565	13940	1.81157	0.1854	0.266876	154318225;296513025;154317832;154309861
cellular respiration	11	38	2565	13940	1.5732	0.209	0.298837	154323614;154318983;154308745;154300994;154304551;154296293;154293035
organic substance transport	68	318	2565	13940	1.16214	0.2134	0.302069	154305161;154298588;154304752;154290896;154305167;154322170;154316811;154315828;154305613;154289637;154298523;154318287;154323968;154311497;154310443;154294614;154310710
regulation of actin filament depolymerization	4	9	2565	13940	2.41542	0.2202	0.302069	154310817
negative regulation of actin filament depolymerization	4	9	2565	13940	2.41542	0.2202	0.302069	154310817
negative regulation of actin filament polymerization	4	9	2565	13940	2.41542	0.2202	0.302069	154310817
negative regulation of protein complex assembly	4	9	2565	13940	2.41542	0.2202	0.302069	154310817
tyrosyl-tRNA aminoacylation	4	9	2565	13940	2.41542	0.2202	0.302069	154297330
valyl-tRNA aminoacylation	4	9	2565	13940	2.41542	0.2202	0.302069	154301111;154288993
negative regulation of protein complex disassembly	4	9	2565	13940	2.41542	0.2202	0.302069	154310817
regulation of protein depolymerization	4	9	2565	13940	2.41542	0.2202	0.302069	154310817
actin filament capping	4	9	2565	13940	2.41542	0.2202	0.302069	154310817
negative regulation of cytoskeleton organization	4	9	2565	13940	2.41542	0.2202	0.302069	154310817
negative regulation of protein depolymerization	4	9	2565	13940	2.41542	0.2202	0.302069	154310817
barbed-end actin filament capping	4	9	2565	13940	2.41542	0.2202	0.302069	154310817
negative regulation of protein polymerization	4	9	2565	13940	2.41542	0.2202	0.302069	154310817
actin filament depolymerization	4	9	2565	13940	2.41542	0.2202	0.302069	154310817
protein depolymerization	4	9	2565	13940	2.41542	0.2202	0.302069	154310817
oligosaccharide metabolic process	6	17	2565	13940	1.91813	0.2209	0.302383	154313538;154294343;154305952;154310371
regulation of translation	3	5	2565	13940	3.26082	0.2302	0.313776	154302203
posttranscriptional regulation of gene expression	3	5	2565	13940	3.26082	0.2302	0.313776	154302203
protein-DNA complex assembly	7	22	2565	13940	1.72922	0.2733	0.370948	154315653;154305156
protein-DNA complex subunit organization	7	22	2565	13940	1.72922	0.2733	0.370948	154315653;154305156
chromosome organization	18	74	2565	13940	1.32195	0.2943	0.396102	154291978;154292496;154315653;154310045;154305156;154301928
carbohydrate metabolic process	209	1063	2565	13940	1.06853	0.3033	0.403997	154322425;154314369;154295774;154323896;154323902;154294960;154308576;154321267;154314467;154313538;154318926;154318983;154294958;154309029;154324000;154311941;154314756;154300849;154298247;154314423;154317330;154296172;154301988;154311911;154299315;154314989;154302656;154304551;154318710;154300406;154323734;154297364;154295186;154291237;154319155;154298237;154292650;154294343;154317487;154303186…
cellular component assembly	19	78	2565	13940	1.32384	0.3038	0.403997	154315653;154319243;154310817;154323446;154305156;154313197;154303365;154294746
positive regulation of cellular metabolic process	3	6	2565	13940	2.71735	0.3052	0.403997	154302203
alanyl-tRNA aminoacylation	3	6	2565	13940	2.71735	0.3052	0.403997	154321327
pyridoxal phosphate metabolic process	3	6	2565	13940	2.71735	0.3052	0.403997	154322997
pyridoxal phosphate biosynthetic process	3	6	2565	13940	2.71735	0.3052	0.403997	154322997
positive regulation of metabolic process	3	6	2565	13940	2.71735	0.3052	0.403997	154302203
translational frameshifting	2	2	2565	13940	5.4347	0.334	0.434065	154302203
pigment biosynthetic process	6	18	2565	13940	1.81157	0.3552	0.45883	154322999
negative regulation of cellular component organization	4	10	2565	13940	2.17388	0.4052	0.518204	154310817
negative regulation of organelle organization	4	10	2565	13940	2.17388	0.4052	0.518204	154310817
aspartate family amino acid biosynthetic process	7	24	2565	13940	1.58512	0.4264	0.541006	154294950;154316510;154297791;154299629
cellular component biogenesis	29	134	2565	13940	1.17617	0.4341	0.549689	154308763;154315653;154319706;154319243;154310817;154323446;182647393;154297648;154305156;229891427;154313197;154312242;154316253;154303365;154294746
protein targeting to Golgi	2	3	2565	13940	3.62313	0.4566	0.569198	154310710
retrograde transport, vesicle recycling within Golgi	2	3	2565	13940	3.62313	0.4566	0.569198	154310710
fumarate metabolic process	2	3	2565	13940	3.62313	0.4566	0.569198	154296293
energy reserve metabolic process	2	3	2565	13940	3.62313	0.4566	0.569198	154314369
protein localization to Golgi apparatus	2	3	2565	13940	3.62313	0.4566	0.569198	154310710
asparagine biosynthetic process	2	3	2565	13940	3.62313	0.4566	0.569198	154316510
glycogen metabolic process	2	3	2565	13940	3.62313	0.4566	0.569198	154314369
establishment of protein localization to Golgi	2	3	2565	13940	3.62313	0.4566	0.569198	154310710
pyridine nucleotide metabolic process	8	29	2565	13940	1.49923	0.4689	0.58227	154318710;154302740;154317487
NADP metabolic process	5	15	2565	13940	1.81157	0.4999	0.611306	154318710;154317487
seryl-tRNA aminoacylation	5	17	2565	13940	1.59844	0.5358	0.653961	154313426
asparagine metabolic process	2	4	2565	13940	2.71735	0.5565	0.65658	154316510
lysine biosynthetic process	2	4	2565	13940	2.71735	0.5565	0.65658	154294950;154299629
lysine metabolic process	2	4	2565	13940	2.71735	0.5565	0.65658	154294950;154299629
secondary metabolic process	2	4	2565	13940	2.71735	0.5565	0.65658	154293066
melanin metabolic process	2	4	2565	13940	2.71735	0.5565	0.65658	154293066
carbamoyl phosphate biosynthetic process	2	4	2565	13940	2.71735	0.5565	0.65658	154309129
carbamoyl phosphate metabolic process	2	4	2565	13940	2.71735	0.5565	0.65658	154309129
tetrapyrrole biosynthetic process	11	47	2565	13940	1.27195	0.5737	0.673337	154319029;154295273
protein maturation	3	7	2565	13940	2.32916	0.6196	0.712873	154310560;154319341
protein processing	3	7	2565	13940	2.32916	0.6196	0.712873	154310560;154319341
nicotinamide nucleotide metabolic process	7	28	2565	13940	1.35867	0.6284	0.721704	154318710;154302740;154317487
cellular catabolic process	75	384	2565	13940	1.06146	0.6404	0.734173	154309129;154298453;154318042;154322084;154298400;154318225;154319987;154315828;154304421;154315992;154290646;154319243;154310602;154323446;154308516;154309465;154299945;154297630;154294744;154323968;154313197;154320418;154290143;154290329;154300078
pyridine-containing compound metabolic process	8	32	2565	13940	1.35867	0.6464	0.73973	154318710;154302740;154317487
ion transmembrane transport	29	142	2565	13940	1.1099	0.6637	0.758177	154309525;154316602;154319043;154308715;154304081;154310373;154302396;154298235;154308806
short-chain fatty acid metabolic process	3	9	2565	13940	1.81157	0.6743	0.762403	154300078
propionate catabolic process	3	9	2565	13940	1.81157	0.6743	0.762403	154300078
propionate metabolic process	3	9	2565	13940	1.81157	0.6743	0.762403	154300078
short-chain fatty acid catabolic process	3	9	2565	13940	1.81157	0.6743	0.762403	154300078
organelle organization	31	153	2565	13940	1.10115	0.6753	0.762403	205716451;154291978;154292496;154315653;154310817;154310045;154300825;154305156;154301928;229557986;154303365;154294746;154305110
pseudouridine synthesis	9	39	2565	13940	1.25416	0.6813	0.766015	154308763;154302967;154305357;182647393
peptide metabolic process	10	43	2565	13940	1.26388	0.6926	0.777359	154291666;154300127;154319341;154309788
transition metal ion transport	2	10	2565	13940	1.08694	0.7004	0.781546	154294406
chitin metabolic process	2	10	2565	13940	1.08694	0.7004	0.781546	154315738
NAD biosynthetic process	2	10	2565	13940	1.08694	0.7004	0.781546	154302740
tetrapyrrole metabolic process	11	48	2565	13940	1.24545	0.7082	0.785258	154319029;154295273
chromatin organization	12	55	2565	13940	1.18575	0.7281	0.805931	154292496;154315653;154310045;154305156
indole-containing compound metabolic process	4	15	2565	13940	1.44925	0.747	0.818386	154318283;154320428
disaccharide metabolic process	4	15	2565	13940	1.44925	0.747	0.818386	154313538;154294343
trehalose metabolic process	4	15	2565	13940	1.44925	0.747	0.818386	154313538;154294343
tryptophan metabolic process	4	15	2565	13940	1.44925	0.747	0.818386	154318283;154320428
indolalkylamine metabolic process	4	15	2565	13940	1.44925	0.747	0.818386	154318283;154320428
pyridine nucleotide biosynthetic process	3	16	2565	13940	1.01901	0.7518	0.822241	154302740
respiratory electron transport chain	4	21	2565	13940	1.03518	0.7835	0.855454	154300994
aspartate family amino acid metabolic process	7	31	2565	13940	1.22719	0.8185	0.877045	154294950;154316510;154297791;154299629
glutathione metabolic process	8	37	2565	13940	1.17507	0.8347	0.886915	154291666;154300127;154309788
cellular amide metabolic process	12	65	2565	13940	1.00333	0.8731	0.923443	154291666;154316510;154300127;154319341;154309788
guanosine-containing compound metabolic process	31	160	2565	13940	1.05297	0.9182	0.966368	154322084;154315828;154317352;154319243;154323446;154323968;154313197;154320418;154290143
ATP synthesis coupled electron transport	4	18	2565	13940	1.20771	1	1	154300994
histone lysine methylation	2	7	2565	13940	1.55277	1	1	154292496
phenol-containing compound metabolic process	2	7	2565	13940	1.55277	1	1	154293066
sulfur amino acid biosynthetic process	4	20	2565	13940	1.08694	1	1	154317832;154297791
monocarboxylic acid catabolic process	3	11	2565	13940	1.48219	1	1	154300078
cation transport	41	221	2565	13940	1.00825	1	1	154317198;154309525;154308474;154316602;154319043;154294406;154292828;154312338;154308715;154304081;154310373;154302396;154298235;154308806
copper ion transport	2	5	2565	13940	2.17388	1	1	154294406
intra-Golgi vesicle-mediated transport	2	6	2565	13940	1.81157	1	1	154310710
G-protein coupled receptor signaling pathway, coupled to cyclic = nucleotide second messenger	3	13	2565	13940	1.25416	1	1	154320418
adenylate cyclase-modulating G-protein coupled receptor signaling = pathway	3	13	2565	13940	1.25416	1	1	154320418
adenylate cyclase-activating G-protein coupled receptor signaling = pathway	3	13	2565	13940	1.25416	1	1	154320418
chitin biosynthetic process	2	6	2565	13940	1.81157	1	1	154315738
protein methylation	3	14	2565	13940	1.16458	1	1	154292496;154314752
aminoglycan biosynthetic process	2	6	2565	13940	1.81157	1	1	154315738
signal peptide processing	2	6	2565	13940	1.81157	1	1	154319341
oxidative phosphorylation	4	18	2565	13940	1.20771	1	1	154300994
histone methylation	2	7	2565	13940	1.55277	1	1	154292496
protein alkylation	3	14	2565	13940	1.16458	1	1	154292496;154314752
arginine biosynthetic process	5	21	2565	13940	1.29398	1	1	306531038;154310519
arginine metabolic process	5	24	2565	13940	1.13223	1	1	306531038;154310519
oxidoreduction coenzyme metabolic process	8	40	2565	13940	1.08694	1	1	154318710;154302740;154317487
branched-chain amino acid biosynthetic process	3	15	2565	13940	1.08694	1	1	154294566;154315742
branched-chain amino acid metabolic process	4	18	2565	13940	1.20771	1	1	154294566;154315742;154292685
glutamine catabolic process	2	7	2565	13940	1.55277	1	1	154309129
glutamine family amino acid catabolic process	2	8	2565	13940	1.35867	1	1	154309129
fatty acid catabolic process	3	10	2565	13940	1.63041	1	1	154300078
vacuolar transport	2	7	2565	13940	1.55277	1	1	154310686;154320971
negative regulation of biological process	11	54	2565	13940	1.10707	1	1	154305167;154310817;154309595
negative regulation of cellular process	10	52	2565	13940	1.04513	1	1	154310817;154309595
glucosamine-containing compound biosynthetic process	2	6	2565	13940	1.81157	1	1	154315738
amino sugar biosynthetic process	2	6	2565	13940	1.81157	1	1	154315738
