# Supplementary material for: Proteome-wide analysis of lysine acetylation in the plant pathogen Botrytis cinerea
Source: Sci Rep. 2016 Jul 6;6:29313. doi: 10.1038/srep29313 (PMC4933888; doi:10.1038/srep29313)
Supplement: Supplementary Table S3 [file srep29313-s4.xls]

## Sheet: Sheet1
Table S3. Gene Ontology (GO) classification of acetylated proteins according to molecular functions using Blast2GO.
GO Terms	Mapping	Background	All mapping	All background	Fold enrichment	Fisher' exact Test P value	Benjamini	Protein IDs
unfolded protein binding	65	77	3991	23377	4.94458	2.2e-16	2.89235e-15	154304507;154321347;154298396;154309690;154323366;154303110;154298412;154311345;154297634;154308645;154299109;154309171;154311853;154293865
structural molecule activity	227	432	3991	23377	3.07786	2.2e-16	2.89235e-15	154312415;154308974;154298948;229891581;154316163;154308976;154302810;154311435;154310425;154298588;154304752;154303603;154308570;154310847;154322170;154291727;154293440;154320588;154302205;154289637;154297418;154319243;154312368;154304780;154312142;154308794;154302400;154302808;154320341;154297265;154323446;154317070;154301908;269969565;154321682;154288761;154294867;154315830;154289936;154290538…
transferase activity, transferring acyl groups, acyl groups = converted into alkyl on transfer	39	46	3991	23377	4.96608	2.2e-16	2.89235e-15	154312746;154304033;154318983;154311911;154299629;154302656;154304551;154316500
purine ribonucleotide binding	624	2585	3991	23377	1.41394	2.2e-16	2.89235e-15	154309129;154314275;154291042;154302101;154309167;154295520;154318341;160380638;154301111;154324168;154302754;154291477;154322523;224493047;154292672;154319019;154318155;154292106;154321347;154291978;154298400;154318036;154322999;154291650;154311528;154319592;154298396;154298795;160380630;154309690;154309232;154299696;154289817;154319207;154294547;154316602;154289603;154315828;154321109;154323898…
ribonucleotide binding	650	2668	3991	23377	1.42703	2.2e-16	2.89235e-15	154309129;154314275;154291042;154302101;154309167;154295520;154318341;160380638;154301111;154317749;154324168;154302754;154291477;154322523;224493047;154292672;154319019;154318155;154292106;154321347;154291978;154298400;154318036;154322999;154298519;154291650;154311528;154319592;154298396;154298795;160380630;154309690;154309232;154299696;154289817;154319207;154294547;154316602;154289603;154315828…
ribonucleoside binding	624	2585	3991	23377	1.41394	2.2e-16	2.89235e-15	154309129;154314275;154291042;154302101;154309167;154295520;154318341;160380638;154301111;154324168;154302754;154291477;154322523;224493047;154292672;154319019;154318155;154292106;154321347;154291978;154298400;154318036;154322999;154291650;154311528;154319592;154298396;154298795;160380630;154309690;154309232;154299696;154289817;154319207;154294547;154316602;154289603;154315828;154321109;154323898…
purine ribonucleoside binding	624	2585	3991	23377	1.41394	2.2e-16	2.89235e-15	154309129;154314275;154291042;154302101;154309167;154295520;154318341;160380638;154301111;154324168;154302754;154291477;154322523;224493047;154292672;154319019;154318155;154292106;154321347;154291978;154298400;154318036;154322999;154291650;154311528;154319592;154298396;154298795;160380630;154309690;154309232;154299696;154289817;154319207;154294547;154316602;154289603;154315828;154321109;154323898…
structural constituent of cytoskeleton	35	42	3991	23377	4.88119	2.2e-16	2.89235e-15	154319243;154323446;154313197
nucleotide binding	762	3384	3991	23377	1.31896	2.2e-16	2.89235e-15	154309129;154314275;154291042;154302101;154301115;154309167;154295520;154318341;160380638;154301111;154304889;154317749;154324168;154317198;154322853;154302754;154291477;154322523;224493047;154292672;154310935;154319019;154318155;154292106;154321347;154291978;154298400;154318036;154291666;154322999;154298519;154291650;154311528;154319592;154298396;154298795;160380630;154309690;154309232;154299696…
small molecule binding	783	3477	3991	23377	1.31906	2.2e-16	2.89235e-15	154309129;154314275;154291042;154302101;154301115;154309167;154295520;154318341;160380638;154301111;154304889;154317749;154324168;154317198;154322853;154302754;154291477;154322523;224493047;154292672;154310935;154319019;154318155;154292106;154321347;154291978;154298400;154318036;154291666;154322999;154298519;154291650;154311528;154319592;154298396;154298795;160380630;154309690;154309232;154299696…
purine nucleotide binding	641	2616	3991	23377	1.43525	2.2e-16	2.89235e-15	154309129;154314275;154291042;154302101;154309167;154295520;154318341;160380638;154301111;154324168;154302754;154291477;154322523;224493047;154292672;154319019;154318155;154292106;154321347;154291978;154298400;154318036;154322999;154291650;154311528;154319592;154298396;154298795;160380630;154309690;154309232;154299696;154289817;154319207;154294547;154316602;154289603;154315828;154321109;154323898…
purine ribonucleoside triphosphate binding	623	2578	3991	23377	1.41551	2.2e-16	2.89235e-15	154309129;154314275;154291042;154302101;154309167;154295520;154318341;160380638;154301111;154324168;154302754;154291477;154322523;224493047;154292672;154319019;154318155;154292106;154321347;154291978;154298400;154318036;154322999;154291650;154311528;154319592;154298396;154298795;160380630;154309690;154309232;154299696;154289817;154319207;154294547;154316602;154289603;154315828;154321109;154323898…
structural constituent of ribosome	185	359	3991	23377	3.01845	2.2e-16	2.89235e-15	154312415;154308974;154298948;229891581;154316163;154308976;154302810;154311435;154310425;154303603;154308570;154310847;154291727;154293440;154320588;154302205;154297418;154312368;154304780;154312142;154308794;154302400;154302808;154320341;154297265;154317070;154301908;269969565;154321682;154288761;154294867;154315830;154289936;154290538;154316159;154302447;154316668;154313998;154292006;154291632…
ligase activity	203	469	3991	23377	2.53531	2.2e-16	2.89235e-15	154295520;154312746;154301111;154324168;154316660;154322999;154291650;154311528;154298795;154316456;154310453;154314467;154300294;154322360;154317352;154315992;154296931;154315758;154313426;154316510;154311325;154312142;154298797;154291703;154310493;154311911;154298092;154298527;154321327;154304527;154297330;154300127;154309013;154303960;154288993;154310341;154309788;154294100;154305343
ligase activity, forming carbon-oxygen bonds	134	265	3991	23377	2.96187	2.2e-16	2.89235e-15	154295520;154301111;154324168;154291650;154311528;154316456;154310453;154300294;154322360;154296931;154313426;154311325;154312142;154321327;154297330;154309013;154288993;154294100;154305343
ligase activity, forming aminoacyl-tRNA and related compounds	134	265	3991	23377	2.96187	2.2e-16	2.89235e-15	154295520;154301111;154324168;154291650;154311528;154316456;154310453;154300294;154322360;154296931;154313426;154311325;154312142;154321327;154297330;154309013;154288993;154294100;154305343
nucleoside phosphate binding	762	3384	3991	23377	1.31896	2.2e-16	2.89235e-15	154309129;154314275;154291042;154302101;154301115;154309167;154295520;154318341;160380638;154301111;154304889;154317749;154324168;154317198;154322853;154302754;154291477;154322523;224493047;154292672;154310935;154319019;154318155;154292106;154321347;154291978;154298400;154318036;154291666;154322999;154298519;154291650;154311528;154319592;154298396;154298795;160380630;154309690;154309232;154299696…
carbohydrate derivative binding	650	2743	3991	23377	1.38802	2.2e-16	2.89235e-15	154309129;154314275;154291042;154302101;154309167;154295520;154318341;160380638;154301111;154317749;154324168;154302754;154291477;154322523;224493047;154292672;154319019;154318155;154292106;154321347;154291978;154298400;154318036;154322999;154298519;154291650;154311528;154319592;154298396;154298795;160380630;154309690;154309232;154299696;154289817;154319207;154294547;154316602;154289603;154315828…
nucleoside binding	624	2586	3991	23377	1.41339	2.2e-16	2.89235e-15	154309129;154314275;154291042;154302101;154309167;154295520;154318341;160380638;154301111;154324168;154302754;154291477;154322523;224493047;154292672;154319019;154318155;154292106;154321347;154291978;154298400;154318036;154322999;154291650;154311528;154319592;154298396;154298795;160380630;154309690;154309232;154299696;154289817;154319207;154294547;154316602;154289603;154315828;154321109;154323898…
anion binding	760	3363	3991	23377	1.32371	2.2e-16	2.89235e-15	154309129;154314275;154291042;154302101;154309167;154291308;154295520;154318341;160380638;154301111;154304889;154317749;154324168;154302754;154291477;154322523;224493047;154292672;154319019;154318155;154292106;154321347;154291978;154298400;154318036;154291666;154322999;154298519;154291650;154311528;154319592;154298396;154298795;160380630;154309690;154309232;154299696;154290263;154294292;154289817…
purine nucleoside binding	624	2585	3991	23377	1.41394	2.2e-16	2.89235e-15	154309129;154314275;154291042;154302101;154309167;154295520;154318341;160380638;154301111;154324168;154302754;154291477;154322523;224493047;154292672;154319019;154318155;154292106;154321347;154291978;154298400;154318036;154322999;154291650;154311528;154319592;154298396;154298795;160380630;154309690;154309232;154299696;154289817;154319207;154294547;154316602;154289603;154315828;154321109;154323898…
aminoacyl-tRNA ligase activity	125	241	3991	23377	3.03809	2.2e-16	2.89235e-15	154295520;154301111;154324168;154291650;154311528;154316456;154310453;154300294;154322360;154296931;154313426;154311325;154312142;154321327;154297330;154309013;154288993;154294100;154305343
adenyl nucleotide binding	477	1988	3991	23377	1.40543	3.154e-16	4.02811e-15	154309129;154314275;154291042;154309167;154295520;154318341;160380638;154301111;154324168;154291477;154322523;224493047;154318155;154292106;154321347;154291978;154298400;154318036;154322999;154291650;154311528;154319592;154298396;154298795;160380630;154309690;154309232;154299696;154289817;154319207;154294547;154316602;154321109;154323898;154324144;154316456;154310453;154314467;154312100;154303609…
ATP binding	470	1975	3991	23377	1.39392	2.624e-15	3.17008e-14	154309129;154314275;154291042;154309167;154295520;154318341;160380638;154301111;154324168;154291477;154322523;224493047;154318155;154292106;154321347;154291978;154298400;154318036;154322999;154291650;154311528;154319592;154298396;154298795;160380630;154309690;154309232;154299696;154289817;154319207;154294547;154316602;154321109;154323898;154324144;154316456;154310453;154314467;154312100;154303609…
adenyl ribonucleotide binding	471	1982	3991	23377	1.39195	2.929e-15	3.44543e-14	154309129;154314275;154291042;154309167;154295520;154318341;160380638;154301111;154324168;154291477;154322523;224493047;154318155;154292106;154321347;154291978;154298400;154318036;154322999;154291650;154311528;154319592;154298396;154298795;160380630;154309690;154309232;154299696;154289817;154319207;154294547;154316602;154321109;154323898;154324144;154316456;154310453;154314467;154312100;154303609…
RNA binding	181	604	3991	23377	1.75529	5.012e-15	5.74452e-14	154312415;154301115;154308974;154324168;206558272;154322853;154302754;154293416;154292672;154308763;154310560;154310847;154312324;154309844;154314120;229488238;154301523;154323191;229501175;154320003;154298920;154309195;154302967;229488260;154318339;229463757;154320341;154305357;229463754;154301908;154288857;229488262;154293124;154288761;154290105;154298128;154323326;154314118;154290538;154310385…
GTPase activity	74	173	3991	23377	2.50549	6.092e-15	6.80781e-14	154302101;154302754;154292672;154319019;154289603;154319243;154302195;154298920;154323446;154290236;154323968;154313197;154320418;154310495
proton-transporting ATP synthase activity, rotational mechanism	20	20	3991	23377	5.85743	4.174e-14	4.55068e-13	154309525;154319043;154308715;154310373
translation factor activity, nucleic acid binding	53	107	3991	23377	2.90134	5.139e-14	5.34217e-13	206558272;154302754;154293416;154292672;229488238;154301523;154323191;229501175;154298920;229488260;154318339;229463757;229463754;154288857;229488262;154298128;154323326;154311495;154302203;154323904
ATPase activity, coupled to transmembrane movement of ions, = rotational mechanism	20	23	3991	23377	5.09342	1.09e-11	1.08273e-10	154309525;154319043;154308715;154310373
isomerase activity	91	263	3991	23377	2.02672	1.426e-11	1.35622e-10	154309521;154300648;154320428;154324000;154320536;154314756;154302967;154319484;154313502;154305357;154294784;154303086;154298527;154300406;154323734;154309089;154295186;154291237;154319155;154317487
heat shock protein binding	16	16	3991	23377	5.85743	3.999e-11	3.72407e-10	154304507;154298396;154303110;154297634
transferase activity, transferring acyl groups	89	261	3991	23377	1.99736	7.162e-11	6.5335e-10	154313396;154312746;306531038;154300250;154319588;154317156;154316969;154304033;154300455;154318983;154293327;154294521;154319281;154302672;154311911;154299629;154302656;154304551;154295273;154293128;154294035;154316500
hydroxymethylglutaryl-CoA reductase (NADPH) activity	15	15	3991	23377	5.85743	2.205e-10	1.93262e-09	154321287
phosphoglycerate kinase activity	15	15	3991	23377	5.85743	2.205e-10	1.93262e-09	154295774
cation-transporting ATPase activity	21	30	3991	23377	4.1002	2.182e-09	1.77337e-08	154309525;154308474;154319043;154308715;154310373
ATPase activity, coupled to transmembrane movement of ions	21	30	3991	23377	4.1002	2.182e-09	1.77337e-08	154309525;154308474;154319043;154308715;154310373
DNA-directed RNA polymerase activity	47	112	3991	23377	2.45803	2.46e-09	1.96361e-08	154323131;154296469;154315392;154297219;154291829;154304837;154304318
translation initiation factor activity	37	79	3991	23377	2.74335	3.53e-09	2.72053e-08	206558272;154293416;229488238;154301523;229501175;229488260;229463757;229463754;154288857;229488262;154298128;154323326;154311495;154323904
RNA polymerase activity	47	115	3991	23377	2.39391	5.133e-09	3.8889e-08	154323131;154296469;154315392;154297219;154291829;154304837;154304318
fatty acid synthase activity	13	13	3991	23377	5.85743	6.606e-09	4.76271e-08	154294035
pyruvate kinase activity	13	13	3991	23377	5.85743	6.606e-09	4.76271e-08	154314423
ligase activity, forming carbon-nitrogen bonds	54	143	3991	23377	2.2119	8.953e-09	6.35237e-08	154316660;154322999;154314467;154317352;154315992;154315758;154316510;154298797;154291703;154310493;154298092;154298527;154304527;154300127;154309788
histidinol dehydrogenase activity	12	12	3991	23377	5.85743	3.585e-08	2.32375e-07	154320814
protein domain specific binding	12	12	3991	23377	5.85743	3.585e-08	2.32375e-07	154296240;154308468
arginine-tRNA ligase activity	12	12	3991	23377	5.85743	3.585e-08	2.32375e-07	154296931
DNA helicase activity	30	61	3991	23377	2.8807	3.587e-08	2.32375e-07	154314275;154294547;154294958;154317790;154310321
magnesium ion binding	37	85	3991	23377	2.5497	3.775e-08	2.41061e-07	154323902;154323614;154300316;154294043;154323858;154314756;154314423;154299021;154322226;154300686
guanyl nucleotide binding	160	624	3991	23377	1.5019	7.867e-08	4.95289e-07	154302101;154302754;154292672;154319019;154289603;154315828;154314873;259509967;154319243;154302195;154298920;154310493;154323446;154318287;154311020;154290236;154323968;154313197;154320418;154317770
phosphotransferase activity, carboxyl group as acceptor	18	28	3991	23377	3.76549	2.71e-07	1.68246e-06	154295774;154311487;154310519
guanyl ribonucleotide binding	153	603	3991	23377	1.48621	2.977e-07	1.79827e-06	154302101;154302754;154292672;154319019;154289603;154315828;154314873;259509967;154319243;154302195;154298920;154310493;154323446;154318287;154311020;154290236;154323968;154313197;154320418;154317770
GTP binding	153	603	3991	23377	1.48621	2.977e-07	1.79827e-06	154302101;154302754;154292672;154319019;154289603;154315828;154314873;259509967;154319243;154302195;154298920;154310493;154323446;154318287;154311020;154290236;154323968;154313197;154320418;154317770
DNA topoisomerase type I activity	15	21	3991	23377	4.18388	6.074e-07	3.6201e-06	154309521
oxidoreductase activity, acting on the CH-OH group of donors, NAD = or NADP as acceptor	68	218	3991	23377	1.82709	7.023e-07	4.13063e-06	154295956;154308576;154323614;154318285;154309029;154300849;154315742;154320814;154321287;154292199;154318710;154322226
peptidyl-prolyl cis-trans isomerase activity	32	76	3991	23377	2.46629	8.848e-07	5.07058e-06	154320536;154313502;154294784;154298527
cis-trans isomerase activity	32	76	3991	23377	2.46629	8.848e-07	5.07058e-06	154320536;154313502;154294784;154298527
coproporphyrinogen oxidase activity	10	10	3991	23377	5.85743	1.033e-06	5.43236e-06	154319029
alkali metal ion binding	10	10	3991	23377	5.85743	1.033e-06	5.43236e-06	154314423
glucose-6-phosphate dehydrogenase activity	10	10	3991	23377	5.85743	1.033e-06	5.43236e-06	154308576
oxidoreductase activity, acting on diphenols and related = substances as donors, cytochrome as acceptor	10	10	3991	23377	5.85743	1.033e-06	5.43236e-06	154289952;154309173
ubiquinol-cytochrome-c reductase activity	10	10	3991	23377	5.85743	1.033e-06	5.43236e-06	154289952;154309173
methionine adenosyltransferase activity	10	10	3991	23377	5.85743	1.033e-06	5.43236e-06	154315126
potassium ion binding	10	10	3991	23377	5.85743	1.033e-06	5.43236e-06	154314423
organic cyclic compound binding	1384	7348	3991	23377	1.10325	1.633e-06	8.2949e-06	154320754;154309129;154314275;154291042;154302101;154312415;154324212;154301115;154309167;154308482;154308974;154295520;154318341;160380638;154318022;154301111;154297654;154304889;154317749;154324168;154317198;206558272;154322853;154302754;154291477;154322523;154293416;224493047;154289967;154292672;154310935;154323003;154309521;154311164;154308763;154319019;154318155;154292106;154321347;154291978…
heterocyclic compound binding	1384	7348	3991	23377	1.10325	1.633e-06	8.2949e-06	154320754;154309129;154314275;154291042;154302101;154312415;154324212;154301115;154309167;154308482;154308974;154295520;154318341;160380638;154318022;154301111;154297654;154304889;154317749;154324168;154317198;206558272;154322853;154302754;154291477;154322523;154293416;224493047;154289967;154292672;154310935;154323003;154309521;154311164;154308763;154319019;154318155;154292106;154321347;154291978…
nucleic acid binding	572	2825	3991	23377	1.186	3.413e-06	1.71417e-05	154320754;154314275;154312415;154324212;154301115;154308974;160380638;154318022;154297654;154324168;206558272;154322853;154302754;154293416;154289967;154292672;154323003;154309521;154311164;154308763;154310560;154318880;154311528;154323131;154296469;160380630;154299696;154289817;154310847;154315392;154294547;154315523;154312324;154315653;154309844;154314120;229488238;133917396;154314467;154301523…
phosphopyruvate hydratase activity	11	13	3991	23377	4.95629	3.592e-06	1.78403e-05	154323902
oxidoreductase activity, acting on the aldehyde or oxo group of = donors	24	52	3991	23377	2.70343	4.356e-06	2.13971e-05	154295768;154313964;154299017;154318926;154310767;154310519;154320197;154298247;154316797
oxidoreductase activity, acting on diphenols and related = substances as donors	10	11	3991	23377	5.32494	4.812e-06	2.338e-05	154289952;154309173
ATPase regulator activity	9	9	3991	23377	5.85743	5.468e-06	2.60021e-05	154310391;154298539
hydroxyethylthiazole kinase activity	9	9	3991	23377	5.85743	5.468e-06	2.60021e-05	154301521
aminopeptidase activity	21	43	3991	23377	2.8606	7.157e-06	3.36756e-05	332310270;154313005;154292666;154315400
carboxyl- or carbamoyltransferase activity	18	34	3991	23377	3.10099	1.04e-05	4.79258e-05	154309129
hydrogen-exporting ATPase activity	11	14	3991	23377	4.60227	1.063e-05	4.79961e-05	154309525;154319043;154308715
proton-transporting ATPase activity, rotational mechanism	11	14	3991	23377	4.60227	1.063e-05	4.79961e-05	154309525;154319043;154308715
actin binding	19	38	3991	23377	2.92871	1.495e-05	6.61649e-05	154300722;154312100;154300825;154291717;154303542
superoxide dismutase activity	12	17	3991	23377	4.13466	1.588e-05	6.89161e-05	154322431;154320876
oxidoreductase activity, acting on superoxide radicals as acceptor	12	17	3991	23377	4.13466	1.588e-05	6.89161e-05	154322431;154320876
oxidoreductase activity, acting on the CH-CH group of donors, = oxygen as acceptor	10	12	3991	23377	4.88119	1.631e-05	7.01016e-05	154319029
transferase activity, transferring nitrogenous groups	15	26	3991	23377	3.37929	2.14e-05	8.94e-05	154291308;154317559;154293369;154313472;154292685
transaminase activity	15	26	3991	23377	3.37929	2.14e-05	8.94e-05	154291308;154317559;154293369;154313472;154292685
translation elongation factor activity	11	15	3991	23377	4.29545	2.699e-05	0.000111709	154302754;154323191;154298920;154318339;154302203
glutathione synthase activity	8	8	3991	23377	5.85743	2.86e-05	0.0001121	154309788
oxidoreductase activity, acting on paired donors, with oxidation = of a pair of donors resulting in the reduction of molecular oxygen to = two molecules of water	8	8	3991	23377	5.85743	2.86e-05	0.0001121	154294644
aspartate carbamoyltransferase activity	8	8	3991	23377	5.85743	2.86e-05	0.0001121	154309129
glycine-tRNA ligase activity	8	8	3991	23377	5.85743	2.86e-05	0.0001121	154311325
tryptophan-tRNA ligase activity	8	8	3991	23377	5.85743	2.86e-05	0.0001121	154310453;154312142
phosphoenolpyruvate carboxykinase activity	8	8	3991	23377	5.85743	2.86e-05	0.0001121	154292650
transferase activity, transferring alkyl or aryl (other than = methyl) groups	28	72	3991	23377	2.27789	2.884e-05	0.0001121	154301521;154315126;154314365;154310184;154322252;154321111;154323256;154323814
quinone binding	15	28	3991	23377	3.13791	6.317e-05	0.000235308	154295336;154292341
helicase activity	33	94	3991	23377	2.05633	8.054e-05	0.000297532	154314275;154294547;154294958;154317790;154302907;154310321
oxidoreductase activity, acting on the aldehyde or oxo group of = donors, NAD or NADP as acceptor	20	46	3991	23377	2.54671	9.21e-05	0.000337448	154295768;154299017;154310767;154310519;154320197;154298247;154316797
oxidoreductase activity, acting on the CH-NH2 group of donors	17	36	3991	23377	2.76601	0.0001157	0.00041708	154293978;154295336;154292341;154293232
primary amine oxidase activity	13	23	3991	23377	3.31072	0.0001258	0.000449861	154295336;154292341
5S rRNA binding	7	7	3991	23377	5.85743	0.0001473	0.000502619	154294907
glycerol-3-phosphate dehydrogenase activity	7	7	3991	23377	5.85743	0.0001473	0.000502619	154316989
chorismate synthase activity	7	7	3991	23377	5.85743	0.0001473	0.000502619	154315776
oxidoreductase activity, acting on the CH-OH group of donors, = quinone or similar compound as acceptor	7	7	3991	23377	5.85743	0.0001473	0.000502619	154316989
Rab GDP-dissociation inhibitor activity	7	7	3991	23377	5.85743	0.0001473	0.000502619	154294614
hydroxymethylglutaryl-CoA synthase activity	7	7	3991	23377	5.85743	0.0001473	0.000502619	154304033;154316500
oxidoreductase activity, acting on the CH-NH2 group of donors, = oxygen as acceptor	14	27	3991	23377	3.03719	0.0001884	0.000637991	154295336;154292341;154293232
methylenetetrahydrofolate dehydrogenase (NADP+) activity	10	15	3991	23377	3.90495	0.0002261	0.0007599	154315758
ARF GTPase activator activity	12	21	3991	23377	3.3471	0.0002313	0.000771575	154322084;154290143
intramolecular transferase activity, phosphotransferases	15	31	3991	23377	2.83424	0.0002505	0.000829433	154324000;154314756;154300406
hydrolase activity, acting on acid anhydrides	202	937	3991	23377	1.26275	0.0003863	0.00124227	154314275;154302101;154317198;154302754;154322523;154292672;154309521;154319019;154298400;154319592;154309525;154289817;154308474;154294547;154316602;154289603;154312100;154319043;154317352;154303617;154294958;154290485;154317790;154299240;154319243;154302195;154290636;154298920;154299861;154302907;154308715;154323446;154320814;154299021;154292208;154310373;154290236;154323968;154313197;154310321…
GDP-dissociation inhibitor activity	7	8	3991	23377	5.12525	0.0005035	0.0015962	154294614
hydrolase activity, acting on ether bonds	7	8	3991	23377	5.12525	0.0005035	0.0015962	154318147;172052498
calcium ion binding	61	229	3991	23377	1.56028	0.000525	0.00165264	154299528;154313199;205716451;154324112;154323366;154303667;154303432;154291961;154312082;154322112
antioxidant activity	50	182	3991	23377	1.60918	0.000733	0.00221742	154308482;154291666;154297987;154319975;154293025;154322431;154310240;154320876;154310791;154323320
adenyl-nucleotide exchange factor activity	6	6	3991	23377	5.85743	0.0007441	0.00221742	154310391
ATP phosphoribosyltransferase activity	6	6	3991	23377	5.85743	0.0007441	0.00221742	154323858
phosphoribosylamine-glycine ligase activity	6	6	3991	23377	5.85743	0.0007441	0.00221742	154322999
trialkylsulfonium hydrolase activity	6	6	3991	23377	5.85743	0.0007441	0.00221742	154318147
adenosylhomocysteinase activity	6	6	3991	23377	5.85743	0.0007441	0.00221742	154318147
chaperone binding	9	14	3991	23377	3.76549	0.0008075	0.00239041	154310391;154298539
rRNA binding	13	27	3991	23377	2.82024	0.0008254	0.00242733	154288761;154294907
nucleobase-containing compound kinase activity	19	49	3991	23377	2.27125	0.0008731	0.00255082	224493047;154308542
hydroxymethyl-, formyl- and related transferase activity	12	24	3991	23377	2.92871	0.0009925	0.00288083	296513025;154308558;154309861;154323374
hydrolase activity, acting on acid anhydrides, in = phosphorus-containing anhydrides	196	922	3991	23377	1.24518	0.001095	0.00315784	154314275;154302101;154317198;154302754;154322523;154292672;154309521;154319019;154298400;154319592;154309525;154289817;154308474;154294547;154289603;154312100;154319043;154317352;154303617;154294958;154290485;154317790;154299240;154319243;154302195;154290636;154298920;154299861;154302907;154308715;154323446;154320814;154299021;154292208;154310373;154290236;154323968;154313197;154310321;154320418…
ATP-dependent DNA helicase activity	13	28	3991	23377	2.71952	0.001222	0.0035015	154317790
pyrophosphatase activity	192	906	3991	23377	1.24131	0.001371	0.00390342	154314275;154302101;154317198;154302754;154322523;154292672;154309521;154319019;154298400;154319592;154309525;154289817;154308474;154294547;154289603;154312100;154319043;154317352;154303617;154294958;154290485;154317790;154319243;154302195;154290636;154298920;154299861;154302907;154308715;154323446;154320814;154299021;154310373;154290236;154323968;154313197;154310321;154320418;154310495;154312830
small conjugating protein ligase binding	8	12	3991	23377	3.90495	0.001491	0.00416548	154318042;154310602
ubiquitin protein ligase binding	8	12	3991	23377	3.90495	0.001491	0.00416548	154318042;154310602
protein prenyltransferase activity	8	12	3991	23377	3.90495	0.001491	0.00416548	154321111
intramolecular transferase activity	23	67	3991	23377	2.01076	0.001614	0.00448111	154324000;154314756;154302967;154305357;154300406;154309089
transferase activity	413	2106	3991	23377	1.14868	0.001755	0.0048425	154309129;154309167;154291308;154313396;154314369;154323950;154312746;154291477;224493047;306531038;154318155;154318036;154295774;154292496;154323131;154301521;154318225;154296469;154300250;154290263;154301169;154319588;154315392;154321109;154318283;154317156;154316969;154304033;154297219;154300455;154303609;154294043;154318983;154293327;154302209;154311487;154294521;154299847;154319281;296513025…
acid-amino acid ligase activity	23	68	3991	23377	1.98119	0.001857	0.00509251	154316660;154315992;154291703;154298527;154300127;154309788
hydrogen ion transmembrane transporter activity	41	148	3991	23377	1.62267	0.002067	0.00563384	154309525;154310538;154319043;154308715;154304081;154310373;154302396;154289952;154309173;154291709;154308806
glutamate-ammonia ligase activity	6	7	3991	23377	5.02065	0.002236	0.00594936	154298092;154304527
protein homodimerization activity	6	7	3991	23377	5.02065	0.002236	0.00594936	154310391
acid-ammonia (or amide) ligase activity	6	7	3991	23377	5.02065	0.002236	0.00594936	154298092;154304527
ammonia ligase activity	6	7	3991	23377	5.02065	0.002236	0.00594936	154298092;154304527
nucleotidyltransferase activity	50	191	3991	23377	1.53336	0.002609	0.00690073	154323131;154296469;154301169;154315392;154297219;154299847;154291829;154304837;154312182;154304318
4 iron, 4 sulfur cluster binding	8	13	3991	23377	3.60457	0.002756	0.00717799	154298519;154294950;154303655;154294566
carbon-oxygen lyase activity, acting on phosphates	7	10	3991	23377	4.1002	0.002762	0.00717799	154315776
nucleoside-triphosphatase regulator activity	28	91	3991	23377	1.80229	0.002964	0.00765843	154322084;154310391;154298539;154290143;154294614
metallopeptidase activity	34	118	3991	23377	1.68773	0.002982	0.00766066	154320919;332310270;327488312;172052498;154295817;154314411;154318586;154300886
FMN binding	26	83	3991	23377	1.83486	0.003098	0.00791318	154317749;154298519;154298987;154303655;154298449;154293232
transferase activity, transferring acyl groups other than = amino-acyl groups	42	155	3991	23377	1.58717	0.003552	0.00902127	154313396;306531038;154319588;154317156;154316969;154300455;154293327;154294521;154319281;154302672;154295273;154294035
glucose-6-phosphate isomerase activity	5	5	3991	23377	5.85743	0.00366	0.00913978	154291237
adenylosuccinate synthase activity	5	5	3991	23377	5.85743	0.00366	0.00913978	154310493
phosphoglycerate mutase activity	5	5	3991	23377	5.85743	0.00366	0.00913978	154300406
protein dimerization activity	38	137	3991	23377	1.62469	0.004068	0.00993659	154324212;154323003;154315653;154310692;133917396;154289679;160332370;154310391;154300256;154318838;154308904
carbon-carbon lyase activity	27	90	3991	23377	1.75723	0.004721	0.011407	154304553;154320428;154321267;154305516;154314989;154292222;154290314;154314407;154320227;154292650
nucleoside-triphosphatase activity	186	898	3991	23377	1.21323	0.005005	0.0120281	154314275;154302101;154317198;154302754;154322523;154292672;154309521;154319019;154298400;154319592;154309525;154289817;154308474;154294547;154289603;154312100;154319043;154303617;154294958;154290485;154317790;154319243;154302195;154290636;154298920;154299861;154302907;154308715;154323446;154310373;154290236;154323968;154313197;154310321;154320418;154310495;154312830
identical protein binding	6	8	3991	23377	4.39307	0.005123	0.0122459	154310391
aminoacyl-tRNA editing activity	7	11	3991	23377	3.72745	0.005201	0.0123662	154295520;154301111;154291650
motor activity	37	136	3991	23377	1.59357	0.005728	0.0134053	154322523;154319592;154289817;154312100;154303617;154299861
aldehyde-lyase activity	9	18	3991	23377	2.92871	0.00618	0.0143878	154321267;154314989
cofactor binding	162	775	3991	23377	1.22439	0.006491	0.0150336	154291308;154312746;154304889;154317749;154291666;154298519;154294292;154303667;154303962;154308576;154323614;154300374;154300316;154318285;154298987;154311216;154303655;296513025;154317832;154310519;154304009;154317559;154308745;187471047;154298247;154315742;154293978;154320814;154295336;154311911;154321287;154292341;154310184;154309861;154318710;154293369;154322226;154300686;154297445;154317551…
catalytic activity	1998	11257	3991	23377	1.03963	0.008619	0.0196566	154309129;154314275;154302101;154322425;154309167;154291308;154298453;154313396;154308482;154295520;154314369;154323950;154312746;154295704;154301111;154304889;154317749;154324168;154317198;154317334;154302754;154291477;154322523;224493047;306531038;154320089;154292672;154305412;154304795;154309521;154310831;154319019;154318155;154292106;154298400;154318036;154291666;154316660;154322999;154295774…
lysine-tRNA ligase activity	7	12	3991	23377	3.41683	0.008911	0.0201173	154311528
isoleucine-tRNA ligase activity	7	12	3991	23377	3.41683	0.008911	0.0201173	154295520
protein heterodimerization activity	18	53	3991	23377	1.98932	0.00897	0.0201487	154324212;154323003;154315653;133917396;160332370;154300256;154318838;154308904
fatty-acyl-CoA binding	6	9	3991	23377	3.90495	0.009914	0.0216174	154311216
glycine hydroxymethyltransferase activity	6	9	3991	23377	3.90495	0.009914	0.0216174	296513025;154309861
pyridoxal phosphate binding	44	176	3991	23377	1.46436	0.01176	0.0255181	154291308;296513025;154317832;154317559;154310184;154309861;154293369;154309497;154313472;154295273;154320227;154300356;154315455
prenyltransferase activity	9	20	3991	23377	2.63584	0.01293	0.0279213	154322252;154321111
oxidoreductase activity, acting on the CH-NH group of donors, NAD = or NADP as acceptor	12	31	3991	23377	2.26739	0.0136	0.0290871	154295768;154315758;154317250
oxidoreductase activity, acting on the CH-CH group of donors	35	134	3991	23377	1.52993	0.015	0.0319286	154294292;154303962;154308745;187471047;154319029;154292490;154293035;154294035
oxidoreductase activity, acting on the CH-NH group of donors	12	32	3991	23377	2.19654	0.0162	0.0339972	154295768;154315758;154317250
formate-tetrahydrofolate ligase activity	4	4	3991	23377	5.85743	0.01733	0.0352114	154315758
phosphoribosylaminoimidazolesuccinocarboxamide synthase activity	4	4	3991	23377	5.85743	0.01733	0.0352114	154291703
GMP synthase (glutamine-hydrolyzing) activity	4	4	3991	23377	5.85743	0.01733	0.0352114	154317352
inorganic diphosphatase activity	4	4	3991	23377	5.85743	0.01733	0.0352114	154299021
phosphoenolpyruvate carboxykinase (ATP) activity	4	4	3991	23377	5.85743	0.01733	0.0352114	154292650
NAD binding	20	66	3991	23377	1.77498	0.02009	0.0404515	154298519;154323614;154318285;154310519;154298247;154320814;154322226;154297445
enzyme binding	14	41	3991	23377	2.0001	0.02022	0.0405307	154318042;154310602;154300825;154311497;154301389
ribonuclease T2 activity	7	14	3991	23377	2.92871	0.0213	0.042316	154290105;154292820
methionine-tRNA ligase activity	7	14	3991	23377	2.92871	0.0213	0.042316	154316456
monovalent inorganic cation transmembrane transporter activity	41	167	3991	23377	1.43805	0.02266	0.0448187	154309525;154310538;154319043;154308715;154304081;154310373;154302396;154289952;154309173;154291709;154308806
ATP-dependent helicase activity	14	42	3991	23377	1.95248	0.02316	0.0454058	154317790;154302907
purine NTP-dependent helicase activity	14	42	3991	23377	1.95248	0.02316	0.0454058	154317790;154302907
oxidoreductase activity, acting on NAD(P)H	13	37	3991	23377	2.05802	0.02515	0.0488785	154291666;154298519;154300374;154303655;154315521
cyclohydrolase activity	6	11	3991	23377	3.19496	0.02695	0.05215	154312128;154308558;154320814
oxidoreductase activity, acting on a sulfur group of donors, = NAD(P) as acceptor	5	8	3991	23377	3.66089	0.03321	0.0631697	154291666;154300374;154303655
metal cluster binding	22	80	3991	23377	1.61079	0.03623	0.0683325	154304889;154298519;154294950;154303655;154294566;154293978;154309173;154300078
iron-sulfur cluster binding	22	80	3991	23377	1.61079	0.03623	0.0683325	154304889;154298519;154294950;154303655;154294566;154293978;154309173;154300078
DNA binding	234	1211	3991	23377	1.13182	0.04136	0.0776803	154320754;154314275;154324212;154318022;154297654;154289967;154323003;154309521;154311164;154310560;154318880;154323131;154296469;154289817;154315392;154294547;154315653;133917396;154314467;154297219;154316436;154294958;154317790;154294847;154299240;154291829;154304369;160332370;154319903;154294021;154304837;154305156;154300256;154318838;154321531;154303573
DNA topoisomerase activity	16	54	3991	23377	1.73553	0.04515	0.0840919	154309521
ATP-dependent peptidase activity	5	9	3991	23377	3.25413	0.05184	0.095754	154298400
threonine-tRNA ligase activity	5	9	3991	23377	3.25413	0.05184	0.095754	154300294
carboxy-lyase activity	15	52	3991	23377	1.68964	0.06514	0.118847	154320428;154292222;154290314;154314407;154320227;154292650
5-methyltetrahydropteroyltriglutamate-homocysteine = S-methyltransferase activity	4	6	3991	23377	3.90495	0.0662	0.119803	154297791
5-methyltetrahydropteroyltri-L-glutamate-dependent = methyltransferase activity	4	6	3991	23377	3.90495	0.0662	0.119803	154297791
2 iron, 2 sulfur cluster binding	9	26	3991	23377	2.02757	0.07007	0.126296	154304889;154309173;154300078
thiamine pyrophosphate binding	6	14	3991	23377	2.51033	0.07508	0.13112	154300316;154300686
carbon-oxygen lyase activity	27	111	3991	23377	1.42478	0.0772	0.13112	154323902;154294950;154294566;154293066;154296293;154300078;154315776
thiamine-phosphate diphosphorylase activity	3	3	3991	23377	5.85743	0.07744	0.13112	154301521
3-deoxy-7-phosphoheptulonate synthase activity	3	3	3991	23377	5.85743	0.07744	0.13112	154314365;154323256;154323814
chorismate mutase activity	3	3	3991	23377	5.85743	0.07744	0.13112	154309089
fumarylacetoacetase activity	3	3	3991	23377	5.85743	0.07744	0.13112	154292675
phosphoribosylaminoimidazolecarboxamide formyltransferase activity	3	3	3991	23377	5.85743	0.07744	0.13112	154308558
polynucleotide 5'-phosphatase activity	3	3	3991	23377	5.85743	0.07744	0.13112	154314171
snRNA binding	3	3	3991	23377	5.85743	0.07744	0.13112	154310560
IMP cyclohydrolase activity	3	3	3991	23377	5.85743	0.07744	0.13112	154308558
polynucleotide phosphatase activity	3	3	3991	23377	5.85743	0.07744	0.13112	154314171
ligase activity, forming carbon-carbon bonds	3	3	3991	23377	5.85743	0.07744	0.13112	154298795;154314467;154298797
CoA-ligase activity	3	3	3991	23377	5.85743	0.07744	0.13112	154312746;154311911;154310341
malate synthase activity	3	3	3991	23377	5.85743	0.07744	0.13112	154302656
ATPase activator activity	3	3	3991	23377	5.85743	0.07744	0.13112	154298539
transferase activity, transferring pentosyl groups	12	40	3991	23377	1.75723	0.09079	0.153144	154318283;154323858;154302740
cytoskeletal protein binding	30	128	3991	23377	1.37283	0.09872	0.165894	154300722;154319592;154312100;154300825;154301990;154291717;154303542
alanine-tRNA ligase activity	4	7	3991	23377	3.3471	0.1015	0.169694	154321327
receptor signaling protein serine/threonine kinase activity	5	11	3991	23377	2.66247	0.1025	0.169694	154318036
MAP kinase activity	5	11	3991	23377	2.66247	0.1025	0.169694	154318036
receptor signaling protein activity	5	11	3991	23377	2.66247	0.1025	0.169694	154318036
endonuclease activity, active with either ribo- or = deoxyribonucleic acids and producing 3'-phosphomonoesters	7	19	3991	23377	2.158	0.1189	0.194682	154290105;154292820
endoribonuclease activity, producing 3'-phosphomonoesters	7	19	3991	23377	2.158	0.1189	0.194682	154290105;154292820
NADP binding	9	28	3991	23377	1.88275	0.1268	0.20686	154291666;154308576;154303655;154304009;154298247;154321287;154318710
copper ion binding	23	94	3991	23377	1.4332	0.1289	0.209521	154298749;154294406;154293446;154295336;154292341
disulfide oxidoreductase activity	5	12	3991	23377	2.4406	0.1338	0.216698	154291666;154317962;154292088
oxidoreductase activity, acting on peroxide as acceptor	35	158	3991	23377	1.29753	0.1377	0.220616	154308482;154297987;154319975;154293025;154310791
peroxidase activity	35	158	3991	23377	1.29753	0.1377	0.220616	154308482;154297987;154319975;154293025;154310791
G-protein beta/gamma-subunit complex binding	10	34	3991	23377	1.72277	0.1672	0.26503	154320418
small GTPase regulator activity	19	79	3991	23377	1.40875	0.1779	0.280994	154322084;154290143;154294614
inorganic cation transmembrane transporter activity	42	199	3991	23377	1.23624	0.1853	0.291652	154309525;154308474;154310538;154319043;154308715;154304081;154310373;154302396;154289952;154309173;154291709;154308806
tyrosine-tRNA ligase activity	4	9	3991	23377	2.6033	0.1877	0.292341	154297330
valine-tRNA ligase activity	4	9	3991	23377	2.6033	0.1877	0.292341	154301111;154288993
phosphogluconate dehydrogenase (decarboxylating) activity	4	9	3991	23377	2.6033	0.1877	0.292341	154318710
hydrolase activity, acting on carbon-nitrogen (but not peptide) = bonds, in cyclic amidines	6	17	3991	23377	2.06733	0.192	0.296969	154312128;154308558;154320814
nicotinate-nucleotide diphosphorylase (carboxylating) activity	3	5	3991	23377	3.51446	0.204	0.308068	154302740
acid-thiol ligase activity	3	5	3991	23377	3.51446	0.204	0.308068	154312746;154311911;154310341
ligase activity, forming carbon-sulfur bonds	3	5	3991	23377	3.51446	0.204	0.308068	154312746;154311911;154310341
biotin carboxylase activity	3	5	3991	23377	3.51446	0.204	0.308068	154314467;154298797
transferase activity, transferring glycosyl groups	25	111	3991	23377	1.31924	0.2058	0.309739	154314369;154318283;154323858;154296172;154315738;154309557;154302740;154303186;154319121
sulfur compound binding	6	18	3991	23377	1.95248	0.2152	0.32172	154300316;154300686
threonine-type endopeptidase activity	9	30	3991	23377	1.75723	0.2192	0.325185	154298453;154299945;154297630;154290329
threonine-type peptidase activity	9	30	3991	23377	1.75723	0.2192	0.325185	154298453;154299945;154297630;154290329
oxidoreductase activity, acting on CH-OH group of donors	80	411	3991	23377	1.14013	0.2344	0.344661	154295956;154308576;154323614;154318285;154309029;154300849;154315742;154320814;154321287;154292199;154318710;154322226;154317551;154316989
GTPase regulator activity	19	82	3991	23377	1.35721	0.2396	0.351151	154322084;154290143;154294614
translation termination factor activity	5	13	3991	23377	2.25286	0.2562	0.368811	154292672
manganese ion binding	5	13	3991	23377	2.25286	0.2562	0.368811	154300406;154292666
holo-[acyl-carrier-protein] synthase activity	5	13	3991	23377	2.25286	0.2562	0.368811	154294043
translation release factor activity	5	13	3991	23377	2.25286	0.2562	0.368811	154292672
nucleotide kinase activity	5	13	3991	23377	2.25286	0.2562	0.368811	224493047;154308542
translation initiation factor binding	3	6	3991	23377	2.92871	0.2729	0.387258	229488238;229488260
ribosome binding	3	6	3991	23377	2.92871	0.2729	0.387258	154302203
oxo-acid-lyase activity	3	6	3991	23377	2.92871	0.2729	0.387258	154304553;154305516
ferrous iron binding	3	6	3991	23377	2.92871	0.2729	0.387258	154305018
phosphotransferase activity, phosphate group as acceptor	5	14	3991	23377	2.09194	0.2786	0.393725	224493047;154308542
small conjugating protein ligase activity	10	38	3991	23377	1.54143	0.2801	0.393725	154316660;154315992;154298527
ubiquitin-protein ligase activity	10	38	3991	23377	1.54143	0.2801	0.393725	154316660;154315992;154298527
phospholipid binding	18	79	3991	23377	1.3346	0.2942	0.402171	154305167;154309678;154319231;154291717;154322112
lipid binding	18	80	3991	23377	1.31792	0.2998	0.402171	154305167;154309678;154319231;154291717;154322112
lyase activity	56	283	3991	23377	1.15907	0.301	0.402171	154323902;154304553;154320428;154321267;154294950;154294566;154305516;154320095;154314989;154292222;154293066;154296293;154290314;154314407;154320227;154292650;154300078;154315776
succinate-CoA ligase activity	2	2	3991	23377	5.85743	0.3122	0.402171	154312746;154311911
succinate-CoA ligase (ADP-forming) activity	2	2	3991	23377	5.85743	0.3122	0.402171	154312746;154311911
ATP citrate synthase activity	2	2	3991	23377	5.85743	0.3122	0.402171	154312746;154311911
copper chaperone activity	2	2	3991	23377	5.85743	0.3122	0.402171	154294406
metallochaperone activity	2	2	3991	23377	5.85743	0.3122	0.402171	154294406
mannosyl-oligosaccharide glucosidase activity	2	2	3991	23377	5.85743	0.3122	0.402171	154305952;154310371
alpha-glucosidase activity	2	2	3991	23377	5.85743	0.3122	0.402171	154314369
glutamate synthase activity	2	2	3991	23377	5.85743	0.3122	0.402171	154293978
fumarate hydratase activity	2	2	3991	23377	5.85743	0.3122	0.402171	154296293
cytidylate kinase activity	2	2	3991	23377	5.85743	0.3122	0.402171	154308542
4-alpha-glucanotransferase activity	2	2	3991	23377	5.85743	0.3122	0.402171	154314369
amylo-alpha-1,6-glucosidase activity	2	2	3991	23377	5.85743	0.3122	0.402171	154314369
glycogen debranching enzyme activity	2	2	3991	23377	5.85743	0.3122	0.402171	154314369
phosphoribosyl-AMP cyclohydrolase activity	2	2	3991	23377	5.85743	0.3122	0.402171	154320814
phosphoribosylanthranilate isomerase activity	2	2	3991	23377	5.85743	0.3122	0.402171	154320428
IMP dehydrogenase activity	2	2	3991	23377	5.85743	0.3122	0.402171	154295956
U6 snRNA binding	2	2	3991	23377	5.85743	0.3122	0.402171	154310560
acetyl-CoA carboxylase activity	2	2	3991	23377	5.85743	0.3122	0.402171	154298795;154298797
uridylate kinase activity	2	2	3991	23377	5.85743	0.3122	0.402171	154308542
snoRNA binding	2	2	3991	23377	5.85743	0.3122	0.402171	154308763
CoA carboxylase activity	2	2	3991	23377	5.85743	0.3122	0.402171	154298795;154298797
L-malate dehydrogenase activity	2	2	3991	23377	5.85743	0.3122	0.402171	154309029;154300849
aspartate kinase activity	2	2	3991	23377	5.85743	0.3122	0.402171	154311487
ketol-acid reductoisomerase activity	2	2	3991	23377	5.85743	0.3122	0.402171	154315742
aminoacyl-tRNA hydrolase activity	2	2	3991	23377	5.85743	0.3122	0.402171	154302579
indole-3-glycerol-phosphate synthase activity	2	2	3991	23377	5.85743	0.3122	0.402171	154320428
electron carrier activity	15	65	3991	23377	1.35171	0.3234	0.415402	154317962;154292088;154293035;154305520
ribonucleoprotein complex binding	3	7	3991	23377	2.51033	0.3415	0.434902	154302203
hydrolase activity, acting on acid carbon-carbon bonds, in ketonic = substances	3	7	3991	23377	2.51033	0.3415	0.434902	154292675
hydrolase activity, acting on acid carbon-carbon bonds	3	7	3991	23377	2.51033	0.3415	0.434902	154292675
molecular transducer activity	42	210	3991	23377	1.17149	0.3564	0.450031	154323950;154318036;154298160;154320418
signal transducer activity	42	210	3991	23377	1.17149	0.3564	0.450031	154323950;154318036;154298160;154320418
oxidoreductase activity, acting on a sulfur group of donors	9	34	3991	23377	1.5505	0.3578	0.450526	154291666;154300374;154303655;154317962;154292088
phosphotransferase activity, for other substituted phosphate = groups	6	21	3991	23377	1.67355	0.3865	0.481241	154294043;154322172
protein disulfide oxidoreductase activity	4	10	3991	23377	2.34297	0.3899	0.484126	154317962;154292088
hydro-lyase activity	20	93	3991	23377	1.25966	0.4064	0.503216	154323902;154294950;154294566;154293066;154296293;154300078
protein methyltransferase activity	4	11	3991	23377	2.12997	0.4137	0.50388	154292496
histone methyltransferase activity	4	11	3991	23377	2.12997	0.4137	0.50388	154292496
histone-lysine N-methyltransferase activity	4	11	3991	23377	2.12997	0.4137	0.50388	154292496
S-methyltransferase activity	4	11	3991	23377	2.12997	0.4137	0.50388	154297791
lysine N-methyltransferase activity	4	11	3991	23377	2.12997	0.4137	0.50388	154292496
protein-lysine N-methyltransferase activity	4	11	3991	23377	2.12997	0.4137	0.50388	154292496
catalase activity	15	67	3991	23377	1.31136	0.4152	0.504333	154297987;154319975
N-acetyl-gamma-glutamyl-phosphate reductase activity	2	3	3991	23377	3.90495	0.4296	0.516213	154310519
asparagine synthase (glutamine-hydrolyzing) activity	2	3	3991	23377	3.90495	0.4296	0.516213	154316510
isocitrate dehydrogenase activity	2	3	3991	23377	3.90495	0.4296	0.516213	154323614;154292199
succinate dehydrogenase activity	2	3	3991	23377	3.90495	0.4296	0.516213	154293035
phosphatidylinositol binding	12	52	3991	23377	1.35171	0.4588	0.549822	154309678;154319231
tRNA binding	4	13	3991	23377	1.80229	0.4751	0.567833	154324168;154309195;154303852
serine-tRNA ligase activity	5	17	3991	23377	1.72277	0.5146	0.610149	154313426
scytalone dehydratase activity	2	4	3991	23377	2.92871	0.527	0.616673	154293066
oligosaccharyl transferase activity	2	4	3991	23377	2.92871	0.527	0.616673	154303186;154319121
oxidoreductase activity, acting on the aldehyde or oxo group of = donors, disulfide as acceptor	2	4	3991	23377	2.92871	0.527	0.616673	154318926
isocitrate lyase activity	2	4	3991	23377	2.92871	0.527	0.616673	154304553
DNA-dependent ATPase activity	14	68	3991	23377	1.20594	0.6289	0.729522	154309521;154317790
L-ascorbic acid binding	3	8	3991	23377	2.19654	0.6316	0.729522	154293968;154319147
monosaccharide binding	3	8	3991	23377	2.19654	0.6316	0.729522	154293968;154319147
adenylate kinase activity	3	8	3991	23377	2.19654	0.6316	0.729522	224493047
carboxylic acid binding	15	75	3991	23377	1.17149	0.6477	0.742364	154309129;154290263;154311487;154293968;154319147
organic acid binding	15	75	3991	23377	1.17149	0.6477	0.742364	154309129;154290263;154311487;154293968;154319147
2-methylcitrate dehydratase activity	3	9	3991	23377	1.95248	0.6562	0.747275	154300078
chitin synthase activity	3	9	3991	23377	1.95248	0.6562	0.747275	154315738
cation transmembrane transporter activity	42	226	3991	23377	1.08855	0.657	0.747275	154309525;154308474;154310538;154319043;154308715;154304081;154310373;154302396;154289952;154309173;154291709;154308806
ribonuclease H activity	2	11	3991	23377	1.06499	0.7026	0.796678	154317974
Ran GTPase binding	3	17	3991	23377	1.03366	0.7538	0.85088	154311497
calcium-dependent phospholipid binding	4	23	3991	23377	1.01868	0.7853	0.867842	154322112
cytochrome-c oxidase activity	8	37	3991	23377	1.26647	0.8261	0.902853	154310538;154291709
oxidoreductase activity, acting on a heme group of donors	8	37	3991	23377	1.26647	0.8261	0.902853	154310538;154291709
oxidoreductase activity, acting on a heme group of donors, oxygen = as acceptor	8	37	3991	23377	1.26647	0.8261	0.902853	154310538;154291709
intramolecular oxidoreductase activity, interconverting aldoses = and ketoses	8	38	3991	23377	1.23314	0.8288	0.903594	154320428;154291237;154317487
heme-copper terminal oxidase activity	8	40	3991	23377	1.17149	0.8363	0.909553	154310538;154291709
carboxylic ester hydrolase activity	9	44	3991	23377	1.19811	0.8409	0.912336	154295520;154301111;154291650;154302579
protein serine/threonine kinase activity	10	49	3991	23377	1.19539	0.8488	0.918677	154309167;154318155;154318036
transferase activity, transferring one-carbon groups	43	241	3991	23377	1.0451	0.8635	0.929781	154309129;154292496;154318225;296513025;154308558;154297791;154309861;154323374;154292352;154314752
coenzyme binding	99	566	3991	23377	1.02453	0.8653	0.929781	154304889;154317749;154291666;154298519;154294292;154303667;154303962;154308576;154323614;154300374;154300316;154318285;154298987;154311216;154303655;154310519;154304009;154308745;187471047;154298247;154315742;154293978;154320814;154321287;154318710;154322226;154300686;154297445;154317551;154298449;154293232
enzyme activator activity	15	80	3991	23377	1.09827	0.882	0.945453	154322084;154298539;154290143
tRNA dihydrouridine synthase activity	3	11	3991	23377	1.59748	1	1	187471047
protein complex binding	22	125	3991	23377	1.03091	1	1	154319592;154312100;154301990;154320418
NADH dehydrogenase (quinone) activity	4	17	3991	23377	1.37822	1	1	154298519;154315521
glutamate N-acetyltransferase activity	3	12	3991	23377	1.46436	1	1	306531038
metalloexopeptidase activity	6	34	3991	23377	1.03366	1	1	332310270
uridylyltransferase activity	2	10	3991	23377	1.17149	1	1	154301169;154299847
small GTPase binding	4	19	3991	23377	1.23314	1	1	154300825;154311497
glucosidase activity	4	21	3991	23377	1.1157	1	1	154314369;154305952;154310371
amino acid binding	12	67	3991	23377	1.04909	1	1	154309129;154290263;154311487
molecular_function	3991	23374	3991	23377	1.00013	1	1	154320754;154309129;154314275;154299528;154291042;154302101;154312415;154324212;154301115;154322425;154309167;154291157;154291308;154298453;154313396;154308482;154308974;154295520;154318341;154313199;154314369;154323950;154298948;154312746;160380638;154318022;154305161;229891581;154295704;154301111;154297654;154304889;154317749;154324168;154317198;154304507;206558272;154322853;154289464;154316163…
Ras GTPase binding	4	19	3991	23377	1.23314	1	1	154300825;154311497
protein kinase binding	2	10	3991	23377	1.17149	1	1	154301389
kinase binding	2	10	3991	23377	1.17149	1	1	154301389
oxidoreductase activity, acting on the CH-CH group of donors, NAD = or NADP as acceptor	3	11	3991	23377	1.59748	1	1	154292490;154294035
acyl-CoA dehydrogenase activity	5	28	3991	23377	1.04597	1	1	154294292;154303962
oxidoreductase activity, acting on NAD(P)H, quinone or similar = compound as acceptor	4	17	3991	23377	1.37822	1	1	154298519;154315521
intramolecular oxidoreductase activity	8	43	3991	23377	1.08975	1	1	154320428;154291237;154317487
NADH dehydrogenase activity	4	17	3991	23377	1.37822	1	1	154298519;154315521
racemase and epimerase activity, acting on carbohydrates and = derivatives	2	5	3991	23377	2.34297	1	1	154319155
racemase and epimerase activity	2	6	3991	23377	1.95248	1	1	154319155
carbon-nitrogen ligase activity, with glutamine as amido-N-donor	6	32	3991	23377	1.09827	1	1	154317352;154316510
NADH dehydrogenase (ubiquinone) activity	4	17	3991	23377	1.37822	1	1	154298519;154315521
receptor binding	3	13	3991	23377	1.35171	1	1	154320418
acetylglucosaminyltransferase activity	3	15	3991	23377	1.17149	1	1	154315738
enzyme regulator activity	28	158	3991	23377	1.03803	1	1	154322084;154310391;154298539;154290143;154294614
GTPase binding	4	19	3991	23377	1.23314	1	1	154300825;154311497
N-methyltransferase activity	4	20	3991	23377	1.17149	1	1	154292496
metalloendopeptidase activity	7	37	3991	23377	1.10816	1	1	154320919;327488312
G-protein coupled receptor binding	3	13	3991	23377	1.35171	1	1	154320418
UDP-glycosyltransferase activity	3	15	3991	23377	1.17149	1	1	154315738
