# Supplementary material for: Proteome-wide analysis of lysine acetylation in the plant pathogen Botrytis cinerea
Source: Sci Rep. 2016 Jul 6;6:29313. doi: 10.1038/srep29313 (PMC4933888; doi:10.1038/srep29313)
Supplement: Supplementary Table S4 [file srep29313-s5.xls]

## Sheet: Sheet1
Table S4. Gene Ontology (GO) classification of acetylated proteins according to cellular localization using Blast2GO.
GO Terms	Mapping	Background	All mapping	All background	Fold enrichment	Fisher' exact Test P value	Benjamini	Protein IDs
intracellular	738	2799	858	4897	1.50486	2.2e-16	1.375e-15	154320754;154314275;154312415;154324212;154301115;154298453;154313396;154308974;154295520;154298948;229891581;154324168;154316163;154302754;154318042;154304354;154322523;154293416;154308976;154302810;154311435;154310425;154323003;154309521;154298588;154308763;154292106;154300722;154304752;154291978;154322999;154292496;154303603;154291650;154311528;154323131;154323902;154308570;154309525;154289817…
cell	744	2872	858	4897	1.47853	2.2e-16	1.375e-15	154320754;154314275;154312415;154324212;154301115;154298453;154313396;154308974;154295520;154298948;229891581;154324168;154316163;154302754;154318042;154304354;154322523;154293416;154308976;154302810;154311435;154310425;154323003;154309521;154298588;154308763;154292106;154300722;154304752;154291978;154322999;154292496;154303603;154291650;154311528;154323131;154323902;154308570;154309525;154289817…
organelle	493	1999	858	4897	1.40759	2.2e-16	1.375e-15	154320754;154314275;154312415;154324212;154301115;154313396;154308974;154298948;229891581;154316163;154322523;154308976;154302810;154311435;154310425;154323003;154309521;154304752;154291978;154292496;154303603;154323131;154308570;154289817;154323366;154310847;154310405;154322170;154294547;154315653;154291727;154310538;133917396;154293440;154309684;154312100;154320588;154297219;154319043;154318926…
macromolecular complex	508	1193	858	4897	2.43033	2.2e-16	1.375e-15	154314275;154312415;154298453;154308974;154298948;229891581;154316163;154318042;154322523;154293416;154308976;154302810;154311435;154310425;154323003;154298588;154308763;154304752;154303603;154323902;154308570;154309525;154289817;154290896;154310847;154322170;154294547;154316602;154316811;154315653;229488238;154291727;133917396;154293440;154312100;154320588;154297219;154319043;154323378;154293327…
non-membrane-bounded organelle	353	666	858	4897	3.02512	2.2e-16	1.375e-15	154312415;154308974;154298948;229891581;154316163;154322523;154308976;154302810;154311435;154310425;154323003;154309521;154291978;154292496;154303603;154308570;154289817;154310847;154315653;154291727;133917396;154293440;154312100;154320588;154303617;154302205;154297418;154319243;154312368;154304780;160332370;154312142;154299861;154308794;154302400;154310817;154302808;154320341;154297265;154323446…
intracellular organelle	493	1999	858	4897	1.40759	2.2e-16	1.375e-15	154320754;154314275;154312415;154324212;154301115;154313396;154308974;154298948;229891581;154316163;154322523;154308976;154302810;154311435;154310425;154323003;154309521;154304752;154291978;154292496;154303603;154323131;154308570;154289817;154323366;154310847;154310405;154322170;154294547;154315653;154291727;154310538;133917396;154293440;154309684;154312100;154320588;154297219;154319043;154318926…
cytoskeleton	99	161	858	4897	3.50956	2.2e-16	1.375e-15	154322523;154289817;154312100;154303617;154319243;154299861;154310817;154323446;154313197;154303365;154294746;154305110
protein complex	314	795	858	4897	2.25427	2.2e-16	1.375e-15	154314275;154298453;154318042;154322523;154293416;154323003;154298588;154304752;154323902;154309525;154289817;154290896;154322170;154294547;154316602;154316811;154315653;229488238;133917396;154312100;154297219;154319043;154323378;154293327;154303617;154294958;154298086;154303655;154289637;154315992;229501175;154319243;160332370;154299861;154298523;154300994;154310602;229488260;154318339;154310817…
intracellular non-membrane-bounded organelle	353	666	858	4897	3.02512	2.2e-16	1.375e-15	154312415;154308974;154298948;229891581;154316163;154322523;154308976;154302810;154311435;154310425;154323003;154309521;154291978;154292496;154303603;154308570;154289817;154310847;154315653;154291727;133917396;154293440;154312100;154320588;154303617;154302205;154297418;154319243;154312368;154304780;160332370;154312142;154299861;154308794;154302400;154310817;154302808;154320341;154297265;154323446…
cytoplasm	409	957	858	4897	2.43924	2.2e-16	1.375e-15	154312415;154308974;154295520;154298948;229891581;154324168;154316163;154302754;154304354;154293416;154308976;154302810;154311435;154310425;154298588;154292106;154304752;154322999;154303603;154291650;154311528;154323902;154308570;154290896;154323366;154310847;154305167;154322170;154319207;154316811;154321109;154323898;229488238;154291727;154316456;154310538;154293440;154310453;154320588;154319043…
microtubule cytoskeleton	64	103	858	4897	3.54638	2.2e-16	1.375e-15	154303617;154319243;154323446;154313197;154305110
microtubule	62	84	858	4897	4.21265	2.2e-16	1.375e-15	154319243;154323446;154313197
cytoskeletal part	99	159	858	4897	3.5537	2.2e-16	1.375e-15	154322523;154289817;154312100;154303617;154319243;154299861;154310817;154323446;154313197;154303365;154294746;154305110
intracellular part	708	2568	858	4897	1.57355	2.2e-16	1.375e-15	154320754;154314275;154312415;154324212;154301115;154298453;154313396;154308974;154295520;154298948;229891581;154324168;154316163;154302754;154318042;154304354;154322523;154293416;154308976;154302810;154311435;154310425;154323003;154309521;154298588;154308763;154292106;154304752;154291978;154322999;154292496;154303603;154291650;154311528;154323131;154323902;154308570;154309525;154289817;154290896…
organelle part	223	556	858	4897	2.28914	2.2e-16	1.375e-15	154312415;154308974;229891581;154322523;154323003;154304752;154289817;154322170;154315653;154310538;133917396;154312100;154297219;154319043;154294406;154303617;154298086;154289637;154319243;160332370;154299861;154298523;154300994;154310817;154320341;154323446;182647393;154301908;154320237;154305156;154300256;154315912;229891427;154316512;154313197;154310443;154302396;154319341;154318838;154313998…
ribosome	184	354	858	4897	2.96659	2.2e-16	1.375e-15	154312415;154308974;154298948;229891581;154316163;154308976;154302810;154311435;154310425;154303603;154308570;154310847;154291727;154293440;154320588;154302205;154297418;154312368;154304780;154312142;154308794;154302400;154302808;154320341;154297265;154317070;154301908;269969565;154321682;154288761;154294867;154315830;154289936;154290538;154316159;154302447;154316668;154313998;154292006;154291632…
cell part	744	2872	858	4897	1.47853	2.2e-16	1.375e-15	154320754;154314275;154312415;154324212;154301115;154298453;154313396;154308974;154295520;154298948;229891581;154324168;154316163;154302754;154318042;154304354;154322523;154293416;154308976;154302810;154311435;154310425;154323003;154309521;154298588;154308763;154292106;154300722;154304752;154291978;154322999;154292496;154303603;154291650;154311528;154323131;154323902;154308570;154309525;154289817…
cytoplasmic part	294	676	858	4897	2.48224	2.2e-16	1.375e-15	154312415;154308974;154298948;229891581;154316163;154293416;154308976;154302810;154311435;154310425;154298588;154304752;154303603;154323902;154308570;154290896;154323366;154310847;154305167;154322170;154316811;229488238;154291727;154310538;154293440;154320588;154319043;154294406;154293327;154302205;154289637;229501175;154297418;154312368;154304780;154312142;154308794;154300994;154319484;229488260…
ribonucleoprotein complex	194	395	858	4897	2.80316	2.2e-16	1.375e-15	154312415;154308974;154298948;229891581;154316163;154308976;154302810;154311435;154310425;154308763;154303603;154308570;154310847;154291727;154293440;154320588;154302205;154319706;154297418;154312368;154304780;154312142;154308794;154302400;154302808;154320341;154297265;182647393;154317070;154301908;154293124;269969565;154321682;154288761;154294867;154315830;154289936;154290538;154316159;154302447…
intracellular organelle part	223	556	858	4897	2.28914	2.2e-16	1.375e-15	154312415;154308974;229891581;154322523;154323003;154304752;154289817;154322170;154315653;154310538;133917396;154312100;154297219;154319043;154294406;154303617;154298086;154289637;154319243;160332370;154299861;154298523;154300994;154310817;154320341;154323446;182647393;154301908;154320237;154305156;154300256;154315912;229891427;154316512;154313197;154310443;154302396;154319341;154318838;154313998…
chromatin	49	89	858	4897	3.14231	3.967e-15	2.28865e-14	154323003;154315653;133917396;160332370;154305156;154300256;154315912;154318838
chromosome	64	139	858	4897	2.62789	1.06e-14	5.88889e-14	154323003;154309521;154291978;154292496;154315653;133917396;160332370;154305156;154300256;154301928;154315912;154318838;154305110
DNA bending complex	48	88	858	4897	3.11316	1.276e-14	6.6e-14	154323003;154315653;133917396;160332370;154305156;154300256;154318838
nucleosome	48	88	858	4897	3.11316	1.276e-14	6.6e-14	154323003;154315653;133917396;160332370;154305156;154300256;154318838
DNA packaging complex	48	89	858	4897	3.07818	2.26e-14	1.13e-13	154323003;154315653;133917396;160332370;154305156;154300256;154318838
cytosolic part	23	27	858	4897	4.86191	5.864e-13	2.83742e-12	154323902;154294035
actin cytoskeleton	35	57	858	4897	3.50458	9.037e-13	4.23609e-12	154322523;154289817;154312100;154299861;154310817;154303365;154294746
cytosol	24	30	858	4897	4.56597	1.769e-12	8.04091e-12	154323902;154292222;154294035
protein-DNA complex	49	102	858	4897	2.74182	3.251e-12	1.43426e-11	154323003;154315653;133917396;160332370;154305156;154300256;154318838;154305110
DNA-directed RNA polymerase II, core complex	17	17	858	4897	5.70746	9.815e-12	4.20643e-11	154297219
myosin complex	26	37	858	4897	4.01065	1.919e-11	7.99583e-11	154322523;154289817;154312100;154299861
catalytic complex	60	145	858	4897	2.36171	2.198e-11	8.91081e-11	154318042;154323902;154297219;154323378;154293327;154303617;154315992;154300994;154310602;154315912;154319341;154293035;154316989
chromosomal part	50	117	858	4897	2.43909	4.709e-10	1.85882e-09	154323003;154315653;133917396;160332370;154305156;154300256;154315912;154318838;154305110
proton-transporting two-sector ATPase complex, catalytic domain	18	23	858	4897	4.46671	4.139e-09	1.51427e-08	154309525;154316602;154319043;154308715;154304081;154298235
fatty acid synthase complex	12	12	858	4897	5.70746	4.514e-08	1.61214e-07	154294035
mitochondrial envelope	30	64	858	4897	2.67537	1.957e-07	6.82674e-07	154310538;154319043;154294406;154300994;154320237;154316512;154310443;154302396;154291709;154308806
proton-transporting ATP synthase complex, catalytic core F(1)	11	11	858	4897	5.70746	2.391e-07	8.15114e-07	154309525;154319043;154308715
phosphopyruvate hydratase complex	11	13	858	4897	4.82939	4.415e-06	1.47167e-05	154323902
organelle envelope	31	76	858	4897	2.32804	4.7e-06	1.51181e-05	154310538;154319043;154294406;154298523;154300994;154320237;154316512;154310443;154302396;154291709;154308806
mitochondrial inner membrane	18	32	858	4897	3.21045	4.737e-06	1.51181e-05	154319043;154300994;154320237;154302396;154291709;154308806
envelope	31	78	858	4897	2.26835	1.278e-05	3.99375e-05	154310538;154319043;154294406;154298523;154300994;154320237;154316512;154310443;154302396;154291709;154308806
organelle inner membrane	18	34	858	4897	3.0216	1.375e-05	4.20918e-05	154319043;154300994;154320237;154302396;154291709;154308806
oxidoreductase complex	13	21	858	4897	3.53319	4.788e-05	0.00014364	154293327;154300994;154293035;154316989
mitochondrial membrane	24	57	858	4897	2.40314	5.361e-05	0.000157676	154319043;154300994;154320237;154316512;154310443;154302396;154291709;154308806
DNA-directed RNA polymerase II, holoenzyme	17	34	858	4897	2.85373	6.39e-05	0.000184327	154297219
MCM complex	16	31	858	4897	2.94579	7.252e-05	0.000205245	154314275;154294547;154294958
mitochondrial part	30	81	858	4897	2.11387	8.003e-05	0.000222306	154310538;154319043;154294406;154300994;154320237;154316512;154310443;154302396;154291709;154308806
DNA-directed RNA polymerase complex	17	35	858	4897	2.77219	9.884e-05	0.000260105	154297219
nuclear DNA-directed RNA polymerase complex	17	35	858	4897	2.77219	9.884e-05	0.000260105	154297219
RNA polymerase complex	17	35	858	4897	2.77219	9.884e-05	0.000260105	154297219
respiratory chain	9	13	858	4897	3.95132	0.0004785	0.00119625	154300994;154293035;154291709
riboflavin synthase complex	6	6	858	4897	5.70746	0.0008339	0.00205057	154323378
mitochondrial respiratory chain	8	12	858	4897	3.80497	0.001719	0.00415887	154300994;154291709
glycerol-3-phosphate dehydrogenase complex	7	10	858	4897	3.99522	0.003128	0.00744762	154316989
organelle membrane	32	113	858	4897	1.61627	0.008021	0.01851	154304752;154322170;154319043;154289637;154300994;154320237;154316512;154310443;154302396;154319341;154291709;154303186;154308806
mitochondrion	30	104	858	4897	1.64638	0.008451	0.0192068	154310538;154319043;154294406;154300994;154320237;154316512;154310443;154302396;154291709;154308806
mitochondrial membrane part	13	33	858	4897	2.24839	0.009157	0.0205007	154319043;154300994;154302396;154291709;154308806
eukaryotic translation initiation factor 3 complex	12	30	858	4897	2.28298	0.01262	0.0278382	229488238;229501175;229488260;229463757;229463754;229488262;154311495;154323904
ubiquitin ligase complex	9	20	858	4897	2.56836	0.01484	0.0322609	154318042;154315992;154310602
respiratory chain complex IV	4	4	858	4897	5.70746	0.01858	0.0392535	154291709
mitochondrial respiratory chain complex IV	4	4	858	4897	5.70746	0.01858	0.0392535	154291709
proteasome core complex	18	56	858	4897	1.83454	0.01955	0.0407292	154298453;154299945;154297630;154290329
Golgi-associated vesicle	5	7	858	4897	4.07676	0.02087	0.0422	154304752;154322170;154289637
Golgi-associated vesicle membrane	5	7	858	4897	4.07676	0.02087	0.0422	154304752;154322170;154289637
proteasome complex	18	57	858	4897	1.80236	0.0211	0.0422	154298453;154299945;154297630;154290329
proton-transporting ATP synthase complex	13	37	858	4897	2.00532	0.02685	0.0529934	154309525;154319043;154308715;154302396;154308806
nuclear lumen	27	99	858	4897	1.55658	0.03126	0.0608961	154297219;154298086;182647393;154315912;229891427;154305424;154305110
cullin-RING ubiquitin ligase complex	8	19	858	4897	2.40314	0.03551	0.0682885	154318042;154310602
mitochondrial proton-transporting ATP synthase complex	5	8	858	4897	3.56716	0.03603	0.0684114	154319043;154302396;154308806
nucleoplasm	18	62	858	4897	1.657	0.04392	0.0813333	154297219;154298086
nucleoplasm part	18	62	858	4897	1.657	0.04392	0.0813333	154297219;154298086
endoplasmic reticulum	15	48	858	4897	1.78358	0.05305	0.0970427	154323366;154319484;154303086;154319341;154294644;154303186
Arp2/3 protein complex	5	9	858	4897	3.17081	0.05607	0.101331	154303365;154294746
coated membrane	16	55	858	4897	1.66035	0.07177	0.123741	154298588;154304752;154290896;154322170;154316811;154289637
membrane coat	16	55	858	4897	1.66035	0.07177	0.123741	154298588;154304752;154290896;154322170;154316811;154289637
ribosomal subunit	10	29	858	4897	1.96809	0.08034	0.136685	154312415;154308974;229891581;154320341;154301908;154313998;154312810;154316257
mitochondrial proton-transporting ATP synthase complex, catalytic = core F(1)	3	3	858	4897	5.70746	0.0811	0.136685	154319043
membrane-enclosed lumen	29	118	858	4897	1.40268	0.08487	0.14145	154297219;154294406;154298086;182647393;154315912;229891427;154305424;154305110
nucleolus	7	17	858	4897	2.35013	0.0993	0.163681	182647393;229891427;154305424
respiratory chain complex III	4	7	858	4897	3.26141	0.1077	0.171862	154300994
mitochondrial respiratory chain complex III	4	7	858	4897	3.26141	0.1077	0.171862	154300994
transmembrane transporter complex	4	7	858	4897	3.26141	0.1077	0.171862	154300994
Golgi membrane	5	11	858	4897	2.5943	0.1101	0.173842	154304752;154322170;154289637
box H/ACA RNP complex	3	4	858	4897	4.28059	0.1436	0.217576	154308763;182647393
COPI vesicle coat	3	4	858	4897	4.28059	0.1436	0.217576	154304752;154322170
COPI-coated vesicle	3	4	858	4897	4.28059	0.1436	0.217576	154304752;154322170
COPI-coated vesicle membrane	3	4	858	4897	4.28059	0.1436	0.217576	154304752;154322170
organelle lumen	27	116	858	4897	1.32846	0.1728	0.256634	154297219;154298086;182647393;154315912;229891427;154305424;154305110
intracellular organelle lumen	27	116	858	4897	1.32846	0.1728	0.256634	154297219;154298086;182647393;154315912;229891427;154305424;154305110
proton-transporting two-sector ATPase complex	20	82	858	4897	1.39206	0.1861	0.273676	154309525;154316602;154319043;154308715;154304081;154302396;154298235;154308806
large ribosomal subunit	4	9	858	4897	2.53665	0.198	0.284286	154313998;154312810;154316257
outer membrane	8	26	858	4897	1.75614	0.199	0.284286	154295883;154317158;154316512;154310443
clathrin coat	8	26	858	4897	1.75614	0.199	0.284286	154290896;154316811;154289637
Golgi apparatus	5	14	858	4897	2.03838	0.2864	0.387027	154304752;154322170;154289637
Golgi apparatus part	5	14	858	4897	2.03838	0.2864	0.387027	154304752;154322170;154289637
organelle envelope lumen	2	2	858	4897	5.70746	0.3194	0.420263	154294406
mitochondrial intermembrane space	2	2	858	4897	5.70746	0.3194	0.420263	154294406
tricarboxylic acid cycle enzyme complex	2	2	858	4897	5.70746	0.3194	0.420263	154296293
nuclear part	29	136	858	4897	1.21703	0.3592	0.464483	154297219;154298086;154298523;182647393;154315912;229891427;154305424;154309459;154305110
small ribosomal subunit	6	20	858	4897	1.71224	0.3754	0.481282	154312415;154308974;229891581;154320341;154301908
F-actin capping protein complex	4	10	858	4897	2.28298	0.394	0.499538	154310817
proteasome core complex, alpha-subunit complex	6	21	858	4897	1.6307	0.3963	0.499538	154298453;154290329
signal peptidase complex	2	3	858	4897	3.80497	0.4386	0.513984	154319341
coated pit	2	3	858	4897	3.80497	0.4386	0.513984	154289637
trans-Golgi network transport vesicle membrane	2	3	858	4897	3.80497	0.4386	0.513984	154289637
clathrin vesicle coat	2	3	858	4897	3.80497	0.4386	0.513984	154289637
clathrin coat of trans-Golgi network vesicle	2	3	858	4897	3.80497	0.4386	0.513984	154289637
clathrin coat of coated pit	2	3	858	4897	3.80497	0.4386	0.513984	154289637
trans-Golgi network transport vesicle	2	3	858	4897	3.80497	0.4386	0.513984	154289637
clathrin-coated vesicle membrane	2	3	858	4897	3.80497	0.4386	0.513984	154289637
clathrin-coated vesicle	2	4	858	4897	2.85373	0.5369	0.595147	154289637
vesicle membrane	5	18	858	4897	1.58541	0.5396	0.595147	154304752;154322170;154289637
vesicle coat	5	18	858	4897	1.58541	0.5396	0.595147	154304752;154322170;154289637
cytoplasmic vesicle part	5	18	858	4897	1.58541	0.5396	0.595147	154304752;154322170;154289637
cytoplasmic vesicle membrane	5	18	858	4897	1.58541	0.5396	0.595147	154304752;154322170;154289637
coated vesicle membrane	5	18	858	4897	1.58541	0.5396	0.595147	154304752;154322170;154289637
organelle outer membrane	6	22	858	4897	1.55658	0.5707	0.620326	154316512;154310443
mitochondrial outer membrane	6	22	858	4897	1.55658	0.5707	0.620326	154316512;154310443
AP-type membrane coat adaptor complex	6	23	858	4897	1.4889	0.582	0.623571	154290896;154316811
clathrin adaptor complex	6	23	858	4897	1.4889	0.582	0.623571	154290896;154316811
small nucleolar ribonucleoprotein complex	3	8	858	4897	2.1403	0.6356	0.67617	154308763;182647393
cytoplasmic membrane-bounded vesicle	5	19	858	4897	1.50196	0.7604	0.781233	154304752;154322170;154289637
membrane-bounded vesicle	5	19	858	4897	1.50196	0.7604	0.781233	154304752;154322170;154289637
vesicle	5	19	858	4897	1.50196	0.7604	0.781233	154304752;154322170;154289637
cytoplasmic vesicle	5	19	858	4897	1.50196	0.7604	0.781233	154304752;154322170;154289637
coated vesicle	5	19	858	4897	1.50196	0.7604	0.781233	154304752;154322170;154289637
plasma membrane part	2	8	858	4897	1.42686	1	1	154289637
proton-transporting V-type ATPase, V1 domain	2	7	858	4897	1.6307	1	1	154316602;154304081
mitochondrial proton-transporting ATP synthase complex, coupling = factor F(o)	2	5	858	4897	2.28298	1	1	154302396;154308806
