# Supplementary material for: Proteome-wide analysis of lysine acetylation in the plant pathogen Botrytis cinerea
Source: Sci Rep. 2016 Jul 6;6:29313. doi: 10.1038/srep29313 (PMC4933888; doi:10.1038/srep29313)
Supplement: Supplementary Table S5 [file srep29313-s6.xls]

## Sheet: Sheet1
Table S5. KEGG pathway enrichment analysis.
KEGG Pathway	Mapping	Background	All Mapping	All Background	Fold enrichment	Fisher' exact Test P value	Benjamini
Ribosome	60	107	482	2145	2.49544	4.086e-14	8.49888e-12
Carbon metabolism	50	92	482	2145	2.41859	4.045e-11	4.2068e-09
Biosynthesis of antibiotics	90	225	482	2145	1.78008	6.257e-10	4.33819e-08
Microbial metabolism in diverse environments	74	179	482	2145	1.83975	6.089e-09	3.16628e-07
Citrate cycle (TCA cycle)	19	25	482	2145	3.38216	1.53e-07	6.3648e-06
Biosynthesis of amino acids	50	117	482	2145	1.9018	9.962e-07	3.44983e-05
Biosynthesis of secondary metabolites	108	324	482	2145	1.4834	1.161e-06	3.44983e-05
Pyruvate metabolism	21	34	482	2145	2.74866	4.146e-06	0.000107796
Glycolysis / Gluconeogenesis	22	38	482	2145	2.57644	9.272e-06	0.000214286
Carbon fixation in photosynthetic organisms	13	19	482	2145	3.04488	0.0001504	0.00312832
Huntington's disease	29	67	482	2145	1.92621	0.000247	0.00467055
Alzheimer's disease	25	55	482	2145	2.02282	0.000316	0.00547733
2-Oxocarboxylic acid metabolism	18	34	482	2145	2.35599	0.0003456	0.0055296
Aminoacyl-tRNA biosynthesis	18	38	482	2145	2.10799	0.001714	0.0254651
Parkinson's disease	23	55	482	2145	1.861	0.00227	0.0314773
Oxidative phosphorylation	26	67	482	2145	1.72695	0.003611	0.046943
Glyoxylate and dicarboxylate metabolism	15	32	482	2145	2.08603	0.005572	0.0681751
Alanine, aspartate and glutamate metabolism	13	26	482	2145	2.2251	0.006035	0.0697378
Metabolic pathways	207	825	482	2145	1.1166	0.01486	0.162678
Pentose and glucuronate interconversions	12	26	482	2145	2.05394	0.01807	0.187928
Lysine biosynthesis	8	14	482	2145	2.54298	0.02129	0.210872
beta-Alanine metabolism	8	15	482	2145	2.37344	0.03239	0.2847
cGMP-PKG signaling pathway	8	15	482	2145	2.37344	0.03239	0.2847
Pathogenic Escherichia coli infection	7	12	482	2145	2.59595	0.03285	0.2847
Non-alcoholic fatty liver disease (NAFLD)	17	46	482	2145	1.64464	0.03642	0.30032
Cysteine and methionine metabolism	15	39	482	2145	1.71162	0.03754	0.30032
Antigen processing and presentation	5	7	482	2145	3.17872	0.04892	0.356828
Amyotrophic lateral sclerosis (ALS)	7	13	482	2145	2.39627	0.04975	0.356828
Carbon fixation pathways in prokaryotes	7	13	482	2145	2.39627	0.04975	0.356828
Phenylalanine, tyrosine and tryptophan biosynthesis	9	20	482	2145	2.00259	0.05837	0.404699
Legionellosis	7	14	482	2145	2.2251	0.07109	0.468
Valine, leucine and isoleucine degradation	13	35	482	2145	1.65293	0.07238	0.468
Propanoate metabolism	9	21	482	2145	1.90723	0.0765	0.468
Tyrosine metabolism	9	21	482	2145	1.90723	0.0765	0.468
Epstein-Barr virus infection	20	62	482	2145	1.43555	0.08099	0.471613
Proteasome	12	32	482	2145	1.66883	0.08216	0.471613
Pentose phosphate pathway	10	25	482	2145	1.78008	0.08591	0.471613
Glucagon signaling pathway	8	18	482	2145	1.97787	0.08616	0.471613
Protein processing in endoplasmic reticulum	22	71	482	2145	1.37894	0.09515	0.507467
Sulfur metabolism	8	19	482	2145	1.87377	0.1112	0.564137
Terpenoid backbone biosynthesis	8	19	482	2145	1.87377	0.1112	0.564137
RNA transport	26	89	482	2145	1.30006	0.1205	0.596762
Fatty acid biosynthesis	7	16	482	2145	1.94697	0.127	0.606036
Viral myocarditis	3	3	482	2145	4.45021	0.1282	0.606036
One carbon pool by folate	6	13	482	2145	2.05394	0.1453	0.657009
Bacterial invasion of epithelial cells	6	13	482	2145	2.05394	0.1453	0.657009
Oxytocin signaling pathway	8	21	482	2145	1.69532	0.1712	0.741867
Influenza A	8	21	482	2145	1.69532	0.1712	0.741867
Fructose and mannose metabolism	9	25	482	2145	1.60207	0.1782	0.756441
Hippo signaling pathway - fly	4	7	482	2145	2.54298	0.1918	0.7672
Tropane, piperidine and pyridine alkaloid biosynthesis	4	7	482	2145	2.54298	0.1918	0.7672
Isoquinoline alkaloid biosynthesis	4	7	482	2145	2.54298	0.1918	0.7672
Systemic lupus erythematosus	5	11	482	2145	2.02282	0.2182	0.840474
Hippo signaling pathway	5	11	482	2145	2.02282	0.2182	0.840474
Shigellosis	6	15	482	2145	1.78008	0.2314	0.85421
Phenylalanine metabolism	6	15	482	2145	1.78008	0.2314	0.85421
HIF-1 signaling pathway	7	19	482	2145	1.63955	0.2385	0.85421
Alcoholism	7	19	482	2145	1.63955	0.2385	0.85421
Methane metabolism	8	23	482	2145	1.5479	0.2423	0.85421
TGF-beta signaling pathway	4	8	482	2145	2.2251	0.2584	0.8792
Viral carcinogenesis	12	40	482	2145	1.33506	0.2718	0.8792
Histidine metabolism	5	12	482	2145	1.85425	0.273	0.8792
Rap1 signaling pathway	5	12	482	2145	1.85425	0.273	0.8792
Fatty acid metabolism	11	36	482	2145	1.35979	0.2747	0.8792
Salmonella infection	6	16	482	2145	1.66883	0.2789	0.8792
Amino sugar and nucleotide sugar metabolism	13	45	482	2145	1.28562	0.2973	0.8792
Ascorbate and aldarate metabolism	3	5	482	2145	2.67012	0.3129	0.8792
Pertussis	3	5	482	2145	2.67012	0.3129	0.8792
Glutathione metabolism	9	29	482	2145	1.3811	0.3162	0.8792
PI3K-Akt signaling pathway	8	25	482	2145	1.42407	0.3207	0.8792
Lysine degradation	8	25	482	2145	1.42407	0.3207	0.8792
Synthesis and degradation of ketone bodies	4	9	482	2145	1.97787	0.3273	0.8792
Chloroalkane and chloroalkene degradation	4	9	482	2145	1.97787	0.3273	0.8792
Toxoplasmosis	4	9	482	2145	1.97787	0.3273	0.8792
Estrogen signaling pathway	4	9	482	2145	1.97787	0.3273	0.8792
Dopaminergic synapse	6	17	482	2145	1.57066	0.3281	0.8792
Cardiac muscle contraction	6	17	482	2145	1.57066	0.3281	0.8792
Calcium signaling pathway	5	13	482	2145	1.71162	0.3297	0.8792
Herpes simplex infection	8	26	482	2145	1.36929	0.3615	0.951797
Neurotrophin signaling pathway	5	14	482	2145	1.58936	0.387	0.962538
Platelet activation	4	10	482	2145	1.78008	0.3961	0.962538
Inflammatory mediator regulation of TRP channels	4	10	482	2145	1.78008	0.3961	0.962538
Vascular smooth muscle contraction	4	10	482	2145	1.78008	0.3961	0.962538
Limonene and pinene degradation	2	2	482	2145	4.45021	0.3983	0.962538
Aflatoxin biosynthesis	2	2	482	2145	4.45021	0.3983	0.962538
Phototransduction - fly	2	2	482	2145	4.45021	0.3983	0.962538
Fatty acid degradation	8	27	482	2145	1.31858	0.4026	0.962538
FoxO signaling pathway	7	23	482	2145	1.35441	0.4144	0.966276
Two-component system	7	23	482	2145	1.35441	0.4144	0.966276
Arginine and proline metabolism	13	49	482	2145	1.18067	0.4181	0.966276
Regulation of actin cytoskeleton	6	19	482	2145	1.40533	0.4278	0.977829
Tight junction	5	15	482	2145	1.4834	0.4435	0.991914
GABAergic synapse	5	15	482	2145	1.4834	0.4435	0.991914
Glutamatergic synapse	4	11	482	2145	1.61826	0.4628	0.9999
Tryptophan metabolism	8	29	482	2145	1.22764	0.4842	0.9999
Amphetamine addiction	3	7	482	2145	1.90723	0.489	0.9999
RIG-I-like receptor signaling pathway	3	7	482	2145	1.90723	0.489	0.9999
Prion diseases	3	7	482	2145	1.90723	0.489	0.9999
Chagas disease (American trypanosomiasis)	3	7	482	2145	1.90723	0.489	0.9999
Wnt signaling pathway	5	16	482	2145	1.39069	0.4984	0.9999
Phagosome	8	30	482	2145	1.18672	0.5239	0.9999
Insulin signaling pathway	8	30	482	2145	1.18672	0.5239	0.9999
Measles	4	12	482	2145	1.4834	0.5261	0.9999
Thyroid hormone synthesis	3	8	482	2145	1.66883	0.5659	0.9999
Type II diabetes mellitus	3	8	482	2145	1.66883	0.5659	0.9999
Proteoglycans in cancer	6	22	482	2145	1.21369	0.5698	0.9999
Oocyte meiosis	9	36	482	2145	1.11255	0.5775	0.9999
Glycine, serine and threonine metabolism	10	41	482	2145	1.08542	0.5909	0.9999
Central carbon metabolism in cancer	5	18	482	2145	1.23617	0.6001	0.9999
Apoptosis	3	9	482	2145	1.4834	0.634	0.9999
TNF signaling pathway	3	9	482	2145	1.4834	0.634	0.9999
Type I diabetes mellitus	2	4	482	2145	2.2251	0.6381	0.9999
Phosphonate and phosphinate metabolism	2	4	482	2145	2.2251	0.6381	0.9999
Adrenergic signaling in cardiomyocytes	4	14	482	2145	1.27149	0.6391	0.9999
Tuberculosis	8	34	482	2145	1.04711	0.6682	0.9999
Hepatitis C	4	15	482	2145	1.18672	0.688	0.9999
Fc gamma R-mediated phagocytosis	4	15	482	2145	1.18672	0.688	0.9999
Leukocyte transendothelial migration	3	10	482	2145	1.33506	0.6935	0.9999
Benzoate degradation	3	10	482	2145	1.33506	0.6935	0.9999
Collecting duct acid secretion	3	10	482	2145	1.33506	0.6935	0.9999
Biotin metabolism	3	10	482	2145	1.33506	0.6935	0.9999
Long-term potentiation	3	10	482	2145	1.33506	0.6935	0.9999
AMPK signaling pathway	7	30	482	2145	1.03838	0.6952	0.9999
Naphthalene degradation	2	5	482	2145	1.78008	0.7194	0.9999
Circadian entrainment	2	5	482	2145	1.78008	0.7194	0.9999
Thiamine metabolism	2	5	482	2145	1.78008	0.7194	0.9999
RNA polymerase	6	26	482	2145	1.02697	0.7261	0.9999
Vibrio cholerae infection	5	21	482	2145	1.05957	0.727	0.9999
Biosynthesis of unsaturated fatty acids	4	16	482	2145	1.11255	0.7317	0.9999
Epithelial cell signaling in Helicobacter pylori infection	4	16	482	2145	1.11255	0.7317	0.9999
Retrograde endocannabinoid signaling	3	11	482	2145	1.21369	0.7448	0.9999
Selenocompound metabolism	3	11	482	2145	1.21369	0.7448	0.9999
Degradation of aromatic compounds	3	11	482	2145	1.21369	0.7448	0.9999
Metabolism of xenobiotics by cytochrome P450	5	22	482	2145	1.01141	0.7619	0.9999
MAPK signaling pathway - yeast	5	22	482	2145	1.01141	0.7619	0.9999
Nitrogen metabolism	4	17	482	2145	1.04711	0.7705	0.9999
NOD-like receptor signaling pathway	2	6	482	2145	1.4834	0.7825	0.9999
Plant-pathogen interaction	2	6	482	2145	1.4834	0.7825	0.9999
Leishmaniasis	2	6	482	2145	1.4834	0.7825	0.9999
T cell receptor signaling pathway	3	12	482	2145	1.11255	0.7885	0.9999
Rheumatoid arthritis	3	12	482	2145	1.11255	0.7885	0.9999
Valine, leucine and isoleucine biosynthesis	3	13	482	2145	1.02697	0.8255	0.9999
Long-term depression	2	7	482	2145	1.27149	0.8314	0.9999
Circadian rhythm	2	7	482	2145	1.27149	0.8314	0.9999
Adherens junction	2	7	482	2145	1.27149	0.8314	0.9999
Gap junction	2	8	482	2145	1.11255	0.8693	0.9999
Small cell lung cancer	2	8	482	2145	1.11255	0.8693	0.9999
Axon guidance	2	8	482	2145	1.11255	0.8693	0.9999
Osteoclast differentiation	2	8	482	2145	1.11255	0.8693	0.9999
