# Supplementary material for: Proteome-wide analysis of lysine acetylation in the plant pathogen Botrytis cinerea
Source: Sci Rep. 2016 Jul 6;6:29313. doi: 10.1038/srep29313 (PMC4933888; doi:10.1038/srep29313)
Supplement: Supplementary Table S6 [file srep29313-s7.xls]

## Sheet: Sheet1
Table S6. protein domain enrichment analysis.
InterPro desc	Mapping	Background	All mapping	All background	Fold enrichment	Fisher' exact Test P value	Benjamini	Protein IDs
Translation protein SH3-like domain	9	11	889	8204	7.55047	2.238e-06	0.001119	154313422;154302203;154313998;154302400;154296642;154297418;154315830;154291727;154311435
Ribosomal protein L2 domain 2	8	10	889	8204	7.38268	1.521e-05	0.0038025	154296642;154297418;154313998;154302400;154315830;154311435;154302203;154313422
Heat shock protein 70 family	8	12	889	8204	6.15223	8.251e-05	0.01061	154315635;154298057;154299911;154298412;154312262;154302177;154321642;154296908
GroEL-like equatorial domain	7	9	889	8204	7.1776	9.96e-05	0.01061	154309171;154311853;154299109;154303540;154308645;154293865;154321347
"ATP-grasp fold, subdomain 2"	9	16	889	8204	5.19094	0.0001061	0.01061	154290314;154291703;154298797;154324144;154314467;154322999;154309129;154309788;154318443
Thiamin diphosphate-binding fold	9	17	889	8204	4.8856	0.0001814	0.0116364	154303820;154305412;154300686;154303655;154313964;154318926;154300316;154297205;154321267
Pre-ATP-grasp domain	7	10	889	8204	6.45984	0.0002262	0.0116364	154314467;154290314;154324144;154298797;154309129;154322999;154309788
GroEL-like apical domain	7	10	889	8204	6.45984	0.0002262	0.0116364	154309171;154311853;154299109;154303540;154308645;154293865;154321347
Chaperonin Cpn60/TCP-1 family	7	10	889	8204	6.45984	0.0002262	0.0116364	154293865;154308645;154303540;154311853;154299109;154321347;154309171
"Chaperonin TCP-1, conserved site"	6	7	889	8204	7.91001	0.000256	0.0116364	154293865;154311853;154299109;154309171;154321347;154308645
"Heat shock protein 70kD, peptide-binding domain"	6	7	889	8204	7.91001	0.000256	0.0116364	154298412;154321642;154315635;154299911;154302177;154312262
Rossmann-like alpha/beta/alpha sandwich fold	14	44	889	8204	2.93629	0.0005414	0.0194781	154301111;154317352;154316456;154289333;154312142;154291650;154323764;154288993;154296931;154316510;154309013;154297330;154295520;154310453
Chaperone tailless complex polypeptide 1 (TCP-1)	6	8	889	8204	6.92126	0.0006217	0.0194781	154308645;154309171;154311853;154321347;154293865;154299109
HSP40/DnaJ peptide-binding	5	5	889	8204	9.22835	0.0006233	0.0194781	154311345;154297634;154304507;154298396;154303110
"Chaperone DnaJ, C-terminal"	5	5	889	8204	9.22835	0.0006233	0.0194781	154297634;154304507;154311345;154303110;154298396
"Heat shock protein 70, conserved site"	5	5	889	8204	9.22835	0.0006233	0.0194781	154302177;154299911;154312262;154315635;154298412
"Aminoacyl-tRNA synthetase, class II"	8	16	889	8204	4.61417	0.0008064	0.0237176	154311325;154322360;154311528;154294100;154313426;154305343;154300294;154324168
Aldolase-type TIM barrel	18	70	889	8204	2.373	0.001011	0.0280833	154301521;154319155;187471047;154322997;154316949;154314989;154314365;154293978;154294035;154322425;154295956;154323256;154320428;154314467;154298987;154299629;154302740;154320095
"ATPase, AAA-type, core"	14	49	889	8204	2.63667	0.001642	0.0406905	154298400;154292106;154305492;154315268;154297112;154320694;154318341;154292987;154316053;154323898;154309232;154319207;154301437;154291042
"Heat shock protein 70kD, C-terminal domain"	5	6	889	8204	7.69029	0.001709	0.0406905	154298412;154296908;154315635;154302177;154312262
26S proteasome subunit P45	5	6	889	8204	7.69029	0.001709	0.0406905	154292106;154319207;154292987;154316053;154323898
"ATPase, AAA-type, conserved site"	8	18	889	8204	4.10149	0.001847	0.0419773	154292106;154305492;154315268;154292987;154316053;154323898;154309232;154319207
"Translation protein, beta-barrel domain"	9	23	889	8204	3.61109	0.002024	0.044	154301761;154289603;154298920;154308580;154321327;154292672;154302195;182647393;154302754
"Aminoacyl-tRNA synthetase, class I, conserved site"	6	10	889	8204	5.53701	0.002323	0.0483958	154309013;154295520;154310453;154316456;154301111;154296931
DnaJ domain	11	34	889	8204	2.98564	0.002428	0.04856	154323602;154315370;154311345;154300308;154297634;154304507;154303110;154302030;154308327;154296576;154298396
"Nucleic acid-binding, OB-fold"	14	52	889	8204	2.48455	0.002924	0.0562308	154311435;154293416;154288857;154294547;154309195;154296642;154311528;154294100;154294739;154294958;154302203;154321682;154314275;154322360
Winged helix-turn-helix DNA-binding domain	15	59	889	8204	2.34619	0.003451	0.0611579	154305156;332310270;154289967;229488260;154322300;154318042;154315449;154316436;154310602;154309595;229463754;154290943;154289464;154318022;154293124
Zinc-binding ribosomal protein	5	7	889	8204	6.59168	0.003647	0.0611579	154315665;154302205;154310425;154292006;154293440
TCP-1-like chaperonin intermediate domain	5	7	889	8204	6.59168	0.003647	0.0611579	154309171;154299109;154308645;154293865;154321347
Flavoprotein pyridine nucleotide cytochrome reductase	6	11	889	8204	5.03364	0.003881	0.0611579	187609606;154289628;154317749;154313964;154305028;154298449
Histone core	6	11	889	8204	5.03364	0.003881	0.0611579	154300256;154323003;154315653;160332370;133917396;154318838
"Aconitase/3-isopropylmalate dehydratase large subunit, alpha/beta/alpha"	4	4	889	8204	9.22835	0.004648	0.0611579	154288981;154294950;154294566;154316476
"ATPase, F1/V1/A1 complex, alpha/beta subunit, nucleotide-binding domain"	4	4	889	8204	9.22835	0.004648	0.0611579	154298235;154308715;154292828;154316602
"Heat shock protein DnaJ, cysteine-rich domain"	4	4	889	8204	9.22835	0.004648	0.0611579	154298396;154304507;154297634;154303110
"Aconitase/3-isopropylmalate dehydratase large subunit, alpha/beta/alpha, subdomain 1/3"	4	4	889	8204	9.22835	0.004648	0.0611579	154288981;154294566;154294950;154316476
KOW	4	4	889	8204	9.22835	0.004648	0.0611579	154302400;154302203;154315830;154313998
"Aconitase/3-isopropylmalate dehydratase large subunit, alpha/beta/alpha, subdomain 2"	4	4	889	8204	9.22835	0.004648	0.0611579	154288981;154294566;154294950;154316476
"Aconitase family, 4Fe-4S cluster binding site"	4	4	889	8204	9.22835	0.004648	0.0611579	154294566;154316476;154294950;154288981
ATP-grasp fold	6	12	889	8204	4.61417	0.006067	0.0777821	154298797;154324144;154290314;154322999;154309129;154314467
Biotin/lipoyl attachment	5	8	889	8204	5.76772	0.006673	0.0834125	154298797;154293327;154300250;154314467;154303974
Nucleotide-binding alpha-beta plait domain	17	79	889	8204	1.98585	0.009508	0.115951	154315762;154308958;154290556;154315523;154322082;154322853;154302125;154308767;154310935;229488238;154301115;154305864;154312862;154323506;154303134;154305179;154301719
Ribosomal protein L7Ae/L30e/S12e/Gadd45	4	5	889	8204	7.38268	0.01068	0.122111	154305424;154312242;154298946;154302808
Rudiment single hybrid motif	4	5	889	8204	7.38268	0.01068	0.122111	154290314;154298797;154322999;154314467
"ATP-grasp fold, subdomain 1"	5	9	889	8204	5.12686	0.01099	0.122111	154290314;154298797;154314467;154322999;154309129
Single hybrid motif	5	9	889	8204	5.12686	0.01099	0.122111	154293327;154303974;154298797;154300250;154314467
Histone-fold	8	24	889	8204	3.07612	0.01127	0.1225	160332370;154324212;154318838;154308904;154300256;154315653;133917396;154323003
Oxidoreductase FAD/NAD(P)-binding	6	14	889	8204	3.95501	0.01276	0.135745	154317749;187609606;154313964;154289628;154298449;154305028
"Alcohol dehydrogenase, zinc-type, conserved site"	7	20	889	8204	3.22992	0.01617	0.165	154295704;154299051;154300519;154303353;154310831;154291143;154320089
"Ribosomal protein S5 domain 2-type fold, subgroup"	7	20	889	8204	3.22992	0.01617	0.165	154312415;154312368;154310847;154302101;154292222;154321109;154298400
K Homology domain	5	10	889	8204	4.61417	0.01677	0.1677	154314118;154314120;154310385;154295229;154309844
"Aminoacyl-tRNA synthetase, class Ia"	4	6	889	8204	6.15223	0.01966	0.175536	154301111;154295520;154288993;154291650
"Myosin head, motor domain"	4	6	889	8204	6.15223	0.01966	0.175536	154289817;154322523;154312100;154299861
"Thiolase, N-terminal"	4	6	889	8204	6.15223	0.01966	0.175536	154300455;154319588;154316969;154317156
"Thiolase, C-terminal"	4	6	889	8204	6.15223	0.01966	0.175536	154300455;154319588;154316969;154317156
"Aconitase/3-isopropylmalate dehydratase, swivel"	4	6	889	8204	6.15223	0.01966	0.175536	154288981;154302849;154294950;154316476
"Translation elongation factor EF1A/initiation factor IF2gamma, C-terminal"	4	6	889	8204	6.15223	0.01966	0.175536	154289603;154298920;154292672;154302754
P-loop containing nucleoside triphosphate hydrolase	66	469	889	8204	1.29866	0.02023	0.176034	154291042;154299240;154301928;154292106;154314275;154292828;154317770;154310493;154322523;154302101;160380638;154311020;154319592;154290236;154318287;154310321;154319207;154315268;154303617;154294547;154320418;154294958;154312100;154317790;154302754;154290485;154292987;154297112;154310495;154291978;154299861;154302907;154324178;154314873;154292672;154302195;154289603;154290636;154323968;154318341…
AAA+ ATPase domain	19	100	889	8204	1.75339	0.02042	0.176034	154301437;154290485;154315268;154292106;154324178;154290636;154305492;154298400;154303617;154297112;154292987;154314275;154318341;154291042;154316053;154310321;154323898;154319207;154309232
"Elongation factor, GTP-binding domain"	6	16	889	8204	3.46063	0.0232	0.19661	154302754;154292672;154289603;154302195;154298920;154302101
"Aminoacyl-tRNA synthetase, class 1a, anticodon-binding"	5	11	889	8204	4.1947	0.02414	0.201167	154316456;154296931;154291650;154295520;154288993
"Pyridoxal phosphate-dependent transferase, major region, subdomain 1"	12	54	889	8204	2.05074	0.02767	0.207312	154317559;154320227;154310184;154291308;154293369;154300356;154309497;296513025;154315455;154309861;154313472;154295273
"FAD-binding, type 1"	4	7	889	8204	5.27334	0.03167	0.207312	154305028;154317749;154298449;154313964
"Cyclophilin-type peptidyl-prolyl cis-trans isomerase, conserved site"	4	7	889	8204	5.27334	0.03167	0.207312	154298527;154313502;154320536;154294784
50S ribosomal protein L30e-like	4	7	889	8204	5.27334	0.03167	0.207312	154302808;154312242;154305424;154298946
"Carbamoyl-phosphate synthase, large subunit, N-terminal"	4	7	889	8204	5.27334	0.03167	0.207312	154324144;154298797;154309129;154314467
"Transketolase, C-terminal/Pyruvate-ferredoxin oxidoreductase, domain II"	4	7	889	8204	5.27334	0.03167	0.207312	154305412;154313964;154303655;154303820
"Carbamoyl-phosphate synthetase large subunit-like, ATP-binding domain"	4	7	889	8204	5.27334	0.03167	0.207312	154324144;154298797;154309129;154314467
"Aminoacyl-tRNA synthetase, class II (D/K/N)"	4	7	889	8204	5.27334	0.03167	0.207312	154305343;154311528;154294100;154322360
"ATPase, alpha/beta subunit, nucleotide-binding domain, active site"	3	3	889	8204	9.22835	0.03258	0.207312	154316602;154308715;154298235
"Aconitase A/isopropylmalate dehydratase small subunit, swivel"	3	3	889	8204	9.22835	0.03258	0.207312	154288981;154294950;154316476
"Citrate synthase-like, core"	3	3	889	8204	9.22835	0.03258	0.207312	154304551;154318983;154311911
MaoC-like domain	3	3	889	8204	9.22835	0.03258	0.207312	154292102;154294035;154290505
Citrate synthase-like	3	3	889	8204	9.22835	0.03258	0.207312	154311911;154318983;154304551
"ATPase, F1/V1/A1 complex, alpha/beta subunit, C-terminal"	3	3	889	8204	9.22835	0.03258	0.207312	154316602;154308715;154298235
Chaperone DnaJ	3	3	889	8204	9.22835	0.03258	0.207312	154297634;154298396;154303110
"ATPase, F1 complex alpha/beta subunit, N-terminal domain"	3	3	889	8204	9.22835	0.03258	0.207312	154308715;154316602;154292828
Methylglyoxal synthase-like domain	3	3	889	8204	9.22835	0.03258	0.207312	154324144;154308558;154309129
Tetratricopeptide TPR1	5	12	889	8204	3.84514	0.03317	0.207312	154318137;154321297;154310443;154299238;154314891
"K Homology domain, type 1"	5	12	889	8204	3.84514	0.03317	0.207312	154314118;154314120;154310385;154295229;154309844
"DnaJ domain, conserved site"	5	12	889	8204	3.84514	0.03317	0.207312	154297634;154315370;154308327;154311345;154303110
Ribosomal protein S5 domain 2-type fold	8	30	889	8204	2.46089	0.03749	0.23142	154292222;154302101;154312368;154310847;154309690;154298400;154312415;154321109
Aldehyde/histidinol dehydrogenase	6	18	889	8204	3.07612	0.03796	0.231463	154310767;154320814;154295768;154320197;154299017;154316797
Pyridoxal phosphate-dependent transferase	12	57	889	8204	1.94281	0.03966	0.236369	154317559;154320227;154310184;154291308;154293369;154300356;154309497;296513025;154315455;154309861;154313472;154295273
RNA recognition motif domain	13	64	889	8204	1.87451	0.03971	0.236369	154322082;154303134;154315762;154308958;154302125;154315523;229488238;154323506;154308767;154322853;154312862;154301115;154305179
"Pyridoxal phosphate-dependent transferase, major region, subdomain 2"	10	44	889	8204	2.09735	0.04306	0.252414	154317559;154320227;154310184;154300356;154309497;296513025;154315455;154309861;154313472;154295273
"Translation elongation factor EFTu/EF1A, domain 2"	5	13	889	8204	3.54936	0.04392	0.252414	154292672;154298920;154302754;154289603;154302195
Aldo/keto reductase subgroup	5	13	889	8204	3.54936	0.04392	0.252414	154314893;154297253;154318267;154313033;154317005
"Nucleophile aminohydrolases, N-terminal"	7	25	889	8204	2.58394	0.04641	0.263693	154298453;154290329;154293978;154316510;154297630;154299945;154323896
Tetratricopeptide repeat-containing domain	9	38	889	8204	2.18566	0.04722	0.265281	229557986;154310443;154300308;154299238;154294784;154318137;154315370;154321297;154314891
"Aldehyde dehydrogenase, C-terminal"	5	14	889	8204	3.29584	0.05638	0.299604	154310767;154295768;154320197;154299017;154316797
"Pyridine nucleotide-disulphide oxidoreductase, FAD/NAD(P)-binding domain"	6	20	889	8204	2.7685	0.05738	0.299604	154291666;154303667;154293147;154300374;154293978;154304889
"Zinc finger, CCCH-type"	6	20	889	8204	2.7685	0.05738	0.299604	154310937;154302125;154315523;154308990;154301115;154305163
"Tubulin, conserved site"	3	4	889	8204	6.92126	0.06052	0.299604	154319243;154313197;154323446
"Aminoacyl-tRNA synthetase, class Ic"	3	4	889	8204	6.92126	0.06052	0.299604	154310453;154312142;154297330
"Tubulin, C-terminal"	3	4	889	8204	6.92126	0.06052	0.299604	154313197;154319243;154323446
"Pyridine nucleotide-disulphide oxidoreductase, dimerisation domain"	3	4	889	8204	6.92126	0.06052	0.299604	154304889;154300374;154291666
"Bromodomain, conserved site"	3	4	889	8204	6.92126	0.06052	0.299604	154294301;154299240;154299583
"Peptidase M1, membrane alanine aminopeptidase, N-terminal"	3	4	889	8204	6.92126	0.06052	0.299604	154295817;172052498;154318586
Flavodoxin	3	4	889	8204	6.92126	0.06052	0.299604	154303655;154317749;154298449
"FAD/NAD-linked reductase, dimerisation domain"	3	4	889	8204	6.92126	0.06052	0.299604	154304889;154300374;154291666
FCH domain	3	4	889	8204	6.92126	0.06052	0.299604	154318471;154291685;154301829
Tetratricopeptide repeat	9	40	889	8204	2.07638	0.06139	0.300931	154318137;154314891;229557986;154321297;154310443;154300308;154294784;154299238;154315370
Anticodon-binding	4	9	889	8204	4.10149	0.06451	0.313155	154311325;154300294;154309553;154311323
HAD-like domain	10	48	889	8204	1.92257	0.06932	0.333269	154313538;154317334;154297273;154320868;154308474;154322168;154324000;154322449;154317198;154317689
Proteasome component (PCI) domain	5	15	889	8204	3.07612	0.07053	0.335857	154315449;154289464;154322300;229488260;229463754
EF-hand domain	7	28	889	8204	2.30709	0.07496	0.353585	205716451;154312082;154303667;154313199;154303432;154291961;154299528
Ferredoxin reductase-type FAD-binding domain	6	22	889	8204	2.51682	0.08153	0.380981	154289628;154298449;154317749;187609606;154313964;154305028
Aldehyde dehydrogenase N-terminal domain	5	16	889	8204	2.88386	0.08631	0.390583	154310767;154295768;154320197;154299017;154316797
Aldehyde dehydrogenase domain	5	16	889	8204	2.88386	0.08631	0.390583	154299017;154316797;154310767;154320197;154295768
"Translation elongation factor EFTu/EF1A, C-terminal"	3	5	889	8204	5.53701	0.09374	0.390583	154292672;154298920;154302754
"Aspartyl/Asparaginyl-tRNA synthetase, class IIb"	3	5	889	8204	5.53701	0.09374	0.390583	154322360;154294100;154305343
Class II glutamine amidotransferase domain	3	5	889	8204	5.53701	0.09374	0.390583	154316510;154323896;154293978
"Tubulin/FtsZ, C-terminal"	3	5	889	8204	5.53701	0.09374	0.390583	154319243;154313197;154323446
"Tubulin/FtsZ, 2-layer sandwich domain"	3	5	889	8204	5.53701	0.09374	0.390583	154323446;154313197;154319243
Thiolase	3	5	889	8204	5.53701	0.09374	0.390583	154319588;154300455;154317156
"Oxysterol-binding protein, conserved site"	3	5	889	8204	5.53701	0.09374	0.390583	154302728;154301117;154314987
"Thiolase, conserved site"	3	5	889	8204	5.53701	0.09374	0.390583	154300455;154316969;154317156
Tubulin	3	5	889	8204	5.53701	0.09374	0.390583	154313197;154319243;154323446
SANT domain	3	5	889	8204	5.53701	0.09374	0.390583	154297654;154318022;154318880
"Valyl/Leucyl/Isoleucyl-tRNA synthetase, editing domain"	3	5	889	8204	5.53701	0.09374	0.390583	154301111;154291650;154295520
"Pyridine nucleotide-disulphide oxidoreductase, NAD-binding domain"	5	17	889	8204	2.71422	0.1036	0.428099	154300374;154303667;154291666;154293978;154304889
Cyclophilin-like domain	4	11	889	8204	3.35576	0.1078	0.438211	154294784;154320536;154298527;154313502
Cyclophilin-type peptidyl-prolyl cis-trans isomerase domain	4	11	889	8204	3.35576	0.1078	0.438211	154298527;154320536;154294784;154313502
"EF-Hand 1, calcium-binding site"	6	24	889	8204	2.30709	0.1102	0.4408	154312082;154291961;154303432;154303667;154299528;205716451
Riboflavin synthase-like beta-barrel	6	24	889	8204	2.30709	0.1102	0.4408	154289628;154298449;154317749;187609606;154313964;154305028
EF-hand domain pair	7	32	889	8204	2.0187	0.1254	0.467857	154312082;154303667;205716451;154291961;154313199;154303432;154299528
"Methionyl/Valyl/Leucyl/Isoleucyl-tRNA synthetase, anticodon-binding"	3	6	889	8204	4.61417	0.1308	0.467857	154291650;154288993;154295520
HSP20-like chaperone	3	6	889	8204	4.61417	0.1308	0.467857	154311893;154308532;154323348
Oxysterol-binding protein	3	6	889	8204	4.61417	0.1308	0.467857	154314987;154301117;154302728
"NADPH-cytochrome p450 reductase, FAD-binding, alpha-helical domain-3"	3	6	889	8204	4.61417	0.1308	0.467857	154313964;154317749;154305028
Glutamine amidotransferase type 2 domain	3	6	889	8204	4.61417	0.1308	0.467857	154316510;154323896;154293978
"Mini-chromosome maintenance, conserved site"	3	6	889	8204	4.61417	0.1308	0.467857	154294958;154294547;154314275
"Mini-chromosome maintenance, DNA-dependent ATPase"	3	6	889	8204	4.61417	0.1308	0.467857	154314275;154294958;154294547
"RNA recognition motif domain, eukaryote"	3	6	889	8204	4.61417	0.1308	0.467857	154322853;154301115;154315523
Isopropylmalate dehydrogenase-like domain	3	6	889	8204	4.61417	0.1308	0.467857	154292199;154322226;154323614
"Glycoside hydrolase, family 3, active site"	3	6	889	8204	4.61417	0.1308	0.467857	154294958;154301988;154294960
MCM N-terminal domain	3	6	889	8204	4.61417	0.1308	0.467857	154314275;154294958;154294547
"Tubulin/FtsZ, GTPase domain"	3	6	889	8204	4.61417	0.1308	0.467857	154323446;154313197;154319243
"Aldehyde dehydrogenase, cysteine active site"	3	6	889	8204	4.61417	0.1308	0.467857	154310767;154295768;154299017
Thioredoxin-like fold	12	70	889	8204	1.582	0.131	0.467857	154322573;154310240;154292088;154323320;154302298;154302296;154289942;154317962;154319484;154303086;154295097;154323191
"Aldo/keto reductase, conserved site"	4	12	889	8204	3.07612	0.1326	0.470213	154314893;154297253;154313033;154318267
"Thiolase-like, subgroup"	7	34	889	8204	1.89995	0.1555	0.509453	154319588;154316500;154317156;154300455;154316969;154304033;154294043
Thiolase-like	7	34	889	8204	1.89995	0.1555	0.509453	154319588;154316500;154317156;154300455;154316969;154304033;154294043
"Short-chain dehydrogenase/reductase, conserved site"	9	50	889	8204	1.6611	0.1678	0.509453	154309639;154313087;154310740;154316598;154313976;154290505;154314122;154303180;154293270
Ribulose-phosphate binding barrel	3	7	889	8204	3.95501	0.1704	0.509453	154322997;154319155;154320428
"Aminoacyl-tRNA synthetase, class II (G/ H/ P/ S), conserved domain"	3	7	889	8204	3.95501	0.1704	0.509453	154313426;154311325;154300294
"Aldehyde dehydrogenase, glutamic acid active site"	3	7	889	8204	3.95501	0.1704	0.509453	154320197;154295768;154310767
Dimeric alpha-beta barrel	5	21	889	8204	2.19723	0.1861	0.509453	154302334;154299639;154310791;154308159;154316462
"Aminotransferase, class I/classII"	5	21	889	8204	2.19723	0.1861	0.509453	154295273;154293369;154291308;154309497;154315455
"Peptidase M24, structural domain"	4	14	889	8204	2.63667	0.1873	0.509453	154292666;332310270;154304425;154290943
"Proteasome, subunit alpha/beta"	4	14	889	8204	2.63667	0.1873	0.509453	154290329;154297630;154299945;154298453
"Protein kinase, ATP binding site"	10	60	889	8204	1.53806	0.1964	0.509453	154295292;154312350;154318036;154318155;154292618;154309167;154291241;154303609;154314947;154291477
Hydroxymethylglutaryl-coenzyme A synthase C-terminal domain	2	2	889	8204	9.22835	0.2048	0.509453	154316500;154304033
"HAD-superfamily hydrolase, subfamily IIB"	2	2	889	8204	9.22835	0.2048	0.509453	154324000;154313538
"Malate dehydrogenase, type 1"	2	2	889	8204	9.22835	0.2048	0.509453	154300849;154309029
"14-3-3 protein, conserved site"	2	2	889	8204	9.22835	0.2048	0.509453	154308468;154296240
"Translation initiation factor IF2/IF5, N-terminal"	2	2	889	8204	9.22835	0.2048	0.509453	154301523;154298128
"Peptidase M18, domain 2"	2	2	889	8204	9.22835	0.2048	0.509453	154313005;154315400
Disulphide isomerase	2	2	889	8204	9.22835	0.2048	0.509453	154303086;154319484
Ribosomal protein L11/L12	2	2	889	8204	9.22835	0.2048	0.509453	154303603;154316163
"Ribosomal protein L11, N-terminal"	2	2	889	8204	9.22835	0.2048	0.509453	154316163;154303603
"Citrate synthase-like, large alpha subdomain"	2	2	889	8204	9.22835	0.2048	0.509453	154304551;154318983
"Translation initiation factor IF2/IF5, zinc-binding"	2	2	889	8204	9.22835	0.2048	0.509453	154301523;154298128
Ribosomal protein L7Ae/L8/Nhp2 family	2	2	889	8204	9.22835	0.2048	0.509453	154312242;154305424
"Ribosomal protein L11, C-terminal"	2	2	889	8204	9.22835	0.2048	0.509453	154316163;154303603
"Glycoside hydrolase, family 63"	2	2	889	8204	9.22835	0.2048	0.509453	154305952;154310371
"ATP-citrate lyase/succinyl-CoA ligase, active site"	2	2	889	8204	9.22835	0.2048	0.509453	154311911;154312746
"Hydroxymethylglutaryl-CoA synthase, eukaryotic"	2	2	889	8204	9.22835	0.2048	0.509453	154304033;154316500
"Ribosome maturation protein SBDS, N-terminal"	2	2	889	8204	9.22835	0.2048	0.509453	154323290;154316253
"Thiolase, acyl-enzyme intermediate active site"	2	2	889	8204	9.22835	0.2048	0.509453	154319588;154316969
"Dynamin, GTPase region, conserved site"	2	2	889	8204	9.22835	0.2048	0.509453	154319019;154290236
"Glutamine synthetase, beta-Grasp"	2	2	889	8204	9.22835	0.2048	0.509453	154298092;154304527
Tryptophan-tRNA ligase	2	2	889	8204	9.22835	0.2048	0.509453	154310453;154312142
Pseudouridine synthase II	2	2	889	8204	9.22835	0.2048	0.509453	154305357;154302967
"Lactate/malate dehydrogenase, N-terminal"	2	2	889	8204	9.22835	0.2048	0.509453	154309029;154300849
DAHP synthetase I/KDSA	2	2	889	8204	9.22835	0.2048	0.509453	154314365;154323256
Translation initiation factor IF2/IF5	2	2	889	8204	9.22835	0.2048	0.509453	154301523;154298128
"DHAP synthase, class 1"	2	2	889	8204	9.22835	0.2048	0.509453	154314365;154323256
"Ribosomal protein S3, C-terminal"	2	2	889	8204	9.22835	0.2048	0.509453	154301908;510787204
CHCH	2	2	889	8204	9.22835	0.2048	0.509453	154317348;154308331
"Hydroxymethylglutaryl-coenzyme A synthase, N-terminal"	2	2	889	8204	9.22835	0.2048	0.509453	154304033;154316500
"Protein kinase C-like, phorbol ester/diacylglycerol-binding domain"	2	2	889	8204	9.22835	0.2048	0.509453	154309167;154301829
"Malate dehydrogenase, active site"	2	2	889	8204	9.22835	0.2048	0.509453	154309029;154300849
Tudor domain	2	2	889	8204	9.22835	0.2048	0.509453	154292642;154322429
"Coatomer, WD associated region"	2	2	889	8204	9.22835	0.2048	0.509453	154304752;154298588
"Lactate/malate dehydrogenase, C-terminal"	2	2	889	8204	9.22835	0.2048	0.509453	154309029;154300849
"Lactate dehydrogenase/glycoside hydrolase, family 4, C-terminal"	2	2	889	8204	9.22835	0.2048	0.509453	154309029;154300849
"Ribosomal protein S5, N-terminal"	2	2	889	8204	9.22835	0.2048	0.509453	154312415;154310847
ERAP1-like C-terminal domain	2	2	889	8204	9.22835	0.2048	0.509453	154318586;154295817
"Ribosomal protein L9/RNase H1, N-terminal"	2	2	889	8204	9.22835	0.2048	0.509453	154314991;154317974
"Acetyl-CoA carboxylase, central domain"	2	2	889	8204	9.22835	0.2048	0.509453	154298795;154298797
Biotin-binding site	2	2	889	8204	9.22835	0.2048	0.509453	154314467;154298797
"ClpA/B, conserved site 1"	2	2	889	8204	9.22835	0.2048	0.509453	154291042;154318341
"RNA polymerase Rpb2, domain 3"	2	2	889	8204	9.22835	0.2048	0.509453	154291829;154304837
"RNA polymerase Rpb2, domain 5"	2	2	889	8204	9.22835	0.2048	0.509453	154291829;154304837
Citrate synthase active site	2	2	889	8204	9.22835	0.2048	0.509453	154318983;154304551
"Ribosomal protein S5, C-terminal"	2	2	889	8204	9.22835	0.2048	0.509453	154310847;154312415
"Exportin/Importin, Cse1-like"	2	2	889	8204	9.22835	0.2048	0.509453	154305161;154311497
14-3-3 protein	2	2	889	8204	9.22835	0.2048	0.509453	154308468;154296240
Ribosomal protein L37ae/L37e	2	2	889	8204	9.22835	0.2048	0.509453	154315665;154293440
UTP--glucose-1-phosphate uridylyltransferase family	2	2	889	8204	9.22835	0.2048	0.509453	154299847;154301169
NADP-dependent oxidoreductase domain	7	37	889	8204	1.7459	0.2059	0.509653	154320075;154318267;154317005;154313033;154314893;154297253;154299969
"Peptidase M20, dimerisation domain"	3	8	889	8204	3.46063	0.2117	0.516341	154300886;154299808;154314411
Flavodoxin/nitric oxide synthase	3	8	889	8204	3.46063	0.2117	0.516341	154303655;154317749;154298449
Bromodomain	3	8	889	8204	3.46063	0.2117	0.516341	154299583;154294301;154299240
Pleckstrin homology-like domain	6	31	889	8204	1.78613	0.2401	0.545941	154292960;154302728;154289507;154305167;154294877;154305201
C2 domain	4	16	889	8204	2.30709	0.2466	0.545941	154324178;154309167;154301125;154291961
Peptidase M20	3	9	889	8204	3.07612	0.2537	0.545941	154299808;154314411;154300886
Tetratricopeptide-like helical domain	12	82	889	8204	1.35049	0.2708	0.545941	154298997;154294784;154321297;154314891;154318137;154315370;154310433;154300308;154310443;154299238;229557986;154289637
Mitochondrial carrier protein	4	17	889	8204	2.17138	0.2772	0.545941	154320237;154292681;154308585;154299528
Ubiquitin-like	4	17	889	8204	2.17138	0.2772	0.545941	154292006;154294744;154302079;154302205
HotDog domain	4	17	889	8204	2.17138	0.2772	0.545941	154290505;154292102;154310092;154294035
"2-oxoacid dehydrogenase acyltransferase, catalytic domain"	2	3	889	8204	6.15223	0.2909	0.545941	154293327;154300250
"Acetyl-coenzyme A carboxyltransferase, C-terminal"	2	3	889	8204	6.15223	0.2909	0.545941	154298795;154303960
Glutaredoxin	2	3	889	8204	6.15223	0.2909	0.545941	154292088;154317962
Sterol-sensing domain	2	3	889	8204	6.15223	0.2909	0.545941	154321287;154315501
Valine-tRNA ligase	2	3	889	8204	6.15223	0.2909	0.545941	154301111;154288993
Serine hydroxymethyltransferase	2	3	889	8204	6.15223	0.2909	0.545941	154309861;296513025
"RNA polymerase Rpb2, domain 7"	2	3	889	8204	6.15223	0.2909	0.545941	154291829;154304837
ClpA/B family	2	3	889	8204	6.15223	0.2909	0.545941	154318341;154291042
SMCs flexible hinge	2	3	889	8204	6.15223	0.2909	0.545941	154291978;154301928
"Copper amine oxidase, C-terminal"	2	3	889	8204	6.15223	0.2909	0.545941	154292341;154295336
Carboxyl transferase	2	3	889	8204	6.15223	0.2909	0.545941	154303960;154298795
Aspartate/other aminotransferase	2	3	889	8204	6.15223	0.2909	0.545941	154293369;154291308
"Acetyl-coenzyme A carboxyltransferase, N-terminal"	2	3	889	8204	6.15223	0.2909	0.545941	154298795;154303960
"Cullin protein, neddylation domain"	2	3	889	8204	6.15223	0.2909	0.545941	154318042;154310602
"CDC48, domain 2"	2	3	889	8204	6.15223	0.2909	0.545941	154320694;154309232
"2-oxo acid dehydrogenase, lipoyl-binding site"	2	3	889	8204	6.15223	0.2909	0.545941	154300250;154293327
"Clp ATPase, C-terminal"	2	3	889	8204	6.15223	0.2909	0.545941	154291042;154318341
"Superoxide dismutase, copper/zinc binding domain"	2	3	889	8204	6.15223	0.2909	0.545941	154322431;154312338
"Ribosomal protein L24/L26, conserved site"	2	3	889	8204	6.15223	0.2909	0.545941	154315830;154313998
"Glutamine synthetase, catalytic domain"	2	3	889	8204	6.15223	0.2909	0.545941	154298092;154304527
"Peptidyl-prolyl cis-trans isomerase, FKBP-type, domain"	2	3	889	8204	6.15223	0.2909	0.545941	154309577;154312393
14-3-3 domain	2	3	889	8204	6.15223	0.2909	0.545941	154308468;154296240
Histone H2A	2	3	889	8204	6.15223	0.2909	0.545941	160332370;154318838
"Succinyl-CoA ligase, alpha subunit"	2	3	889	8204	6.15223	0.2909	0.545941	154311911;154312746
"Succinate dehydrogenase/fumarate reductase flavoprotein, catalytic domain"	2	3	889	8204	6.15223	0.2909	0.545941	154289525;154308745
"Glycosyl transferase, family 20"	2	3	889	8204	6.15223	0.2909	0.545941	154313538;154294343
Alpha tubulin	2	3	889	8204	6.15223	0.2909	0.545941	154319243;154313197
Ribosomal protein L18e/L15P	2	3	889	8204	6.15223	0.2909	0.545941	154301020;154304780
"Biotin carboxylase, C-terminal"	2	3	889	8204	6.15223	0.2909	0.545941	154298797;154314467
Ribosomal protein/NADH dehydrogenase domain	2	3	889	8204	6.15223	0.2909	0.545941	154302298;154289942
"RNA polymerase, beta subunit, conserved site"	2	3	889	8204	6.15223	0.2909	0.545941	154291829;154304837
"RNA polymerase Rpb2, domain 2"	2	3	889	8204	6.15223	0.2909	0.545941	154291829;154304837
CoA-binding	2	3	889	8204	6.15223	0.2909	0.545941	154312746;154311911
"RNA polymerase Rpb1, domain 5"	2	3	889	8204	6.15223	0.2909	0.545941	154296469;154297219
Ran binding domain	2	3	889	8204	6.15223	0.2909	0.545941	154305201;154294877
"RNA polymerase Rpb1, domain 1"	2	3	889	8204	6.15223	0.2909	0.545941	154296469;154297219
"RNA polymerase Rpb1, domain 4"	2	3	889	8204	6.15223	0.2909	0.545941	154296469;154297219
"RNA polymerase Rpb1, domain 3"	2	3	889	8204	6.15223	0.2909	0.545941	154296469;154297219
"Pyridine nucleotide-disulphide oxidoreductase, class I, active site"	2	3	889	8204	6.15223	0.2909	0.545941	154300374;154291666
"RNA polymerase Rpb2, OB-fold"	2	3	889	8204	6.15223	0.2909	0.545941	154291829;154304837
"Transketolase, C-terminal"	2	3	889	8204	6.15223	0.2909	0.545941	154303820;154305412
"Carbamoyl-phosphate synthase large subunit, CPSase domain"	2	3	889	8204	6.15223	0.2909	0.545941	154324144;154309129
"Serine hydroxymethyltransferase, pyridoxal phosphate binding site"	2	3	889	8204	6.15223	0.2909	0.545941	296513025;154309861
"DNA-directed RNA polymerase, subunit 2, domain 6"	2	3	889	8204	6.15223	0.2909	0.545941	154291829;154304837
Peptidase M18	2	3	889	8204	6.15223	0.2909	0.545941	154315400;154313005
FAD binding domain	2	3	889	8204	6.15223	0.2909	0.545941	154289525;154308745
"RNA polymerase, beta subunit, protrusion"	2	3	889	8204	6.15223	0.2909	0.545941	154291829;154304837
Stress responsive alpha-beta barrel	2	3	889	8204	6.15223	0.2909	0.545941	154302334;154299639
"RNA polymerase, N-terminal"	2	3	889	8204	6.15223	0.2909	0.545941	154297219;154296469
"RNA polymerase, alpha subunit"	2	3	889	8204	6.15223	0.2909	0.545941	154297219;154296469
Aldose 1-/Glucose-6-phosphate 1-epimerase	2	3	889	8204	6.15223	0.2909	0.545941	154323734;154295186
MOZ/SAS-like protein	2	3	889	8204	6.15223	0.2909	0.545941	154294521;154313396
"Glutamine synthetase/guanido kinase, catalytic domain"	2	3	889	8204	6.15223	0.2909	0.545941	154298092;154304527
"Ubiquitin specific protease, conserved site"	3	10	889	8204	2.7685	0.2959	0.545941	154309465;154304421;154294744
Flavoprotein-like	3	10	889	8204	2.7685	0.2959	0.545941	154317749;154303655;154298449
Tetratricopeptide TPR2	3	10	889	8204	2.7685	0.2959	0.545941	154310443;154294784;154315370
Glutamine amidotransferase	3	10	889	8204	2.7685	0.2959	0.545941	154320428;154317352;154309129
"Ubiquitin-associated/translation elongation factor EF1B, N-terminal, eukaryote"	3	10	889	8204	2.7685	0.2959	0.545941	154313199;154302079;154316660
Thioredoxin domain	3	10	889	8204	2.7685	0.2959	0.545941	154303086;154319484;154317962
GroES (chaperonin 10)-like	10	67	889	8204	1.37737	0.2977	0.547243	154291438;154293978;154291143;154303611;154299051;154300519;154320089;154303353;154310831;154295704
DEAD/DEAH box helicase domain	9	59	889	8204	1.40771	0.3049	0.558425	154320412;160380630;160395528;160380638;154298956;154302907;154324178;154299696;154292208
Alcohol dehydrogenase GroES-like	8	51	889	8204	1.44758	0.3122	0.569708	154310831;154291438;154300519;154299051;154291143;154303353;154295704;154320089
ClpP/crotonase-like domain	4	19	889	8204	1.94281	0.3392	0.596916	154309609;154298795;154303960;154310656
NAD(P)-binding domain	45	381	889	8204	1.08996	0.3451	0.596916	154300849;154291143;154304009;154309639;154319734;154293270;154299051;154298247;154291438;154310831;154318710;154290505;154310740;154295704;154303180;154320313;154315758;154297445;154320089;154314122;154298297;154308576;154301073;154317250;154318147;154294727;154313087;154303353;154309029;154319103;154323800;154290263;154310519;154289498;154316598;154313976;154311911;154302792;154318285;154312746…
Arf GTPase activating protein	2	4	889	8204	4.61417	0.3677	0.596916	154322084;154290143
Actin/actin-like conserved site	2	4	889	8204	4.61417	0.3677	0.596916	154305934;154310843
"Thiamine pyrophosphate enzyme, central domain"	2	4	889	8204	4.61417	0.3677	0.596916	154300316;154300686
Alkyl hydroperoxide reductase subunit C/ Thiol specific antioxidant	2	4	889	8204	4.61417	0.3677	0.596916	154310240;154323320
Ubiquitin conserved site	2	4	889	8204	4.61417	0.3677	0.596916	154302205;154292006
"Cullin, N-terminal"	2	4	889	8204	4.61417	0.3677	0.596916	154318042;154310602
Peptidase S28	2	4	889	8204	4.61417	0.3677	0.596916	154303088;154302877
CS domain	2	4	889	8204	4.61417	0.3677	0.596916	154311893;154323348
Actin-depolymerising factor homology domain	2	4	889	8204	4.61417	0.3677	0.596916	154303542;154300722
Biotin carboxylation domain	2	4	889	8204	4.61417	0.3677	0.596916	154298797;154314467
PA14	2	4	889	8204	4.61417	0.3677	0.596916	154294958;154294960
ATP-citrate lyase/succinyl-CoA ligase	2	4	889	8204	4.61417	0.3677	0.596916	154311911;154312746
"ArgE/DapE/ACY1/CPG2/YscS, conserved site"	2	4	889	8204	4.61417	0.3677	0.596916	154300886;154314411
Aspartate/glutamate/uridylate kinase	2	4	889	8204	4.61417	0.3677	0.596916	154311487;154310519
Ribosomal protein L23/L15e core domain	2	4	889	8204	4.61417	0.3677	0.596916	154289936;154301719
U box domain	2	4	889	8204	4.61417	0.3677	0.596916	154315992;154298527
"Thiolase, active site"	2	4	889	8204	4.61417	0.3677	0.596916	154300455;154319588
Ribonuclease T2-like	2	4	889	8204	4.61417	0.3677	0.596916	154290105;154292820
"Transcription factor, fork head"	2	4	889	8204	4.61417	0.3677	0.596916	154316436;154289967
"Threonyl/alanyl tRNA synthetase, SAD"	2	4	889	8204	4.61417	0.3677	0.596916	154321327;154300294
TGS-like	2	4	889	8204	4.61417	0.3677	0.596916	154314873;154300294
"Thiamine pyrophosphate enzyme, C-terminal TPP-binding"	2	4	889	8204	4.61417	0.3677	0.596916	154300686;154300316
Histone H3/CENP-A	2	4	889	8204	4.61417	0.3677	0.596916	133917396;154323003
"Thioredoxin, conserved site"	2	4	889	8204	4.61417	0.3677	0.596916	154303086;154319484
Band 7 protein	2	4	889	8204	4.61417	0.3677	0.596916	154289954;154323268
"Clathrin adaptor, mu subunit, C-terminal"	2	4	889	8204	4.61417	0.3677	0.596916	154290896;154316811
Rieske [2Fe-2S] iron-sulphur domain	2	4	889	8204	4.61417	0.3677	0.596916	154304889;154309173
Pyruvate carboxyltransferase	2	4	889	8204	4.61417	0.3677	0.596916	154314467;154299629
"CDC48, N-terminal subdomain"	2	4	889	8204	4.61417	0.3677	0.596916	154320694;154309232
Cullin homology	2	4	889	8204	4.61417	0.3677	0.596916	154310602;154318042
"Threonyl/alanyl tRNA synthetase, class II-like, putative editing domain"	2	4	889	8204	4.61417	0.3677	0.596916	154321327;154300294
"Thiamine pyrophosphate enzyme, N-terminal TPP-binding domain"	2	4	889	8204	4.61417	0.3677	0.596916	154300316;154300686
Class I glutamine amidotransferase-like	4	20	889	8204	1.84567	0.3702	0.597097	154317352;154318778;154309129;154320428
UBA-like	4	20	889	8204	1.84567	0.3702	0.597097	154313199;154302079;154308870;154316660
"RNA helicase, DEAD-box type, Q motif"	6	37	889	8204	1.49649	0.3719	0.59791	160380630;154320412;154298956;160395528;154299696;160380638
"Alcohol dehydrogenase, C-terminal"	8	56	889	8204	1.31834	0.4039	0.647276	154310831;154291438;154300519;154299051;154291143;154303353;154295704;154320089
Cytochrome b5-like heme/steroid binding domain	4	22	889	8204	1.67788	0.4311	0.647478	154289817;154294644;154298987;154314684
Nop domain	2	5	889	8204	3.69134	0.4361	0.647478	206558267;154314644
Dynamin superfamily	2	5	889	8204	3.69134	0.4361	0.647478	154319019;154290236
"Transketolase-like, pyrimidine-binding domain"	2	5	889	8204	3.69134	0.4361	0.647478	154303820;154305412
Succinyl-CoA synthetase-like	2	5	889	8204	3.69134	0.4361	0.647478	154311911;154312746
"Dynamin, GTPase domain"	2	5	889	8204	3.69134	0.4361	0.647478	154319019;154290236
Enolase C-terminal domain-like	2	5	889	8204	3.69134	0.4361	0.647478	154308516;154323902
"HAD hydrolase, subfamily IA"	2	5	889	8204	3.69134	0.4361	0.647478	154317689;154322449
CDC48 domain 2-like	2	5	889	8204	3.69134	0.4361	0.647478	154320694;154309232
NLI interacting factor	2	5	889	8204	3.69134	0.4361	0.647478	154320868;154297273
Leucine rich repeat 4	2	5	889	8204	3.69134	0.4361	0.647478	154323542;154304302
"GHMP kinase, C-terminal domain"	2	5	889	8204	3.69134	0.4361	0.647478	154292222;154321109
"Peptidase M16, N-terminal"	2	5	889	8204	3.69134	0.4361	0.647478	154320919;154319041
Dynamin-type guanine nucleotide-binding (G) domain	2	5	889	8204	3.69134	0.4361	0.647478	154290236;154319019
Enolase N-terminal domain-like	2	5	889	8204	3.69134	0.4361	0.647478	154308516;154323902
Mu homology domain	2	5	889	8204	3.69134	0.4361	0.647478	154316811;154290896
"Isocitrate/isopropylmalate dehydrogenase, conserved site"	2	5	889	8204	3.69134	0.4361	0.647478	154322226;154323614
Aspartate decarboxylase-like domain	2	5	889	8204	3.69134	0.4361	0.647478	154320694;154309232
NOSIC	2	5	889	8204	3.69134	0.4361	0.647478	154314644;206558267
"Peptidase M16, C-terminal domain"	2	5	889	8204	3.69134	0.4361	0.647478	154319041;154320919
GHMP kinase N-terminal domain	2	5	889	8204	3.69134	0.4361	0.647478	154321109;154292222
"Cys/Met metabolism, pyridoxal phosphate-dependent enzyme"	2	5	889	8204	3.69134	0.4361	0.647478	154300356;154310184
"RecF/RecN/SMC, N-terminal"	2	5	889	8204	3.69134	0.4361	0.647478	154291978;154301928
Adenylate kinase/UMP-CMP kinase	2	5	889	8204	3.69134	0.4361	0.647478	224493047;154308542
"ATP-dependent RNA helicase DEAD-box, conserved site"	5	31	889	8204	1.48844	0.4364	0.647478	160380638;154299696;160380630;154298956;160395528
"Peptidase C19, ubiquitin carboxyl-terminal hydrolase"	3	14	889	8204	1.9775	0.4572	0.676331	154294744;154304421;154309465
Ubiquitin-related domain	5	32	889	8204	1.44193	0.4614	0.680531	154294744;154292006;154302079;154302205;154308870
"Serine/threonine-protein kinase, active site"	10	79	889	8204	1.16815	0.4885	0.696359	154303609;154318155;154291241;154295292;154309167;154318036;154314947;154291477;154312350;154292618
SH3 domain	4	24	889	8204	1.53806	0.4898	0.696359	154318471;154301829;154314130;154299861
Ubiquitin specific protease domain	3	15	889	8204	1.84567	0.4943	0.696359	154294744;154304421;154309465
"Oxidoreductase, N-terminal"	2	6	889	8204	3.07612	0.4972	0.696359	154292557;154319103
Aminotransferase class-III	2	6	889	8204	3.07612	0.4972	0.696359	154313472;154317559
Nucleoporin FG repeat	2	6	889	8204	3.07612	0.4972	0.696359	154317677;154296248
Cullin repeat-like-containing domain	2	6	889	8204	3.07612	0.4972	0.696359	154310602;154318042
"Leucine-rich repeat, typical subtype"	2	6	889	8204	3.07612	0.4972	0.696359	154323542;154304302
"Proteasome beta-type subunit, conserved site"	2	6	889	8204	3.07612	0.4972	0.696359	154299945;154298453
"Pseudouridine synthase, catalytic domain"	2	6	889	8204	3.07612	0.4972	0.696359	154302967;154305357
"Prolyl 4-hydroxylase, alpha subunit"	2	6	889	8204	3.07612	0.4972	0.696359	154319147;154293968
NADH:cytochrome b5 reductase (CBR)	2	6	889	8204	3.07612	0.4972	0.696359	187609606;154289628
"OB-fold nucleic acid binding domain, AA-tRNA synthetase-type"	2	6	889	8204	3.07612	0.4972	0.696359	154311528;154294100
Ubiquitin	2	6	889	8204	3.07612	0.4972	0.696359	154302205;154292006
Haem peroxidase	2	6	889	8204	3.07612	0.4972	0.696359	154293025;154308482
Septin-type guanine nucleotide-binding (G) domain	2	6	889	8204	3.07612	0.4972	0.696359	154311020;154317770
"D-isomer specific 2-hydroxyacid dehydrogenase, NAD-binding domain conserved site 1"	2	6	889	8204	3.07612	0.4972	0.696359	154318285;154297445
"GTPase effector domain, GED"	2	6	889	8204	3.07612	0.4972	0.696359	154290236;154319019
"Helicase superfamily 1/2, ATP-binding domain"	11	90	889	8204	1.12791	0.5153	0.719693	154302907;154317790;160380630;154298956;154320412;154299240;154324178;154292208;160395528;154299696;160380638
G-protein beta WD-40 repeat	6	44	889	8204	1.25841	0.5253	0.729477	154309684;154301805;154304752;154300942;154298588;154297425
Armadillo-type fold	15	128	889	8204	1.08145	0.526	0.729477	154317741;154299309;154289185;154311497;154311740;154289637;154301523;154290485;154290636;154300825;154301902;154322170;154305161;154312324;172052498
Glycoside hydrolase family 3 C-terminal domain	3	16	889	8204	1.73031	0.5296	0.729477	154301988;154294960;154294958
"Glutathione S-transferase, C-terminal"	3	16	889	8204	1.73031	0.5296	0.729477	154309195;154318339;154323191
"Glycoside hydrolase, family 3, N-terminal"	3	16	889	8204	1.73031	0.5296	0.729477	154301988;154294960;154294958
Small GTP-binding protein domain	5	35	889	8204	1.31834	0.5337	0.733104	154302101;154323968;154315828;154302195;154318287
"Helicase, C-terminal"	10	83	889	8204	1.11185	0.5503	0.7356	160380638;154320412;160395528;154292208;160380630;154302907;154317790;154299240;154324178;154298956
EPS15 homology (EH)	2	7	889	8204	2.63667	0.5517	0.7356	154313199;205716451
"Proteasome alpha-subunit, N-terminal domain"	2	7	889	8204	2.63667	0.5517	0.7356	154298453;154290329
"MIF4-like, type 1/2/3"	2	7	889	8204	2.63667	0.5517	0.7356	154301523;154312324
Proteasome A-type subunit	2	7	889	8204	2.63667	0.5517	0.7356	154290329;154298453
"D-isomer specific 2-hydroxyacid dehydrogenase, NAD-binding domain conserved site"	2	7	889	8204	2.63667	0.5517	0.7356	154318285;154297445
"Zinc finger, U1-type"	2	7	889	8204	2.63667	0.5517	0.7356	154292948;154291518
"Catalase, mono-functional, haem-containing"	2	7	889	8204	2.63667	0.5517	0.7356	154297987;154319975
Snf7 family	2	7	889	8204	2.63667	0.5517	0.7356	154310686;154320971
Actin family	2	7	889	8204	2.63667	0.5517	0.7356	154310843;154305934
Dynamin central domain	2	7	889	8204	2.63667	0.5517	0.7356	154319019;154290236
"6-phosphogluconate dehydrogenase, C-terminal-like"	3	17	889	8204	1.62853	0.5633	0.749069	154315742;154317250;154318710
Mitochondrial substrate/solute carrier	5	37	889	8204	1.24707	0.5792	0.76817	154320237;154292681;154299528;154319037;154308585
"Oxidoreductase, FAD-binding domain"	2	8	889	8204	2.30709	0.6002	0.769487	187609606;154289628
JAB1/MPN/MOV34 metalloenzyme domain	2	8	889	8204	2.30709	0.6002	0.769487	229463757;154310560
Pentatricopeptide repeat	2	8	889	8204	2.30709	0.6002	0.769487	154305856;154311062
"Metalloenzyme, LuxS/M16 peptidase-like"	2	8	889	8204	2.30709	0.6002	0.769487	154320919;154319041
"Cytochrome b5, heme-binding site"	2	8	889	8204	2.30709	0.6002	0.769487	154294644;154298987
Serine/threonine-specific protein phosphatase/bis(5-nucleosyl)-tetraphosphatase	2	8	889	8204	2.30709	0.6002	0.769487	154310973;154291050
Chloramphenicol acetyltransferase-like domain	2	8	889	8204	2.30709	0.6002	0.769487	154293327;154300250
HIT-like domain	2	8	889	8204	2.30709	0.6002	0.769487	154304582;154318321
Catalase core domain	2	8	889	8204	2.30709	0.6002	0.769487	154319975;154297987
Catalase-like domain	2	8	889	8204	2.30709	0.6002	0.769487	154297987;154319975
Peptidase M16 domain	2	8	889	8204	2.30709	0.6002	0.769487	154320919;154319041
Leucine-rich repeat	2	8	889	8204	2.30709	0.6002	0.769487	154304302;154323542
CBS domain	2	8	889	8204	2.30709	0.6002	0.769487	154295956;171704399
Mitochondrial carrier domain	5	39	889	8204	1.18312	0.622	0.795396	154320237;154292681;154308585;154319037;154299528
Armadillo-like helical	10	89	889	8204	1.03689	0.6369	0.806391	154289185;154322170;154311497;154311740;154290636;154299309;154290485;154317741;154301902;154305161
ADF-H/Gelsolin-like domain	2	9	889	8204	2.05074	0.6435	0.806391	154303542;154300722
Double-stranded RNA-binding domain	2	9	889	8204	2.05074	0.6435	0.806391	154312415;154310847
"Myc-type, basic helix-loop-helix (bHLH) domain"	2	9	889	8204	2.05074	0.6435	0.806391	154289679;154310692
Dienelactone hydrolase	2	9	889	8204	2.05074	0.6435	0.806391	154302332;154294473
"Glycoside hydrolase-type carbohydrate-binding, subgroup"	2	9	889	8204	2.05074	0.6435	0.806391	154323734;154295186
Arfaptin homology (AH) domain/BAR domain	2	9	889	8204	2.05074	0.6435	0.806391	154304354;154309678
"Ubiquitin-associated domain/translation elongation factor EF-Ts, N-terminal"	2	9	889	8204	2.05074	0.6435	0.806391	154316660;154313199
Pleckstrin homology domain	3	20	889	8204	1.38425	0.6536	0.814963	154292960;154302728;154305167
FAD-dependent pyridine nucleotide-disulphide oxidoreductase	3	20	889	8204	1.38425	0.6536	0.814963	154300374;154291666;154304889
Nucleotide-diphospho-sugar transferases	6	51	889	8204	1.08569	0.6599	0.820771	154299847;154315738;154312182;154289817;154301169;154314666
"Serine/threonine/dual specificity protein kinase, catalytic domain"	10	92	889	8204	1.00308	0.6765	0.831951	154312350;154318036;154292618;154309167;154291241;154291477;154318155;154295292;154303609;154314947
Chromo domain-like	3	21	889	8204	1.31834	0.6803	0.831951	154294521;154290485;154304956
Quinonprotein alcohol dehydrogenase-like superfamily	2	10	889	8204	1.84567	0.6822	0.831951	154319706;154310580
"D-isomer specific 2-hydroxyacid dehydrogenase, NAD-binding domain"	2	10	889	8204	1.84567	0.6822	0.831951	154318285;154297445
"AGC-kinase, C-terminal"	2	10	889	8204	1.84567	0.6822	0.831951	154318155;154309167
Beta-grasp domain	2	10	889	8204	1.84567	0.6822	0.831951	154314873;154300294
"Creatinase/Aminopeptidase P/Spt16, N-terminal"	2	10	889	8204	1.84567	0.6822	0.831951	154292666;154304425
SMAD/FHA domain	2	10	889	8204	1.84567	0.6822	0.831951	154316436;154289967
Forkhead-associated (FHA) domain	2	11	889	8204	1.67788	0.7166	0.867554	154289967;154316436
Phox homologous domain	2	11	889	8204	1.67788	0.7166	0.867554	154309678;154319231
PUA-like domain	2	11	889	8204	1.67788	0.7166	0.867554	154302967;154298400
"Acyl-CoA dehydrogenase/oxidase, N-terminal and middle domain"	2	12	889	8204	1.53806	0.7473	0.88125	154294292;154303962
WW domain	2	12	889	8204	1.53806	0.7473	0.88125	154300648;154292496
"Acyl-CoA oxidase/dehydrogenase, central domain"	2	12	889	8204	1.53806	0.7473	0.88125	154294292;154303962
"Multicopper oxidase, type 1"	2	12	889	8204	1.53806	0.7473	0.88125	154293446;154298749
"Multicopper oxidase, type 2"	2	12	889	8204	1.53806	0.7473	0.88125	154298749;154293446
"Multicopper oxidase, type 3"	2	12	889	8204	1.53806	0.7473	0.88125	154298749;154293446
Chromo domain	2	12	889	8204	1.53806	0.7473	0.88125	154290485;154304956
"Acyl-CoA dehydrogenase/oxidase, N-terminal"	2	12	889	8204	1.53806	0.7473	0.88125	154294292;154303962
Acyl-CoA dehydrogenase/oxidase C-terminal	2	12	889	8204	1.53806	0.7473	0.88125	154294292;154303962
Pyruvate/Phosphoenolpyruvate kinase-like domain	2	12	889	8204	1.53806	0.7473	0.88125	154304553;154314423
"Glutathione S-transferase, C-terminal-like"	3	25	889	8204	1.1074	0.7703	0.897801	154323191;154318339;154309195
"Small GTPase superfamily, Rab type"	3	25	889	8204	1.1074	0.7703	0.897801	154318287;154315828;154323968
NmrA-like domain	3	25	889	8204	1.1074	0.7703	0.897801	154320313;154301073;154298297
Fibronectin type III-like domain	2	13	889	8204	1.41975	0.7747	0.897801	154294960;154301988
Chromo/chromo shadow domain	2	13	889	8204	1.41975	0.7747	0.897801	154290485;154304956
Galactose mutarotase-like domain	2	13	889	8204	1.41975	0.7747	0.897801	154323734;154295186
"Dehydrogenase, multihelical"	2	13	889	8204	1.41975	0.7747	0.897801	154315742;154318710
Ubiquitin-conjugating enzyme/RWD-like	3	26	889	8204	1.06481	0.7891	0.908068	154316508;154295742;154292654
Acyl transferase domain	3	26	889	8204	1.06481	0.7891	0.908068	154294043;154290263;154294035
Ribonucleoprotein LSM domain	2	14	889	8204	1.31834	0.7991	0.908068	154288569;154311062
DHS-like NAD/FAD-binding domain	2	14	889	8204	1.31834	0.7991	0.908068	154300686;154300316
Phosphoribosyltransferase-like	2	14	889	8204	1.31834	0.7991	0.908068	154312132;154323452
"Ribonucleoprotein LSM domain, eukaryotic/archaea-type"	2	14	889	8204	1.31834	0.7991	0.908068	154288569;154311062
"Zinc finger, PHD-type, conserved site"	2	15	889	8204	1.23045	0.8209	0.926351	154301159;154297654
"Zinc finger, PHD-finger"	2	15	889	8204	1.23045	0.8209	0.926351	154301159;154297654
SANT/Myb domain	2	16	889	8204	1.15354	0.8403	0.935857	154318022;154318880
"Zinc finger, RING-type, conserved site"	2	16	889	8204	1.15354	0.8403	0.935857	154305163;154294327
Peptidase S8/S53 domain	2	16	889	8204	1.15354	0.8403	0.935857	154292593;154310724
Longin-like domain	2	16	889	8204	1.15354	0.8403	0.935857	154316811;154294031
"Zinc finger, PHD-type"	2	17	889	8204	1.08569	0.8577	0.950664	154297654;154301159
Like-Sm (LSM) domain	2	18	889	8204	1.02537	0.8731	0.959451	154311062;154288569
"P-type ATPase, phosphorylation site"	2	18	889	8204	1.02537	0.8731	0.959451	154317198;154308474
"P-type ATPase, cytoplasmic domain N"	2	18	889	8204	1.02537	0.8731	0.959451	154308474;154317198
