# Supplementary material for: Proteome-wide analysis of lysine acetylation in the plant pathogen Botrytis cinerea
Source: Sci Rep. 2016 Jul 6;6:29313. doi: 10.1038/srep29313 (PMC4933888; doi:10.1038/srep29313)
Supplement: Supplementary Table S7 [file srep29313-s8.xls]

## Sheet: Sheet1
Table S7. Interaction network analysis.
Node name	Protein	Protein description	Number of modification sites	Subcellular Location	Biological process	Cellular component	Molecular function	KO No.	Gene desc	Pathway desc	Interpro ID	Domain desc	MCODE_Cluster	MCODE_Score
EDN21069	154292672	hypothetical protein BC1G_14662	1	cytosol				K03267	ERF3:peptide chain release factor subunit 3;	mRNA surveillance pathway ;	IPR004160;IPR004161;IPR003285;IPR000795;IPR027417;IPR009000;IPR009001;	Translation elongation factor EFTu/EF1A, C-terminal;Translation elongation factor EFTu/EF1A, domain 2;Yeast eukaryotic release factor;Elongation factor, GTP-binding domain;P-loop containing nucleoside triphosphate hydrolase;Translation protein, beta-barrel domain;Translation elongation factor EF1A/initiation factor IF2gamma, C-terminal;	Cluster 1	42
EDN22701	154290538	40S ribosomal protein S4	3	mitochondria				K02987	RP-S4e:small subunit ribosomal protein S4e;	Ribosome ;	IPR000876;IPR002942;IPR018199;IPR013843;IPR013845;	Ribosomal protein S4e;RNA-binding S4 domain;Ribosomal protein S4e, N-terminal, conserved site;Ribosomal protein S4e, N-terminal;Ribosomal protein S4e, central region;	Cluster 1	47.6742
EDN21646	154316163	60S ribosomal protein L12	2	cytosol				K02870	RP-L12e:large subunit ribosomal protein L12e;	Ribosome ;	IPR000911;IPR020783;IPR020784;IPR020785;	Ribosomal protein L11/L12;Ribosomal protein L11, C-terminal;Ribosomal protein L11, N-terminal;Ribosomal protein L11, conserved site;	Cluster 1	46.742
EDN24281	154313998	60S ribosomal protein L26	1	nuclear				K02898	RP-L26e:large subunit ribosomal protein L26e;	Ribosome ;	IPR008991;IPR014722;IPR005824;IPR005825;IPR005756;	Translation protein SH3-like domain;Ribosomal protein L2 domain 2;KOW;Ribosomal protein L24/L26, conserved site;Ribosomal protein L26/L24P, eukaryotic/archaeal;	Cluster 1	47.6742
EDN28647	154320588	60S ribosomal protein L31	2	mitochondria	gene expression;organic substance biosynthetic process;biosynthetic process;macromolecule biosynthetic process;cellular macromolecule metabolic process;cellular process;biological_process;cellular macromolecule biosynthetic process;metabolic process;organic substance metabolic process;cellular biosynthetic process;cellular protein metabolic process;macromolecule metabolic process;cellular metabol…	cell part;cell;cellular_component;intracellular;cytoplasmic part;cytoplasm;intracellular non-membrane-bounded organelle;organelle;macromolecular complex;non-membrane-bounded organelle;ribonucleoprotein complex;intracellular organelle;intracellular part;ribosome;	molecular_function;structural molecule activity;structural constituent of ribosome;	K02910	RP-L31e:large subunit ribosomal protein L31e;	Ribosome ;	IPR023621;IPR000054;	Ribosomal protein L31e domain;Ribosomal protein L31e;	Cluster 1	47.6742
EDN21847	154291727	60S ribosomal protein L21	2	mitochondria,nuclear	gene expression;organic substance biosynthetic process;biosynthetic process;macromolecule biosynthetic process;cellular macromolecule metabolic process;cellular process;biological_process;cellular macromolecule biosynthetic process;metabolic process;organic substance metabolic process;cellular biosynthetic process;cellular protein metabolic process;macromolecule metabolic process;cellular metabol…	cell part;cell;cellular_component;intracellular;cytoplasmic part;cytoplasm;intracellular non-membrane-bounded organelle;organelle;macromolecular complex;non-membrane-bounded organelle;ribonucleoprotein complex;intracellular organelle;intracellular part;ribosome;	molecular_function;structural molecule activity;structural constituent of ribosome;	K02889	RP-L21e:large subunit ribosomal protein L21e;	Ribosome ;	IPR018259;IPR008991;IPR001147;	Ribosomal protein L21e, conserved site;Translation protein SH3-like domain;Ribosomal protein L21e;	Cluster 1	47.6742
EDN19727	154294907	60S ribosomal protein L5	1	nuclear	gene expression;organic substance biosynthetic process;biosynthetic process;macromolecule biosynthetic process;cellular macromolecule metabolic process;cellular process;biological_process;cellular macromolecule biosynthetic process;metabolic process;organic substance metabolic process;cellular biosynthetic process;cellular protein metabolic process;macromolecule metabolic process;cellular metabol…	cell part;cell;cellular_component;intracellular;cytoplasmic part;cytoplasm;intracellular non-membrane-bounded organelle;organelle;macromolecular complex;non-membrane-bounded organelle;ribonucleoprotein complex;intracellular organelle;intracellular part;ribosome;	molecular_function;structural molecule activity;structural constituent of ribosome;binding;heterocyclic compound binding;RNA binding;organic cyclic compound binding;rRNA binding;nucleic acid binding;5S rRNA binding;	K02932	RP-L5e:large subunit ribosomal protein L5e;	Ribosome ;	IPR005484;IPR005485;IPR025607;	Ribosomal protein L18/L5;Ribosomal protein L5 eukaryotic/L18 archaeal;Ribosomal protein L5 eukaryotic/L18 archaeal, C-terminal;	Cluster 1	47.6742
rps1	269969565	40S ribosomal protein S1	1	nuclear	gene expression;organic substance biosynthetic process;biosynthetic process;macromolecule biosynthetic process;cellular macromolecule metabolic process;cellular process;biological_process;cellular macromolecule biosynthetic process;metabolic process;organic substance metabolic process;cellular biosynthetic process;cellular protein metabolic process;macromolecule metabolic process;cellular metabol…	cell part;cell;cellular_component;intracellular;cytoplasmic part;cytoplasm;intracellular non-membrane-bounded organelle;organelle;macromolecular complex;non-membrane-bounded organelle;ribonucleoprotein complex;intracellular organelle;intracellular part;ribosome;	molecular_function;structural molecule activity;structural constituent of ribosome;	K02984	RP-S3Ae:small subunit ribosomal protein S3Ae;	Ribosome ;	IPR027500;IPR018281;IPR001593;	40S ribosomal protein S1/3, eukaryotes;Ribosomal protein S3Ae, conserved site;Ribosomal protein S3Ae;	Cluster 1	47.6742
EDN29221	154304780	60S ribosomal protein L28	2	mitochondria	gene expression;organic substance biosynthetic process;biosynthetic process;macromolecule biosynthetic process;cellular macromolecule metabolic process;cellular process;biological_process;cellular macromolecule biosynthetic process;metabolic process;organic substance metabolic process;cellular biosynthetic process;cellular protein metabolic process;macromolecule metabolic process;cellular metabol…	cell part;cell;cellular_component;intracellular;cytoplasmic part;cytoplasm;intracellular non-membrane-bounded organelle;organelle;macromolecular complex;non-membrane-bounded organelle;ribonucleoprotein complex;intracellular organelle;intracellular part;ribosome;	molecular_function;structural molecule activity;structural constituent of ribosome;	K02900	RP-L27Ae:large subunit ribosomal protein L27Ae;	Ribosome ;	IPR001196;IPR021131;	Ribosomal protein L15, conserved site;Ribosomal protein L18e/L15P;	Cluster 1	47.6742
EDN19707	154294867	60S ribosomal protein L22	4	cytosol	gene expression;organic substance biosynthetic process;biosynthetic process;macromolecule biosynthetic process;cellular macromolecule metabolic process;cellular process;biological_process;cellular macromolecule biosynthetic process;metabolic process;organic substance metabolic process;cellular biosynthetic process;cellular protein metabolic process;macromolecule metabolic process;cellular metabol…	cell part;cell;cellular_component;intracellular;cytoplasmic part;cytoplasm;intracellular non-membrane-bounded organelle;organelle;macromolecular complex;non-membrane-bounded organelle;ribonucleoprotein complex;intracellular organelle;intracellular part;ribosome;	molecular_function;structural molecule activity;structural constituent of ribosome;	K02891	RP-L22e:large subunit ribosomal protein L22e;	Ribosome ;	IPR002671;	Ribosomal protein L22e;	Cluster 1	45.8435
EDN31588	154301020	60S ribosomal protein L18	3	nuclear				K02883	RP-L18e:large subunit ribosomal protein L18e;	Ribosome ;	IPR021132;IPR021131;	Ribosomal protein L18e, conserved site;Ribosomal protein L18e/L15P;	Cluster 1	47.6742
EDN29672	154303603	mitochondrial 54S ribosomal protein YmL19	1	cytosol	gene expression;organic substance biosynthetic process;biosynthetic process;macromolecule biosynthetic process;cellular macromolecule metabolic process;cellular process;biological_process;cellular macromolecule biosynthetic process;metabolic process;organic substance metabolic process;cellular biosynthetic process;cellular protein metabolic process;macromolecule metabolic process;cellular metabol…	cell;cellular_component;intracellular;cytoplasmic part;cytoplasm;intracellular non-membrane-bounded organelle;organelle;macromolecular complex;non-membrane-bounded organelle;ribonucleoprotein complex;cell part;intracellular organelle;intracellular part;ribosome;	molecular_function;structural molecule activity;structural constituent of ribosome;	K02867	RP-L11:large subunit ribosomal protein L11;	Ribosome ;	IPR000911;IPR020783;IPR020784;IPR006519;	Ribosomal protein L11/L12;Ribosomal protein L11, C-terminal;Ribosomal protein L11, N-terminal;Ribosomal protein L11, bacterial-type;	Cluster 1	45.7371
EDN22538	154315665	60S ribosomal protein L43	2	mitochondria	gene expression;organic substance biosynthetic process;biosynthetic process;macromolecule biosynthetic process;cellular macromolecule metabolic process;cellular process;biological_process;cellular macromolecule biosynthetic process;metabolic process;organic substance metabolic process;cellular biosynthetic process;cellular protein metabolic process;macromolecule metabolic process;cellular metabol…	cell part;cell;cellular_component;intracellular;cytoplasmic part;cytoplasm;intracellular non-membrane-bounded organelle;organelle;macromolecular complex;non-membrane-bounded organelle;ribonucleoprotein complex;intracellular organelle;intracellular part;ribosome;	molecular_function;structural molecule activity;structural constituent of ribosome;	K02921	RP-L37Ae:large subunit ribosomal protein L37Ae;	Ribosome ;	IPR011331;IPR011332;IPR002674;	Ribosomal protein L37ae/L37e;Zinc-binding ribosomal protein;Ribosomal protein L37ae;	Cluster 1	47.6742
EDN25001	154312810	60S ribosomal protein L16	3	cytosol	gene expression;organic substance biosynthetic process;biosynthetic process;macromolecule biosynthetic process;cellular macromolecule metabolic process;cellular process;biological_process;cellular macromolecule biosynthetic process;metabolic process;organic substance metabolic process;cellular biosynthetic process;cellular protein metabolic process;macromolecule metabolic process;cellular metabol…	cell;cellular_component;ribosomal subunit;intracellular;cytoplasmic part;cytoplasm;intracellular non-membrane-bounded organelle;organelle;macromolecular complex;ribonucleoprotein complex;non-membrane-bounded organelle;cell part;intracellular organelle part;ribosome;intracellular organelle;intracellular part;organelle part;large ribosomal subunit;	molecular_function;structural molecule activity;structural constituent of ribosome;	K02872	RP-L13Ae:large subunit ribosomal protein L13Ae;	Ribosome ;	IPR005822;IPR005755;IPR023563;IPR023564;	Ribosomal protein L13;Ribosomal protein L13, eukaryotic/archaeal;Ribosomal protein L13, conserved site;Ribosomal protein L13 domain;	Cluster 1	47.6742
EDN21693	154316257	60S ribosomal protein L17	3	mitochondria	gene expression;organic substance biosynthetic process;biosynthetic process;macromolecule biosynthetic process;cellular macromolecule metabolic process;cellular process;biological_process;cellular macromolecule biosynthetic process;metabolic process;organic substance metabolic process;cellular biosynthetic process;cellular protein metabolic process;macromolecule metabolic process;cellular metabol…	cell;cellular_component;intracellular;cytoplasmic part;cytoplasm;intracellular non-membrane-bounded organelle;organelle;macromolecular complex;non-membrane-bounded organelle;ribonucleoprotein complex;cell part;intracellular organelle;intracellular part;ribosome;	molecular_function;structural molecule activity;structural constituent of ribosome;	K02880	RP-L17e:large subunit ribosomal protein L17e;	Ribosome ;	IPR001063;IPR005721;IPR018260;	Ribosomal protein L22/L17;Ribosomal protein L22/L17, eukaryotic/archaeal;Ribosomal protein L22/L17, conserved site;	Cluster 1	47.6742
EDN25428	154321682	40S ribosomal protein S11	3	nuclear	gene expression;organic substance biosynthetic process;biosynthetic process;macromolecule biosynthetic process;cellular macromolecule metabolic process;cellular process;biological_process;cellular macromolecule biosynthetic process;metabolic process;organic substance metabolic process;cellular biosynthetic process;cellular protein metabolic process;macromolecule metabolic process;cellular metabol…	cell part;cell;cellular_component;intracellular;cytoplasmic part;cytoplasm;intracellular non-membrane-bounded organelle;organelle;macromolecular complex;non-membrane-bounded organelle;ribonucleoprotein complex;intracellular organelle;intracellular part;ribosome;	molecular_function;structural molecule activity;structural constituent of ribosome;	K02949	RP-S11e:small subunit ribosomal protein S11e;	Ribosome ;	IPR028333;IPR000266;IPR012340;IPR019979;	Ribosomal protein S17, archaeal/eukaryotic;Ribosomal protein S17;Nucleic acid-binding, OB-fold;Ribosomal protein S17, conserved site;	Cluster 1	47.6742
EDN30229	154303108	60S ribosomal protein L32	2	mitochondria	gene expression;organic substance biosynthetic process;biosynthetic process;macromolecule biosynthetic process;cellular macromolecule metabolic process;cellular process;biological_process;cellular macromolecule biosynthetic process;metabolic process;organic substance metabolic process;cellular biosynthetic process;cellular protein metabolic process;macromolecule metabolic process;cellular metabol…	cell part;cell;cellular_component;intracellular;cytoplasmic part;cytoplasm;intracellular non-membrane-bounded organelle;organelle;macromolecular complex;non-membrane-bounded organelle;ribonucleoprotein complex;intracellular organelle;intracellular part;ribosome;	molecular_function;structural molecule activity;structural constituent of ribosome;	K02912	RP-L32e:large subunit ribosomal protein L32e;	Ribosome ;	IPR001515;	Ribosomal protein L32e;	Cluster 1	47.6742
EDN29379	154304230	40S ribosomal protein S29	2	mitochondria	gene expression;organic substance biosynthetic process;biosynthetic process;macromolecule biosynthetic process;cellular macromolecule metabolic process;cellular process;biological_process;cellular macromolecule biosynthetic process;metabolic process;organic substance metabolic process;cellular biosynthetic process;cellular protein metabolic process;macromolecule metabolic process;cellular metabol…	cell part;cell;cellular_component;intracellular;cytoplasmic part;cytoplasm;intracellular non-membrane-bounded organelle;organelle;macromolecular complex;non-membrane-bounded organelle;ribonucleoprotein complex;intracellular organelle;intracellular part;ribosome;	molecular_function;structural molecule activity;structural constituent of ribosome;	K02980	RP-S29e:small subunit ribosomal protein S29e;	Ribosome ;	IPR001209;IPR018271;	Ribosomal protein S14;Ribosomal protein S14, conserved site;	Cluster 1	47.6742
EDN26160	154311435	60S ribosomal protein L2	2	mitochondria				K02938	RP-L8e:large subunit ribosomal protein L8e;	Ribosome ;	IPR012340;IPR008991;IPR014726;IPR014722;IPR022669;IPR022671;IPR022666;	Nucleic acid-binding, OB-fold;Translation protein SH3-like domain;Ribosomal protein L2, domain 3;Ribosomal protein L2 domain 2;Ribosomal protein L2, C-terminal;Ribosomal protein L2, conserved site;Ribosomal Proteins L2, RNA binding domain;	Cluster 1	47.6742
rps0	229891581	40S ribosomal protein S0	2	cytosol				K02998	RP-SAe:small subunit ribosomal protein SAe;	Ribosome ;	IPR005707;IPR027498;IPR001865;IPR023591;IPR018130;	Ribosomal protein S2, eukaryotic/archaeal;Ribosomal protein S2, eukaryotic;Ribosomal protein S2;Ribosomal protein S2, flavodoxin-like domain;Ribosomal protein S2, conserved site;	Cluster 1	47.6742
EDN25310	154312242	60S ribosomal protein L8	2	nuclear				K02936	RP-L7Ae:large subunit ribosomal protein L7Ae;	Ribosome ;	IPR004037;IPR004038;IPR029064;IPR018492;IPR001921;	Ribosomal protein L7Ae conserved site;Ribosomal protein L7Ae/L30e/S12e/Gadd45;50S ribosomal protein L30e-like;Ribosomal protein L7Ae/L8/Nhp2 family;Ribosomal protein L7A/L8;	Cluster 1	46.742
EDN33810	154297418	60S ribosomal protein L6	4	nuclear				K02934	RP-L6e:large subunit ribosomal protein L6e;	Ribosome ;	IPR014722;IPR008991;IPR000915;	Ribosomal protein L2 domain 2;Translation protein SH3-like domain;60S ribosomal protein L6E;	Cluster 1	47.6742
EDN30886	154301761	60S ribosomal protein L3	8	mitochondria				K02925	RP-L3e:large subunit ribosomal protein L3e;	Ribosome ;	IPR009000;IPR019926;IPR000597;	Translation protein, beta-barrel domain;Ribosomal protein L3, conserved site;Ribosomal protein L3;	Cluster 1	47.6742
EDN27834	154308976	60S acidic ribosomal protein P2	1	cytosol	gene expression;organic substance biosynthetic process;biosynthetic process;macromolecule biosynthetic process;cellular macromolecule metabolic process;cellular process;translation;biological_process;cellular macromolecule biosynthetic process;metabolic process;organic substance metabolic process;cellular biosynthetic process;cellular protein metabolic process;macromolecule metabolic process;cell…	cell part;cell;cellular_component;intracellular;cytoplasmic part;cytoplasm;intracellular non-membrane-bounded organelle;organelle;macromolecular complex;non-membrane-bounded organelle;ribonucleoprotein complex;intracellular organelle;intracellular part;ribosome;	molecular_function;structural molecule activity;structural constituent of ribosome;	K02943	RP-LP2:large subunit ribosomal protein LP2;	Ribosome ;	IPR027534;	Ribosomal protein L12 family;	Cluster 1	47.6742
EDN20047	154317070	40S ribosomal protein S17	1	nuclear	gene expression;organic substance biosynthetic process;biosynthetic process;macromolecule biosynthetic process;cellular macromolecule metabolic process;cellular process;biological_process;cellular macromolecule biosynthetic process;metabolic process;organic substance metabolic process;cellular biosynthetic process;cellular protein metabolic process;macromolecule metabolic process;cellular metabol…	cell part;cell;cellular_component;intracellular;cytoplasmic part;cytoplasm;intracellular non-membrane-bounded organelle;organelle;macromolecular complex;non-membrane-bounded organelle;ribonucleoprotein complex;intracellular organelle;intracellular part;ribosome;	molecular_function;structural molecule activity;structural constituent of ribosome;	K02962	RP-S17e:small subunit ribosomal protein S17e;	Ribosome ;	IPR018273;IPR001210;	Ribosomal protein S17e, conserved site;Ribosomal protein S17e;	Cluster 1	47.6742
EDN28430	154288761	60S ribosomal protein L9	2	cytosol	gene expression;organic substance biosynthetic process;biosynthetic process;macromolecule biosynthetic process;cellular macromolecule metabolic process;cellular process;biological_process;cellular macromolecule biosynthetic process;metabolic process;organic substance metabolic process;cellular biosynthetic process;cellular protein metabolic process;macromolecule metabolic process;cellular metabol…	cell;cellular_component;intracellular;cytoplasmic part;cytoplasm;intracellular non-membrane-bounded organelle;organelle;macromolecular complex;non-membrane-bounded organelle;ribonucleoprotein complex;cell part;intracellular organelle;intracellular part;ribosome;	molecular_function;structural molecule activity;structural constituent of ribosome;binding;heterocyclic compound binding;RNA binding;organic cyclic compound binding;nucleic acid binding;rRNA binding;	K02940	RP-L9e:large subunit ribosomal protein L9e;	Ribosome ;	IPR002359;IPR020040;	Ribosomal protein L6, conserved site-2;Ribosomal protein L6, alpha-beta domain;	Cluster 1	47.6742
EDN23120	154322501	40S ribosomal protein S19	1	cytosol,nuclear	gene expression;organic substance biosynthetic process;biosynthetic process;macromolecule biosynthetic process;cellular macromolecule metabolic process;cellular process;biological_process;cellular macromolecule biosynthetic process;metabolic process;organic substance metabolic process;cellular biosynthetic process;cellular protein metabolic process;macromolecule metabolic process;cellular metabol…	cell part;cell;cellular_component;intracellular;cytoplasmic part;cytoplasm;intracellular non-membrane-bounded organelle;organelle;macromolecular complex;non-membrane-bounded organelle;ribonucleoprotein complex;intracellular organelle;intracellular part;ribosome;	molecular_function;structural molecule activity;structural constituent of ribosome;	K02966	RP-S19e:small subunit ribosomal protein S19e;	Ribosome ;	IPR001266;IPR018277;	Ribosomal protein S19e;Ribosomal protein S19e, conserved site;	Cluster 1	47.6742
EDN32818	154298948	40S ribosomal protein S22	3	cytosol				K02957	RP-S15Ae:small subunit ribosomal protein S15Ae;	Ribosome ;	IPR000630;	Ribosomal protein S8;	Cluster 1	47.6742
EDN27833	154308974	40S ribosomal protein S15	1	nuclear	gene expression;organic substance biosynthetic process;biosynthetic process;macromolecule biosynthetic process;cellular macromolecule metabolic process;cellular process;biological_process;cellular macromolecule biosynthetic process;metabolic process;organic substance metabolic process;cellular biosynthetic process;cellular protein metabolic process;macromolecule metabolic process;cellular metabol…	cell;cellular_component;intracellular;cytoplasmic part;cytoplasm;intracellular non-membrane-bounded organelle;organelle;macromolecular complex;non-membrane-bounded organelle;ribonucleoprotein complex;cell part;intracellular organelle;intracellular part;ribosome;	molecular_function;structural molecule activity;structural constituent of ribosome;	K02958	RP-S15e:small subunit ribosomal protein S15e;	Ribosome ;	IPR005713;IPR002222;IPR020934;IPR023575;	Ribosomal protein S19A/S15e;Ribosomal protein S19/S15;Ribosomal protein S19 conserved site;Ribosomal protein S19, superfamily;	Cluster 1	47.6742
EDN30054	154320285	40S ribosomal protein S25	1	nuclear				K02975	RP-S25e:small subunit ribosomal protein S25e;	Ribosome ;	IPR004977;	Ribosomal protein S25;	Cluster 1	47.6742
EDN21258	154316668	40S ribosomal protein S6	1	cytosol	gene expression;organic substance biosynthetic process;biosynthetic process;macromolecule biosynthetic process;cellular macromolecule metabolic process;cellular process;biological_process;cellular macromolecule biosynthetic process;metabolic process;organic substance metabolic process;cellular biosynthetic process;cellular protein metabolic process;macromolecule metabolic process;cellular metabol…	cell part;cell;cellular_component;intracellular;cytoplasmic part;cytoplasm;intracellular non-membrane-bounded organelle;organelle;macromolecular complex;non-membrane-bounded organelle;ribonucleoprotein complex;intracellular organelle;intracellular part;ribosome;	molecular_function;structural molecule activity;structural constituent of ribosome;	K02991	RP-S6e:small subunit ribosomal protein S6e;RP-S6e:small subunit ribosomal protein S6e;RP-S6e:small subunit ribosomal protein S6e;RP-S6e:small subunit ribosomal protein S6e;RP-S6e:small subunit ribosomal protein S6e;RP-S6e:small subunit ribosomal protein S6e;	Ribosome ;Insulin signaling pathway ;PI3K-Akt signaling pathway ;Proteoglycans in cancer ;HIF-1 signaling pathway ;mTOR signaling pathway ;	IPR001377;IPR018282;	Ribosomal protein S6e;Ribosomal protein S6e, conserved site;	Cluster 1	47.6742
EDN28078	154308570	60S ribosomal protein L11	2	cytosol	gene expression;organic substance biosynthetic process;biosynthetic process;macromolecule biosynthetic process;cellular macromolecule metabolic process;cellular process;biological_process;cellular macromolecule biosynthetic process;metabolic process;organic substance metabolic process;cellular biosynthetic process;cellular protein metabolic process;macromolecule metabolic process;cellular metabol…	cell;cellular_component;intracellular;cytoplasmic part;cytoplasm;intracellular non-membrane-bounded organelle;organelle;macromolecular complex;non-membrane-bounded organelle;ribonucleoprotein complex;cell part;intracellular organelle;intracellular part;ribosome;	molecular_function;structural molecule activity;structural constituent of ribosome;	K02868	RP-L11e:large subunit ribosomal protein L11e;	Ribosome ;	IPR002132;IPR022803;IPR020929;	Ribosomal protein L5;Ribosomal protein L5 domain;Ribosomal protein L5, conserved site;	Cluster 1	47.6742
EDN29913	154320003	60S ribosomal protein L1	3	mitochondria				K02865	RP-L10Ae:large subunit ribosomal protein L10Ae;	Ribosome ;	IPR016094;IPR016095;IPR023674;IPR023673;IPR028364;	Ribosomal protein L1, 2-layer alpha/beta-sandwich;Ribosomal protein L1, 3-layer alpha/beta-sandwich;Ribosomal protein L1-like;Ribosomal protein L1, conserved site;Ribosomal protein L1/ribosomal biogenesis protein;	Cluster 1	47.6742
EDN25373	154312368	40S ribosomal protein S16	2	mitochondria				K02960	RP-S16e:small subunit ribosomal protein S16e;	Ribosome ;	IPR014721;IPR000754;IPR020574;IPR020568;	Ribosomal protein S5 domain 2-type fold, subgroup;Ribosomal protein S9;Ribosomal protein S9, conserved site;Ribosomal protein S5 domain 2-type fold;	Cluster 1	47.6742
EDN21644	154316159	40S ribosomal protein S7	3	mitochondria	gene expression;organic substance biosynthetic process;biosynthetic process;macromolecule biosynthetic process;cellular macromolecule metabolic process;cellular process;biological_process;cellular macromolecule biosynthetic process;metabolic process;organic substance metabolic process;cellular biosynthetic process;cellular protein metabolic process;macromolecule metabolic process;cellular metabol…	cell part;cell;cellular_component;intracellular;cytoplasmic part;cytoplasm;intracellular non-membrane-bounded organelle;organelle;macromolecular complex;non-membrane-bounded organelle;ribonucleoprotein complex;intracellular organelle;intracellular part;ribosome;	molecular_function;structural molecule activity;structural constituent of ribosome;	K02993	RP-S7e:small subunit ribosomal protein S7e;	Ribosome ;	IPR000554;	Ribosomal protein S7e;	Cluster 1	46.7788
EDN18188	154297265	60S ribosomal protein L20	2	nuclear				K02882	RP-L18Ae:large subunit ribosomal protein L18Ae;	Ribosome ;	IPR028877;IPR023573;	50S ribosomal protein L18Ae/60S ribosomal protein L20 and L18a;Ribosomal protein L18a/LX;	Cluster 1	47.6742
EDN27743	154308794	60S ribosomal protein L2	4	mitochondria				K02930	RP-L4e:large subunit ribosomal protein L4e;	Ribosome ;	IPR013000;IPR002136;IPR025755;IPR023574;	Ribosomal protein L4/L1e, eukaryotic/archaeal, conserved site;Ribosomal protein L4/L1e;60S ribosomal protein L4, C-terminal domain;Ribosomal protein L4 domain;	Cluster 1	47.6742
EDN26394	154310847	hypothetical protein BC1G_06402	1	mitochondria	gene expression;organic substance biosynthetic process;biosynthetic process;macromolecule biosynthetic process;cellular macromolecule metabolic process;cellular process;biological_process;cellular macromolecule biosynthetic process;metabolic process;organic substance metabolic process;cellular biosynthetic process;cellular protein metabolic process;macromolecule metabolic process;cellular metabol…	cell;cellular_component;intracellular;cytoplasmic part;cytoplasm;intracellular non-membrane-bounded organelle;organelle;macromolecular complex;non-membrane-bounded organelle;ribonucleoprotein complex;cell part;intracellular organelle;intracellular part;ribosome;	molecular_function;binding;heterocyclic compound binding;organic cyclic compound binding;nucleic acid binding;RNA binding;structural molecule activity;structural constituent of ribosome;	K02988	RP-S5:small subunit ribosomal protein S5;	Ribosome ;	IPR005324;IPR013810;IPR014721;IPR014720;IPR020568;	Ribosomal protein S5, C-terminal;Ribosomal protein S5, N-terminal;Ribosomal protein S5 domain 2-type fold, subgroup;Double-stranded RNA-binding domain;Ribosomal protein S5 domain 2-type fold;	Cluster 1	46.7788
EDN21858	154291632	40S ribosomal protein S8	1	mitochondria	gene expression;organic substance biosynthetic process;biosynthetic process;macromolecule biosynthetic process;cellular macromolecule metabolic process;cellular process;biological_process;cellular macromolecule biosynthetic process;metabolic process;organic substance metabolic process;cellular biosynthetic process;cellular protein metabolic process;macromolecule metabolic process;cellular metabol…	cell part;cell;cellular_component;intracellular;cytoplasmic part;cytoplasm;intracellular non-membrane-bounded organelle;organelle;macromolecular complex;non-membrane-bounded organelle;ribonucleoprotein complex;intracellular organelle;intracellular part;ribosome;	molecular_function;structural molecule activity;structural constituent of ribosome;	K02995	RP-S8e:small subunit ribosomal protein S8e;	Ribosome ;	IPR001047;IPR022309;	Ribosomal protein S8e;Ribosomal protein S8e/ribosomal biogenesis NSA2;	Cluster 1	47.6742
EDN25260	154312142	tryptophan--tRNA ligase	2	mitochondria				K01867	WARS:tryptophanyl-tRNA synthetase [EC:6.1.1.2];	Aminoacyl-tRNA biosynthesis ;	IPR002305;IPR002306;IPR014729;IPR001848;IPR027486;	Aminoacyl-tRNA synthetase, class Ic;Tryptophan-tRNA ligase;Rossmann-like alpha/beta/alpha sandwich fold;Ribosomal protein S10;Ribosomal protein S10 domain;	Cluster 1	46.7788
EDN30664	154302400	60S ribosomal protein L14	3	cytosol	gene expression;organic substance biosynthetic process;biosynthetic process;macromolecule biosynthetic process;cellular macromolecule metabolic process;cellular process;biological_process;cellular macromolecule biosynthetic process;metabolic process;organic substance metabolic process;cellular biosynthetic process;cellular protein metabolic process;macromolecule metabolic process;cellular metabol…	cell part;cell;cellular_component;intracellular;cytoplasmic part;cytoplasm;intracellular non-membrane-bounded organelle;organelle;macromolecular complex;non-membrane-bounded organelle;ribonucleoprotein complex;intracellular organelle;intracellular part;ribosome;	molecular_function;structural molecule activity;structural constituent of ribosome;	K02875	RP-L14e:large subunit ribosomal protein L14e;	Ribosome ;	IPR005824;IPR008991;IPR014722;IPR002784;	KOW;Translation protein SH3-like domain;Ribosomal protein L2 domain 2;Ribosomal protein L14;	Cluster 1	47.6742
EDN26798	154310248	60S ribosomal protein L19	2	mitochondria	gene expression;organic substance biosynthetic process;biosynthetic process;macromolecule biosynthetic process;cellular macromolecule metabolic process;cellular process;biological_process;cellular macromolecule biosynthetic process;metabolic process;organic substance metabolic process;cellular biosynthetic process;cellular protein metabolic process;macromolecule metabolic process;cellular metabol…	cell part;cell;cellular_component;intracellular;cytoplasmic part;cytoplasm;intracellular non-membrane-bounded organelle;organelle;macromolecular complex;non-membrane-bounded organelle;ribonucleoprotein complex;intracellular organelle;intracellular part;ribosome;	molecular_function;structural molecule activity;structural constituent of ribosome;	K02885	RP-L19e:large subunit ribosomal protein L19e;	Ribosome ;	IPR027547;IPR000196;IPR015972;IPR015974;IPR015973;IPR023638;	Ribosomal protein L19/L19e;Ribosomal protein L19/L19e domain;Ribosomal protein L19/L19e, domain 1;Ribosomal protein L19/L19e, domain 3;Ribosomal protein L19/L19e, domain 2;Ribosomal protein L19/L19e conserved site;	Cluster 1	47.6742
EDN30865	154301719	40S ribosomal protein S24	2	mitochondria	gene expression;organic substance biosynthetic process;biosynthetic process;macromolecule biosynthetic process;cellular macromolecule metabolic process;cellular process;biological_process;cellular macromolecule biosynthetic process;metabolic process;organic substance metabolic process;cellular biosynthetic process;cellular protein metabolic process;macromolecule metabolic process;cellular metabol…	cell part;cell;cellular_component;intracellular;cytoplasmic part;cytoplasm;intracellular non-membrane-bounded organelle;organelle;macromolecular complex;non-membrane-bounded organelle;ribonucleoprotein complex;intracellular organelle;intracellular part;ribosome;	molecular_function;structural molecule activity;structural constituent of ribosome;	K02974	RP-S24e:small subunit ribosomal protein S24e;	Ribosome ;	IPR001976;IPR018098;IPR012678;IPR012677;	Ribosomal protein S24e;Ribosomal S24e conserved site;Ribosomal protein L23/L15e core domain;Nucleotide-binding alpha-beta plait domain;	Cluster 1	46.7788
EDN33684	154297648	60S acidic ribosomal protein P0	2	cytosol				K02941	RP-LP0:large subunit ribosomal protein LP0;	Ribosome ;	IPR001790;	Ribosomal protein L10P;	Cluster 1	47.6742
EDN30697	154302101	hypothetical protein BC1G_09731	3	cytosol				K03234	EEF2:elongation factor 2;EEF2:elongation factor 2;	AMPK signaling pathway ;Oxytocin signaling pathway ;	IPR005225;IPR027417;IPR005517;IPR020568;IPR014721;IPR009022;IPR000795;IPR000640;	Small GTP-binding protein domain;P-loop containing nucleoside triphosphate hydrolase;Translation elongation factor EFG/EF2, domain IV;Ribosomal protein S5 domain 2-type fold;Ribosomal protein S5 domain 2-type fold, subgroup;Elongation factor G, III-V domain;Elongation factor, GTP-binding domain;Translation elongation factor EFG, V domain;	Cluster 1	47
EDN30749	154302205	60S ribosomal protein L40	2	nuclear				K02927	RP-L40e:large subunit ribosomal protein L40e;	Ribosome ;	IPR011332;IPR019954;IPR019956;IPR021752;IPR029071;IPR001975;IPR000626;	Zinc-binding ribosomal protein;Ubiquitin conserved site;Ubiquitin;Transcription initiation factor Rrn7;Ubiquitin-related domain;Ribosomal protein L40e;Ubiquitin-like;	Cluster 1	47.7741
EDN31663	154300847	60S ribosomal protein L28	7	mitochondria				K02903	RP-L28e:large subunit ribosomal protein L28e;	Ribosome ;	IPR029004;	Ribosomal L28e/Mak16;	Cluster 1	45.8435
EDN24489	154313729	60S ribosomal protein L13	3	nuclear	gene expression;organic substance biosynthetic process;biosynthetic process;macromolecule biosynthetic process;cellular macromolecule metabolic process;cellular process;biological_process;cellular macromolecule biosynthetic process;metabolic process;organic substance metabolic process;cellular biosynthetic process;cellular protein metabolic process;macromolecule metabolic process;cellular metabol…	cell part;cell;cellular_component;intracellular;cytoplasmic part;cytoplasm;intracellular non-membrane-bounded organelle;organelle;macromolecular complex;non-membrane-bounded organelle;ribonucleoprotein complex;intracellular organelle;intracellular part;ribosome;	molecular_function;structural molecule activity;structural constituent of ribosome;	K02873	RP-L13e:large subunit ribosomal protein L13e;	Ribosome ;	IPR001380;	Ribosomal protein L13e;	Cluster 1	47.6742
EDN30775	154301908	40S ribosomal protein S3	1	mitochondria			molecular_function;binding;heterocyclic compound binding;organic cyclic compound binding;nucleic acid binding;RNA binding;	K02985	RP-S3e:small subunit ribosomal protein S3e;	Ribosome ;	IPR001351;IPR018280;IPR009019;IPR005703;IPR004044;	Ribosomal protein S3, C-terminal;Ribosomal protein S3, conserved site;K homology domain, prokaryotic type;Ribosomal protein S3, eukaryotic/archaeal;K Homology domain, type 2;	Cluster 1	47.6742
EDN22253	154291145	40S ribosomal protein S10	2	mitochondria				K02947	RP-S10e:small subunit ribosomal protein S10e;	Ribosome ;	IPR005326;	Plectin/S10, N-terminal;	Cluster 1	47.6742
EDN20520	154293440	60S ribosomal protein L37	1	mitochondria	gene expression;organic substance biosynthetic process;biosynthetic process;macromolecule biosynthetic process;cellular macromolecule metabolic process;cellular process;biological_process;cellular macromolecule biosynthetic process;metabolic process;organic substance metabolic process;cellular biosynthetic process;cellular protein metabolic process;macromolecule metabolic process;cellular metabol…	cell part;cell;cellular_component;intracellular;cytoplasmic part;cytoplasm;intracellular non-membrane-bounded organelle;organelle;macromolecular complex;non-membrane-bounded organelle;ribonucleoprotein complex;intracellular organelle;intracellular part;ribosome;	molecular_function;structural molecule activity;structural constituent of ribosome;	K02922	RP-L37e:large subunit ribosomal protein L37e;	Ribosome ;	IPR001569;IPR018267;IPR011331;IPR011332;	Ribosomal protein L37e;Ribosomal protein L37e, conserved site;Ribosomal protein L37ae/L37e;Zinc-binding ribosomal protein;	Cluster 1	47.6742
EDN28083	154308580	60S ribosomal protein L33	1	mitochondria	gene expression;organic substance biosynthetic process;biosynthetic process;macromolecule biosynthetic process;cellular macromolecule metabolic process;cellular process;biological_process;cellular macromolecule biosynthetic process;metabolic process;organic substance metabolic process;cellular biosynthetic process;cellular protein metabolic process;macromolecule metabolic process;cellular metabol…	cell part;cell;cellular_component;intracellular;cytoplasmic part;cytoplasm;intracellular non-membrane-bounded organelle;organelle;macromolecular complex;non-membrane-bounded organelle;ribonucleoprotein complex;intracellular organelle;intracellular part;ribosome;	molecular_function;structural molecule activity;structural constituent of ribosome;	K02917	RP-L35Ae:large subunit ribosomal protein L35Ae;	Ribosome ;	IPR001780;IPR018266;IPR009000;	Ribosomal protein L35A;Ribosomal protein L35Ae, conserved site;Translation protein, beta-barrel domain;	Cluster 1	47.6742
EDN30458	154302808	60S ribosomal protein L30	1	mitochondria				K02908	RP-L30e:large subunit ribosomal protein L30e;	Ribosome ;	IPR029064;IPR000231;IPR022991;IPR004038;	50S ribosomal protein L30e-like;Ribosomal protein L30e;Ribosomal protein L30e, conserved site;Ribosomal protein L7Ae/L30e/S12e/Gadd45;	Cluster 1	47.6742
EDN26115	154311345	hypothetical protein BC1G_06525	2	nuclear							IPR001623;IPR008971;IPR018253;IPR002939;	DnaJ domain;HSP40/DnaJ peptide-binding;DnaJ domain, conserved site;Chaperone DnaJ, C-terminal;	Cluster 2	9.075
EDN25408	154321642	hypothetical protein BC1G_00968	1	cytosol							IPR029047;IPR013126;	Heat shock protein 70kD, peptide-binding domain;Heat shock protein 70 family;	Cluster 2	9
EDN32318	154299911	hypothetical protein BC1G_10846	2	cytosol				K03283	HSPA1_8:heat shock 70kDa protein 1/8;HSPA1_8:heat shock 70kDa protein 1/8;HSPA1_8:heat shock 70kDa protein 1/8;HSPA1_8:heat shock 70kDa protein 1/8;HSPA1_8:heat shock 70kDa protein 1/8;HSPA1_8:heat shock 70kDa protein 1/8;HSPA1_8:heat shock 70kDa protein 1/8;HSPA1_8:heat shock 70kDa protein 1/8;HSPA1_8:heat shock 70kDa protein 1/8;HSPA1_8:heat shock 70kDa protein 1/8;HSPA1_8:heat shock 70kDa prot…	Spliceosome ;Protein processing in endoplasmic reticulum ;Epstein-Barr virus infection ;Endocytosis ;Influenza A ;MAPK signaling pathway ;Legionellosis ;Measles ;Estrogen signaling pathway ;Toxoplasmosis ;Antigen processing and presentation ;	IPR018181;IPR013126;IPR029047;	Heat shock protein 70, conserved site;Heat shock protein 70 family;Heat shock protein 70kD, peptide-binding domain;	Cluster 2	9
EDN18054	154318341	hypothetical protein BC1G_03338	1	cytosol							IPR001270;IPR027417;IPR019489;IPR003959;IPR003593;IPR018368;	ClpA/B family;P-loop containing nucleoside triphosphate hydrolase;Clp ATPase, C-terminal;ATPase, AAA-type, core;AAA+ ATPase domain;ClpA/B, conserved site 1;	Cluster 2	9.03158
EDN33675	154297630	conserved hypothetical protein	1	cytosol	cellular macromolecule catabolic process;organic substance catabolic process;cellular macromolecule metabolic process;cellular process;catabolic process;macromolecule catabolic process;protein catabolic process;biological_process;metabolic process;proteolysis;cellular catabolic process;cellular protein catabolic process;organic substance metabolic process;cellular protein metabolic process;cellul…	intracellular;protein complex;proteasome complex;macromolecular complex;cell part;cell;intracellular part;cellular_component;proteasome core complex;	peptidase activity, acting on L-amino acid peptides;molecular_function;hydrolase activity;peptidase activity;catalytic activity;endopeptidase activity;	K02739	PSMB7:20S proteasome subunit beta 2 [EC:3.4.25.1];	Proteasome ;	IPR029055;IPR001353;IPR024689;IPR023333;IPR000243;	Nucleophile aminohydrolases, N-terminal;Proteasome, subunit alpha/beta;Proteasome beta subunit, C-terminal;Proteasome B-type subunit;Peptidase T1A, proteasome beta-subunit;	Cluster 2	10
EDN22972	154290329	20S proteasome subunit Y7	1	cytosol	cellular macromolecule catabolic process;organic substance catabolic process;cellular macromolecule metabolic process;cellular process;catabolic process;macromolecule catabolic process;protein catabolic process;biological_process;metabolic process;proteolysis;cellular catabolic process;cellular protein catabolic process;organic substance metabolic process;cellular protein metabolic process;cellul…	intracellular;protein complex;proteasome complex;macromolecular complex;cell part;cell;intracellular part;cellular_component;proteasome core complex;	peptidase activity, acting on L-amino acid peptides;molecular_function;endopeptidase activity;hydrolase activity;peptidase activity;threonine-type peptidase activity;catalytic activity;threonine-type endopeptidase activity;	K02726	PSMA2:20S proteasome subunit alpha 2 [EC:3.4.25.1];	Proteasome ;	IPR029055;IPR001353;IPR023332;IPR000426;	Nucleophile aminohydrolases, N-terminal;Proteasome, subunit alpha/beta;Proteasome A-type subunit;Proteasome alpha-subunit, N-terminal domain;	Cluster 2	10
EDN26969	154309690	hypothetical protein BC1G_07315	13	cytosol,nuclear				K04079	htpG:molecular chaperone HtpG;htpG:molecular chaperone HtpG;htpG:molecular chaperone HtpG;htpG:molecular chaperone HtpG;htpG:molecular chaperone HtpG;htpG:molecular chaperone HtpG;htpG:molecular chaperone HtpG;htpG:molecular chaperone HtpG;htpG:molecular chaperone HtpG;	Protein processing in endoplasmic reticulum ;Pathways in cancer ;PI3K-Akt signaling pathway ;Progesterone-mediated oocyte maturation ;Prostate cancer ;Estrogen signaling pathway ;Antigen processing and presentation ;Plant-pathogen interaction ;NOD-like receptor signaling pathway ;	IPR001404;IPR003594;IPR019805;IPR020575;IPR020568;	Heat shock protein Hsp90 family;Histidine kinase-like ATPase, C-terminal domain;Heat shock protein Hsp90, conserved site;Heat shock protein Hsp90, N-terminal;Ribosomal protein S5 domain 2-type fold;	Cluster 2	8.92667
EDN33199	154298453	conserved hypothetical protein	3	mitochondria	cellular macromolecule catabolic process;organic substance catabolic process;cellular macromolecule metabolic process;cellular process;catabolic process;macromolecule catabolic process;protein catabolic process;biological_process;metabolic process;proteolysis;cellular catabolic process;cellular protein catabolic process;organic substance metabolic process;cellular protein metabolic process;cellul…	intracellular;protein complex;proteasome complex;macromolecular complex;cell part;cell;intracellular part;cellular_component;proteasome core complex;	peptidase activity, acting on L-amino acid peptides;molecular_function;endopeptidase activity;hydrolase activity;peptidase activity;threonine-type peptidase activity;catalytic activity;threonine-type endopeptidase activity;	K02728	PSMA4:20S proteasome subunit alpha 3 [EC:3.4.25.1];	Proteasome ;	IPR000426;IPR029055;IPR016050;IPR001353;IPR023332;	Proteasome alpha-subunit, N-terminal domain;Nucleophile aminohydrolases, N-terminal;Proteasome beta-type subunit, conserved site;Proteasome, subunit alpha/beta;Proteasome A-type subunit;	Cluster 2	10
EDN19738	154294744	hypothetical protein BC1G_13587	1	nuclear							IPR001394;IPR029071;IPR000626;IPR018200;IPR028889;	Peptidase C19, ubiquitin carboxyl-terminal hydrolase;Ubiquitin-related domain;Ubiquitin-like;Ubiquitin specific protease, conserved site;Ubiquitin specific protease domain;	Cluster 2	9
EDN19589	154317741	hypothetical protein BC1G_03222	1	cytosol			molecular_function;binding;	K03028	PSMD2:26S proteasome regulatory subunit N1;PSMD2:26S proteasome regulatory subunit N1;	Epstein-Barr virus infection ;Proteasome ;	IPR016024;IPR011989;IPR002015;	Armadillo-type fold;Armadillo-like helical;Proteasome/cyclosome repeat;	Cluster 2	10
ef1a	154302754	elongation factor 1-alpha	6	cytosol	gene expression;organic substance biosynthetic process;biosynthetic process;macromolecule biosynthetic process;cellular macromolecule metabolic process;cellular process;translation;biological_process;cellular macromolecule biosynthetic process;metabolic process;organic substance metabolic process;cellular biosynthetic process;cellular protein metabolic process;macromolecule metabolic process;cell…	intracellular;cell part;cell;intracellular part;cellular_component;cytoplasm;	molecular_function;binding;heterocyclic compound binding;RNA binding;organic cyclic compound binding;nucleic acid binding;translation factor activity, nucleic acid binding;translation elongation factor activity;purine ribonucleotide binding;anion binding;ribonucleotide binding;small molecule binding;ion binding;ribonucleoside binding;purine ribonucleoside triphosphate binding;carbohydrate derivat…	K03231	EEF1A:elongation factor 1-alpha;EEF1A:elongation factor 1-alpha;	RNA transport ;Legionellosis ;	IPR000795;IPR004539;IPR004161;IPR004160;IPR027417;IPR009001;IPR009000;	Elongation factor, GTP-binding domain;Translation elongation factor EF1A, eukaryotic/archaeal;Translation elongation factor EFTu/EF1A, domain 2;Translation elongation factor EFTu/EF1A, C-terminal;P-loop containing nucleoside triphosphate hydrolase;Translation elongation factor EF1A/initiation factor IF2gamma, C-terminal;Translation protein, beta-barrel domain;	Cluster 2	10.859
EDN21591	154316053	conserved hypothetical protein	1	nuclear				K03062	PSMC1:26S proteasome regulatory subunit T2;PSMC1:26S proteasome regulatory subunit T2;PSMC1:26S proteasome regulatory subunit T2;	Epstein-Barr virus infection ;Viral carcinogenesis ;Proteasome ;	IPR027417;IPR005937;IPR003960;IPR003959;IPR003593;	P-loop containing nucleoside triphosphate hydrolase;26S proteasome subunit P45;ATPase, AAA-type, conserved site;ATPase, AAA-type, core;AAA+ ATPase domain;	Cluster 2	10
EDN20860	154292987	26S protease regulatory subunit 8	2	nuclear				K03066	PSMC5:26S proteasome regulatory subunit T6;PSMC5:26S proteasome regulatory subunit T6;	Epstein-Barr virus infection ;Proteasome ;	IPR027417;IPR005937;IPR003593;IPR003960;IPR003959;	P-loop containing nucleoside triphosphate hydrolase;26S proteasome subunit P45;AAA+ ATPase domain;ATPase, AAA-type, conserved site;ATPase, AAA-type, core;	Cluster 2	10
EDN17770	154323898	hypothetical protein BC1G_00348	1	cytosol,nuclear				K03064	PSMC6:26S proteasome regulatory subunit T4;PSMC6:26S proteasome regulatory subunit T4;	Epstein-Barr virus infection ;Proteasome ;	IPR027417;IPR005937;IPR003959;IPR003960;IPR003593;	P-loop containing nucleoside triphosphate hydrolase;26S proteasome subunit P45;ATPase, AAA-type, core;ATPase, AAA-type, conserved site;AAA+ ATPase domain;	Cluster 2	10
EDN32178	154319207	26S protease regulatory subunit 7	2	cytosol,nuclear				K03061	PSMC2:26S proteasome regulatory subunit T1;PSMC2:26S proteasome regulatory subunit T1;	Epstein-Barr virus infection ;Proteasome ;	IPR027417;IPR005937;IPR003959;IPR003960;IPR003593;	P-loop containing nucleoside triphosphate hydrolase;26S proteasome subunit P45;ATPase, AAA-type, core;ATPase, AAA-type, conserved site;AAA+ ATPase domain;	Cluster 2	10
EDN27715	154309171	hypothetical protein BC1G_07480	2	cytosol							IPR017998;IPR027413;IPR027410;IPR027409;IPR002194;IPR002423;	Chaperone tailless complex polypeptide 1 (TCP-1);GroEL-like equatorial domain;TCP-1-like chaperonin intermediate domain;GroEL-like apical domain;Chaperonin TCP-1, conserved site;Chaperonin Cpn60/TCP-1 family;	Cluster 2	9.35
EDN22430	154315449	proteasome regulatory particle, non-ATPase-like	2	cytosol				K03037	PSMD6:26S proteasome regulatory subunit N7;PSMD6:26S proteasome regulatory subunit N7;	Epstein-Barr virus infection ;Proteasome ;	IPR000717;IPR011991;IPR019585;	Proteasome component (PCI) domain;Winged helix-turn-helix DNA-binding domain;26S proteasome, regulatory subunit Rpn7;	Cluster 2	10
EDN21482	154292106	26S protease regulatory subunit 6A	1	nuclear			purine ribonucleotide binding;anion binding;ribonucleotide binding;small molecule binding;ion binding;ribonucleoside binding;purine ribonucleoside triphosphate binding;carbohydrate derivative binding;adenyl ribonucleotide binding;nucleoside phosphate binding;molecular_function;nucleotide binding;nucleoside binding;adenyl nucleotide binding;heterocyclic compound binding;binding;purine nucleoside b…	K03065	PSMC3:26S proteasome regulatory subunit T5;PSMC3:26S proteasome regulatory subunit T5;	Epstein-Barr virus infection ;Proteasome ;	IPR027417;IPR003959;IPR003960;IPR003593;IPR005937;	P-loop containing nucleoside triphosphate hydrolase;ATPase, AAA-type, core;ATPase, AAA-type, conserved site;AAA+ ATPase domain;26S proteasome subunit P45;	Cluster 2	10
EDN32335	154299945	hypothetical protein BC1G_10863	2	mitochondria	cellular macromolecule catabolic process;organic substance catabolic process;cellular macromolecule metabolic process;cellular process;catabolic process;macromolecule catabolic process;protein catabolic process;biological_process;metabolic process;proteolysis;cellular catabolic process;cellular protein catabolic process;organic substance metabolic process;cellular protein metabolic process;cellul…	intracellular;protein complex;proteasome complex;macromolecular complex;cell part;cell;intracellular part;cellular_component;proteasome core complex;	peptidase activity, acting on L-amino acid peptides;molecular_function;hydrolase activity;peptidase activity;catalytic activity;endopeptidase activity;	K02734	PSMB2:20S proteasome subunit beta 4 [EC:3.4.25.1];	Proteasome ;	IPR016050;IPR029055;IPR001353;	Proteasome beta-type subunit, conserved site;Nucleophile aminohydrolases, N-terminal;Proteasome, subunit alpha/beta;	Cluster 2	10
EDN29676	154303611	10 kDa heat shock protein, mitochondrial	2	mitochondria	biological_process;cellular process;cellular macromolecule metabolic process;metabolic process;organic substance metabolic process;cellular protein metabolic process;protein metabolic process;macromolecule metabolic process;cellular metabolic process;primary metabolic process;protein folding;		purine ribonucleotide binding;anion binding;ribonucleotide binding;small molecule binding;ion binding;ribonucleoside binding;purine ribonucleoside triphosphate binding;carbohydrate derivative binding;adenyl ribonucleotide binding;nucleoside phosphate binding;molecular_function;nucleotide binding;nucleoside binding;adenyl nucleotide binding;heterocyclic compound binding;binding;purine nucleoside b…				IPR011032;IPR020818;IPR018369;	GroES (chaperonin 10)-like;Chaperonin Cpn10;Chaperonin Cpn10, conserved site;	Cluster 3	7.45714
EDN27278	154321347	T-complex protein 1	1	cytosol			purine ribonucleotide binding;anion binding;ribonucleotide binding;small molecule binding;ion binding;ribonucleoside binding;purine ribonucleoside triphosphate binding;carbohydrate derivative binding;adenyl ribonucleotide binding;nucleoside phosphate binding;molecular_function;nucleotide binding;nucleoside binding;adenyl nucleotide binding;heterocyclic compound binding;binding;purine nucleoside b…				IPR017998;IPR002194;IPR002423;IPR012719;IPR027413;IPR027410;IPR027409;	Chaperone tailless complex polypeptide 1 (TCP-1);Chaperonin TCP-1, conserved site;Chaperonin Cpn60/TCP-1 family;T-complex protein 1, gamma subunit;GroEL-like equatorial domain;TCP-1-like chaperonin intermediate domain;GroEL-like apical domain;	Cluster 3	8.66667
EDN22186	154291308	glutamate oxaloacetate transaminase 2	2	mitochondria				K14455	GOT2:aspartate aminotransferase, mitochondrial [EC:2.6.1.1];GOT2:aspartate aminotransferase, mitochondrial [EC:2.6.1.1];GOT2:aspartate aminotransferase, mitochondrial [EC:2.6.1.1];GOT2:aspartate aminotransferase, mitochondrial [EC:2.6.1.1];GOT2:aspartate aminotransferase, mitochondrial [EC:2.6.1.1];GOT2:aspartate aminotransferase, mitochondrial [EC:2.6.1.1];GOT2:aspartate aminotransferase, mitoch…	Metabolic pathways ;Biosynthesis of secondary metabolites ;Biosynthesis of antibiotics ;Microbial metabolism in diverse environments ;Biosynthesis of amino acids ;Carbon metabolism ;Arginine and proline metabolism ;Cysteine and methionine metabolism ;2-Oxocarboxylic acid metabolism ;Alanine, aspartate and glutamate metabolism ;Tyrosine metabolism ;Phenylalanine, tyrosine and tryptophan biosynthes…	IPR015424;IPR015421;IPR004839;IPR004838;IPR000796;	Pyridoxal phosphate-dependent transferase;Pyridoxal phosphate-dependent transferase, major region, subdomain 1;Aminotransferase, class I/classII;Aminotransferases, class-I, pyridoxal-phosphate-binding site;Aspartate/other aminotransferase;	Cluster 3	9
EDN21465	154292199	hypothetical protein BC1G_14721	2	mitochondria	biological_process;single-organism metabolic process;metabolic process;oxidation-reduction process;		molecular_function;oxidoreductase activity;oxidoreductase activity, acting on CH-OH group of donors;catalytic activity;oxidoreductase activity, acting on the CH-OH group of donors, NAD = or NADP as acceptor;	K00031	IDH1:isocitrate dehydrogenase [EC:1.1.1.42];IDH1:isocitrate dehydrogenase [EC:1.1.1.42];IDH1:isocitrate dehydrogenase [EC:1.1.1.42];IDH1:isocitrate dehydrogenase [EC:1.1.1.42];IDH1:isocitrate dehydrogenase [EC:1.1.1.42];IDH1:isocitrate dehydrogenase [EC:1.1.1.42];IDH1:isocitrate dehydrogenase [EC:1.1.1.42];IDH1:isocitrate dehydrogenase [EC:1.1.1.42];IDH1:isocitrate dehydrogenase [EC:1.1.1.42];IDH…	Metabolic pathways ;Biosynthesis of secondary metabolites ;Biosynthesis of antibiotics ;Microbial metabolism in diverse environments ;Biosynthesis of amino acids ;Carbon metabolism ;Peroxisome ;2-Oxocarboxylic acid metabolism ;Citrate cycle (TCA cycle) ;Glutathione metabolism ;Carbon fixation pathways in prokaryotes ;	IPR024084;IPR004790;	Isopropylmalate dehydrogenase-like domain;Isocitrate dehydrogenase NADP-dependent;	Cluster 3	7.41818
EDN25803	154311853	conserved hypothetical protein	1	cytosol	biological_process;cellular process;cellular macromolecule metabolic process;metabolic process;organic substance metabolic process;cellular protein metabolic process;protein metabolic process;macromolecule metabolic process;cellular metabolic process;primary metabolic process;protein folding;		purine ribonucleotide binding;anion binding;ribonucleotide binding;small molecule binding;ion binding;ribonucleoside binding;purine ribonucleoside triphosphate binding;carbohydrate derivative binding;adenyl ribonucleotide binding;nucleoside phosphate binding;molecular_function;nucleotide binding;nucleoside binding;adenyl nucleotide binding;heterocyclic compound binding;binding;purine nucleoside b…				IPR027409;IPR027413;IPR017998;IPR002194;IPR002423;	GroEL-like apical domain;GroEL-like equatorial domain;Chaperone tailless complex polypeptide 1 (TCP-1);Chaperonin TCP-1, conserved site;Chaperonin Cpn60/TCP-1 family;	Cluster 3	8.66667
EDN17508	154323374	hypothetical protein BC1G_00086	1	cytosol	biological_process;metabolic process;biosynthetic process;		molecular_function;catalytic activity;transferase activity;transferase activity, transferring one-carbon groups;hydroxymethyl-, formyl- and related transferase activity;	K00601	E2.1.2.2:phosphoribosylglycinamide formyltransferase [EC:2.1.2.2];E2.1.2.2:phosphoribosylglycinamide formyltransferase [EC:2.1.2.2];E2.1.2.2:phosphoribosylglycinamide formyltransferase [EC:2.1.2.2];E2.1.2.2:phosphoribosylglycinamide formyltransferase [EC:2.1.2.2];E2.1.2.2:phosphoribosylglycinamide formyltransferase [EC:2.1.2.2];	Metabolic pathways ;Biosynthesis of secondary metabolites ;Biosynthesis of antibiotics ;Purine metabolism ;One carbon pool by folate ;	IPR002376;	Formyl transferase, N-terminal;	Cluster 3	8
EDN26832	154309861	hypothetical protein BC1G_06851	5	cytosol	cellular amino acid metabolic process;organonitrogen compound metabolic process;nitrogen compound metabolic process;alpha-amino acid metabolic process;cellular process;serine family amino acid metabolic process;small molecule metabolic process;oxoacid metabolic process;organic acid metabolic process;biological_process;single-organism metabolic process;metabolic process;organic substance metabolic…		molecular_function;catalytic activity;hydroxymethyl-, formyl- and related transferase activity;transferase activity;transferase activity, transferring one-carbon groups;glycine hydroxymethyltransferase activity;cofactor binding;anion binding;binding;ion binding;pyridoxal phosphate binding;	K00600	glyA:glycine hydroxymethyltransferase [EC:2.1.2.1];glyA:glycine hydroxymethyltransferase [EC:2.1.2.1];glyA:glycine hydroxymethyltransferase [EC:2.1.2.1];glyA:glycine hydroxymethyltransferase [EC:2.1.2.1];glyA:glycine hydroxymethyltransferase [EC:2.1.2.1];glyA:glycine hydroxymethyltransferase [EC:2.1.2.1];glyA:glycine hydroxymethyltransferase [EC:2.1.2.1];glyA:glycine hydroxymethyltransferase [EC:…	Metabolic pathways ;Biosynthesis of secondary metabolites ;Biosynthesis of antibiotics ;Microbial metabolism in diverse environments ;Biosynthesis of amino acids ;Carbon metabolism ;Glycine, serine and threonine metabolism ;Methane metabolism ;Glyoxylate and dicarboxylate metabolism ;One carbon pool by folate ;Cyanoamino acid metabolism ;	IPR001085;IPR015422;IPR015424;IPR015421;IPR019798;	Serine hydroxymethyltransferase;Pyridoxal phosphate-dependent transferase, major region, subdomain 2;Pyridoxal phosphate-dependent transferase;Pyridoxal phosphate-dependent transferase, major region, subdomain 1;Serine hydroxymethyltransferase, pyridoxal phosphate binding site;	Cluster 3	7.82222
EDN20333	154293978	glutamate synthase (NADPH)	6	cytosol	biological_process;metabolic process;single-organism metabolic process;oxidation-reduction process;		molecular_function;catalytic activity;oxidoreductase activity;	K00264	GLT1:glutamate synthase (NADPH/NADH) [EC:1.4.1.13 1.4.1.14];GLT1:glutamate synthase (NADPH/NADH) [EC:1.4.1.13 1.4.1.14];GLT1:glutamate synthase (NADPH/NADH) [EC:1.4.1.13 1.4.1.14];GLT1:glutamate synthase (NADPH/NADH) [EC:1.4.1.13 1.4.1.14];GLT1:glutamate synthase (NADPH/NADH) [EC:1.4.1.13 1.4.1.14];GLT1:glutamate synthase (NADPH/NADH) [EC:1.4.1.13 1.4.1.14];GLT1:glutamate synthase (NADPH/NADH) [E…	Metabolic pathways ;Biosynthesis of secondary metabolites ;Biosynthesis of antibiotics ;Microbial metabolism in diverse environments ;Biosynthesis of amino acids ;Alanine, aspartate and glutamate metabolism ;Nitrogen metabolism ;	IPR009051;IPR002489;IPR011032;IPR001327;IPR006982;IPR029055;IPR002932;IPR013785;IPR006005;IPR000583;IPR023753;IPR016040;IPR017932;	Alpha-helical ferredoxin;Glutamate synthase, alpha subunit, C-terminal;GroES (chaperonin 10)-like;Pyridine nucleotide-disulphide oxidoreductase, NAD-binding domain;Glutamate synthase, central-N;Nucleophile aminohydrolases, N-terminal;Glutamate synthase domain;Aldolase-type TIM barrel;Glutamate synthase, NADH/NADPH, small subunit 1;Class II glutamine amidotransferase domain;Pyridine nucleotide-dis…	Cluster 3	8
EDN33174	154318926	hypothetical protein BC1G_02852	1	mitochondria	biological_process;metabolic process;		molecular_function;oxidoreductase activity, acting on the aldehyde or oxo group of = donors;oxidoreductase activity;catalytic activity;oxidoreductase activity, acting on the aldehyde or oxo group of = donors, disulfide as acceptor;	K00161	PDHA:pyruvate dehydrogenase E1 component alpha subunit [EC:1.2.4.1];PDHA:pyruvate dehydrogenase E1 component alpha subunit [EC:1.2.4.1];PDHA:pyruvate dehydrogenase E1 component alpha subunit [EC:1.2.4.1];PDHA:pyruvate dehydrogenase E1 component alpha subunit [EC:1.2.4.1];PDHA:pyruvate dehydrogenase E1 component alpha subunit [EC:1.2.4.1];PDHA:pyruvate dehydrogenase E1 component alpha subunit [EC:…	Metabolic pathways ;Biosynthesis of secondary metabolites ;Biosynthesis of antibiotics ;Microbial metabolism in diverse environments ;Carbon metabolism ;Glycolysis / Gluconeogenesis ;Pyruvate metabolism ;Citrate cycle (TCA cycle) ;Glucagon signaling pathway ;HIF-1 signaling pathway ;Central carbon metabolism in cancer ;	IPR017597;IPR029061;IPR001017;	Pyruvate dehydrogenase (acetyl-transferring) E1 component, alpha subunit, subgroup y;Thiamin diphosphate-binding fold;Dehydrogenase, E1 component;	Cluster 3	8
EDN32716	154299017	hypothetical protein BC1G_11821	1	mitochondria	biological_process;metabolic process;single-organism metabolic process;oxidation-reduction process;		molecular_function;catalytic activity;oxidoreductase activity;	K00140	mmsA:malonate-semialdehyde dehydrogenase (acetylating) / methylmalonate-semialdehyde dehydrogenase [EC:1.2.1.18 1.2.1.27];mmsA:malonate-semialdehyde dehydrogenase (acetylating) / methylmalonate-semialdehyde dehydrogenase [EC:1.2.1.18 1.2.1.27];mmsA:malonate-semialdehyde dehydrogenase (acetylating) / methylmalonate-semialdehyde dehydrogenase [EC:1.2.1.18 1.2.1.27];mmsA:malonate-semialdehyde dehydr…	Metabolic pathways ;Carbon metabolism ;Valine, leucine and isoleucine degradation ;Inositol phosphate metabolism ;Propanoate metabolism ;beta-Alanine metabolism ;	IPR015590;IPR010061;IPR016161;IPR016162;IPR016160;IPR016163;	Aldehyde dehydrogenase domain;Methylmalonate-semialdehyde dehydrogenase;Aldehyde/histidinol dehydrogenase;Aldehyde dehydrogenase N-terminal domain;Aldehyde dehydrogenase, cysteine active site;Aldehyde dehydrogenase, C-terminal;	Cluster 3	8
EDN32461	154299629	hypothetical protein BC1G_10777	1	cytosol	biological_process;single-organism metabolic process;cellular process;metabolic process;small molecule metabolic process;organic acid metabolic process;oxoacid metabolic process;organic substance metabolic process;cellular metabolic process;carboxylic acid metabolic process;nitrogen compound metabolic process;organic substance biosynthetic process;aspartate family amino acid biosynthetic process;…		molecular_function;transferase activity, transferring acyl groups;transferase activity, transferring acyl groups, acyl groups = converted into alkyl on transfer;catalytic activity;transferase activity;homocitrate synthase activity;	K01655	LYS21:homocitrate synthase [EC:2.3.3.14];LYS21:homocitrate synthase [EC:2.3.3.14];LYS21:homocitrate synthase [EC:2.3.3.14];LYS21:homocitrate synthase [EC:2.3.3.14];LYS21:homocitrate synthase [EC:2.3.3.14];LYS21:homocitrate synthase [EC:2.3.3.14];LYS21:homocitrate synthase [EC:2.3.3.14];	Metabolic pathways ;Biosynthesis of antibiotics ;Microbial metabolism in diverse environments ;Biosynthesis of amino acids ;2-Oxocarboxylic acid metabolism ;Pyruvate metabolism ;Lysine biosynthesis ;	IPR002034;IPR011872;IPR000891;IPR013785;	Alpha-isopropylmalate/homocitrate synthase, conserved site;Homocitrate synthase, fungi/archaea;Pyruvate carboxyltransferase;Aldolase-type TIM barrel;	Cluster 3	7.82222
EDN31664	154300849	conserved hypothetical protein	3	cytosol	biological_process;metabolic process;organic substance metabolic process;primary metabolic process;carbohydrate metabolic process;single-organism metabolic process;oxidation-reduction process;		molecular_function;catalytic activity;oxidoreductase activity;oxidoreductase activity, acting on CH-OH group of donors;oxidoreductase activity, acting on the CH-OH group of donors, NAD = or NADP as acceptor;	K00026	MDH2:malate dehydrogenase [EC:1.1.1.37];MDH2:malate dehydrogenase [EC:1.1.1.37];MDH2:malate dehydrogenase [EC:1.1.1.37];MDH2:malate dehydrogenase [EC:1.1.1.37];MDH2:malate dehydrogenase [EC:1.1.1.37];MDH2:malate dehydrogenase [EC:1.1.1.37];MDH2:malate dehydrogenase [EC:1.1.1.37];MDH2:malate dehydrogenase [EC:1.1.1.37];MDH2:malate dehydrogenase [EC:1.1.1.37];MDH2:malate dehydrogenase [EC:1.1.1.37];	Metabolic pathways ;Biosynthesis of secondary metabolites ;Biosynthesis of antibiotics ;Microbial metabolism in diverse environments ;Carbon metabolism ;Cysteine and methionine metabolism ;Pyruvate metabolism ;Citrate cycle (TCA cycle) ;Glyoxylate and dicarboxylate metabolism ;Carbon fixation in photosynthetic organisms ;	IPR016040;IPR022383;IPR010097;IPR015955;IPR001236;IPR001252;	NAD(P)-binding domain;Lactate/malate dehydrogenase, C-terminal;Malate dehydrogenase, type 1;Lactate dehydrogenase/glycoside hydrolase, family 4, C-terminal;Lactate/malate dehydrogenase, N-terminal;Malate dehydrogenase, active site;	Cluster 3	8.45455
EDN24969	154312746	hypothetical protein BC1G_05074	1	mitochondria			molecular_function;binding;cofactor binding;	K01899	LSC1:succinyl-CoA synthetase alpha subunit [EC:6.2.1.4 6.2.1.5];LSC1:succinyl-CoA synthetase alpha subunit [EC:6.2.1.4 6.2.1.5];LSC1:succinyl-CoA synthetase alpha subunit [EC:6.2.1.4 6.2.1.5];LSC1:succinyl-CoA synthetase alpha subunit [EC:6.2.1.4 6.2.1.5];LSC1:succinyl-CoA synthetase alpha subunit [EC:6.2.1.4 6.2.1.5];LSC1:succinyl-CoA synthetase alpha subunit [EC:6.2.1.4 6.2.1.5];LSC1:succinyl-C…	Metabolic pathways ;Biosynthesis of secondary metabolites ;Biosynthesis of antibiotics ;Microbial metabolism in diverse environments ;Carbon metabolism ;Citrate cycle (TCA cycle) ;Propanoate metabolism ;	IPR003781;IPR005810;IPR005811;IPR016102;IPR017440;IPR016040;	CoA-binding;Succinyl-CoA ligase, alpha subunit;ATP-citrate lyase/succinyl-CoA ligase;Succinyl-CoA synthetase-like;ATP-citrate lyase/succinyl-CoA ligase, active site;NAD(P)-binding domain;	Cluster 3	8
EDN20556	154293369	hypothetical protein BC1G_13706	2	cytosol	biological_process;metabolic process;biosynthetic process;		molecular_function;cofactor binding;anion binding;binding;ion binding;pyridoxal phosphate binding;	K14454	GOT1:aspartate aminotransferase, cytoplasmic [EC:2.6.1.1];GOT1:aspartate aminotransferase, cytoplasmic [EC:2.6.1.1];GOT1:aspartate aminotransferase, cytoplasmic [EC:2.6.1.1];GOT1:aspartate aminotransferase, cytoplasmic [EC:2.6.1.1];GOT1:aspartate aminotransferase, cytoplasmic [EC:2.6.1.1];GOT1:aspartate aminotransferase, cytoplasmic [EC:2.6.1.1];GOT1:aspartate aminotransferase, cytoplasmic [EC:2.…	Metabolic pathways ;Biosynthesis of secondary metabolites ;Biosynthesis of antibiotics ;Microbial metabolism in diverse environments ;Biosynthesis of amino acids ;Carbon metabolism ;Arginine and proline metabolism ;Cysteine and methionine metabolism ;2-Oxocarboxylic acid metabolism ;Alanine, aspartate and glutamate metabolism ;Tyrosine metabolism ;Phenylalanine, tyrosine and tryptophan biosynthes…	IPR015421;IPR015424;IPR004839;IPR000796;	Pyridoxal phosphate-dependent transferase, major region, subdomain 1;Pyridoxal phosphate-dependent transferase;Aminotransferase, class I/classII;Aspartate/other aminotransferase;	Cluster 3	9
EDN30382	154302656	malate synthase	1	peroxisome	cellular carbohydrate metabolic process;carbohydrate metabolic process;cellular process;cellular aldehyde metabolic process;oxoacid metabolic process;organic acid metabolic process;small molecule metabolic process;biological_process;monocarboxylic acid metabolic process;single-organism metabolic process;metabolic process;glyoxylate metabolic process;organic substance metabolic process;carboxylic …		molecular_function;transferase activity, transferring acyl groups;transferase activity, transferring acyl groups, acyl groups = converted into alkyl on transfer;catalytic activity;transferase activity;malate synthase activity;	K01638	E2.3.3.9:malate synthase [EC:2.3.3.9];E2.3.3.9:malate synthase [EC:2.3.3.9];E2.3.3.9:malate synthase [EC:2.3.3.9];E2.3.3.9:malate synthase [EC:2.3.3.9];E2.3.3.9:malate synthase [EC:2.3.3.9];E2.3.3.9:malate synthase [EC:2.3.3.9];	Metabolic pathways ;Biosynthesis of secondary metabolites ;Microbial metabolism in diverse environments ;Carbon metabolism ;Pyruvate metabolism ;Glyoxylate and dicarboxylate metabolism ;	IPR001465;IPR019830;IPR006252;IPR011076;	Malate synthase;Malate synthase, conserved site;Malate synthase A;Malate synthase-like;	Cluster 3	7.82222
EDN27253	154321297	conserved hypothetical protein	5	cytosol			molecular_function;binding;protein binding;	K09553	STIP1:stress-induced-phosphoprotein 1;	Prion diseases ;	IPR006636;IPR011990;IPR001440;IPR019734;IPR013026;	Heat shock chaperonin-binding;Tetratricopeptide-like helical domain;Tetratricopeptide TPR1;Tetratricopeptide repeat;Tetratricopeptide repeat-containing domain;	Cluster 3	7.86765
EDN22040	154315758	hypothetical protein BC1G_04451	1	cytosol	nitrogen compound metabolic process;cellular aromatic compound metabolic process;organic substance biosynthetic process;small molecule biosynthetic process;oxoacid metabolic process;small molecule metabolic process;cellular nitrogen compound metabolic process;organic acid biosynthetic process;single-organism metabolic process;single-organism biosynthetic process;cellular modified amino acid metab…		molecular_function;ligase activity;catalytic activity;ligase activity, forming carbon-nitrogen bonds;formate-tetrahydrofolate ligase activity;purine ribonucleotide binding;anion binding;ribonucleotide binding;small molecule binding;ion binding;ribonucleoside binding;purine ribonucleoside triphosphate binding;carbohydrate derivative binding;adenyl ribonucleotide binding;nucleoside phosphate bindin…	K00288	MTHFD:methylenetetrahydrofolate dehydrogenase (NADP+) / methenyltetrahydrofolate cyclohydrolase / formyltetrahydrofolate synthetase [EC:1.5.1.5 3.5.4.9 6.3.4.3];MTHFD:methylenetetrahydrofolate dehydrogenase (NADP+) / methenyltetrahydrofolate cyclohydrolase / formyltetrahydrofolate synthetase [EC:1.5.1.5 3.5.4.9 6.3.4.3];	Metabolic pathways ;One carbon pool by folate ;	IPR000559;IPR016040;IPR020867;IPR020630;IPR020631;IPR020628;IPR000672;IPR027417;	Formate-tetrahydrofolate ligase, FTHFS;NAD(P)-binding domain;Tetrahydrofolate dehydrogenase/cyclohydrolase, conserved site;Tetrahydrofolate dehydrogenase/cyclohydrolase, catalytic domain;Tetrahydrofolate dehydrogenase/cyclohydrolase, NAD(P)-binding domain;Formate-tetrahydrofolate ligase, FTHFS, conserved site;Tetrahydrofolate dehydrogenase/cyclohydrolase;P-loop containing nucleoside triphosphate …	Cluster 3	7.82222
EDN22331	154291042	heat shock protein	2	nuclear							IPR027417;IPR019489;IPR004176;IPR018368;IPR001270;IPR023150;IPR003593;IPR028299;IPR003959;	P-loop containing nucleoside triphosphate hydrolase;Clp ATPase, C-terminal;Clp, N-terminal;ClpA/B, conserved site 1;ClpA/B family;Double Clp-N motif;AAA+ ATPase domain;ClpA/B, conserved site 2;ATPase, AAA-type, core;	Cluster 3	8.4269
EDN33306	154298412	hypothetical protein BC1G_11661	4	mitochondria				K04043	dnaK:molecular chaperone DnaK;dnaK:molecular chaperone DnaK;	RNA degradation ;Tuberculosis ;	IPR029048;IPR029047;IPR013126;IPR018181;IPR012725;	Heat shock protein 70kD, C-terminal domain;Heat shock protein 70kD, peptide-binding domain;Heat shock protein 70 family;Heat shock protein 70, conserved site;Chaperone DnaK;	Cluster 3	8
EDN20188	154317352	hypothetical protein BC1G_03578	1	cytoskeleton				K01951	guaA:GMP synthase (glutamine-hydrolysing) [EC:6.3.5.2];guaA:GMP synthase (glutamine-hydrolysing) [EC:6.3.5.2];guaA:GMP synthase (glutamine-hydrolysing) [EC:6.3.5.2];	Metabolic pathways ;Purine metabolism ;Drug metabolism - other enzymes ;	IPR014729;IPR029062;IPR001674;IPR022310;IPR017926;IPR022955;IPR004739;IPR025777;	Rossmann-like alpha/beta/alpha sandwich fold;Class I glutamine amidotransferase-like;GMP synthase, C-terminal;NAD/GMP synthase;Glutamine amidotransferase;GMP synthase;GMP synthase, N-terminal;GMP synthetase ATP pyrophosphatase domain;	Cluster 3	8.45455
EDN24143	154314423	hypothetical protein BC1G_05305	2	cytosol				K00873	PK:pyruvate kinase [EC:2.7.1.40];PK:pyruvate kinase [EC:2.7.1.40];PK:pyruvate kinase [EC:2.7.1.40];PK:pyruvate kinase [EC:2.7.1.40];PK:pyruvate kinase [EC:2.7.1.40];PK:pyruvate kinase [EC:2.7.1.40];PK:pyruvate kinase [EC:2.7.1.40];PK:pyruvate kinase [EC:2.7.1.40];PK:pyruvate kinase [EC:2.7.1.40];PK:pyruvate kinase [EC:2.7.1.40];PK:pyruvate kinase [EC:2.7.1.40];PK:pyruvate kinase [EC:2.7.1.40];PK:…	Metabolic pathways ;Biosynthesis of secondary metabolites ;Biosynthesis of antibiotics ;Microbial metabolism in diverse environments ;Biosynthesis of amino acids ;Purine metabolism ;Carbon metabolism ;Viral carcinogenesis ;Glycolysis / Gluconeogenesis ;Pyruvate metabolism ;Glucagon signaling pathway ;Central carbon metabolism in cancer ;Type II diabetes mellitus ;	IPR018209;IPR011037;IPR001697;IPR015795;IPR015794;IPR015793;IPR015806;IPR015813;	Pyruvate kinase, active site;Pyruvate kinase-like, insert domain;Pyruvate kinase;Pyruvate kinase, C-terminal;Pyruvate kinase, alpha/beta;Pyruvate kinase, barrel;Pyruvate kinase, beta-barrel insert domain;Pyruvate/Phosphoenolpyruvate kinase-like domain;	Cluster 3	8
EDN26105	154311325	hypothetical protein BC1G_06515	1	cytosol				K01880	GARS:glycyl-tRNA synthetase [EC:6.1.1.14];	Aminoacyl-tRNA biosynthesis ;	IPR006195;IPR004154;IPR002315;IPR002314;	Aminoacyl-tRNA synthetase, class II;Anticodon-binding;Glycyl-tRNA synthetase;Aminoacyl-tRNA synthetase, class II (G/ H/ P/ S), conserved domain;	Cluster 3	7.27273
EDN31829	154300250	hypothetical protein BC1G_11314	1	mitochondria				K00658	DLST:2-oxoglutarate dehydrogenase E2 component (dihydrolipoamide succinyltransferase) [EC:2.3.1.61];DLST:2-oxoglutarate dehydrogenase E2 component (dihydrolipoamide succinyltransferase) [EC:2.3.1.61];DLST:2-oxoglutarate dehydrogenase E2 component (dihydrolipoamide succinyltransferase) [EC:2.3.1.61];DLST:2-oxoglutarate dehydrogenase E2 component (dihydrolipoamide succinyltransferase) [EC:2.3.1.61]…	Metabolic pathways ;Biosynthesis of secondary metabolites ;Biosynthesis of antibiotics ;Microbial metabolism in diverse environments ;Carbon metabolism ;Lysine degradation ;Citrate cycle (TCA cycle) ;	IPR003016;IPR001078;IPR000089;IPR011053;IPR023213;	2-oxo acid dehydrogenase, lipoyl-binding site;2-oxoacid dehydrogenase acyltransferase, catalytic domain;Biotin/lipoyl attachment;Single hybrid motif;Chloramphenicol acetyltransferase-like domain;	Cluster 3	7.64444
EDN22204	154291237	hypothetical protein BC1G_15108	3	cytosol				K01810	GPI:glucose-6-phosphate isomerase [EC:5.3.1.9];GPI:glucose-6-phosphate isomerase [EC:5.3.1.9];GPI:glucose-6-phosphate isomerase [EC:5.3.1.9];GPI:glucose-6-phosphate isomerase [EC:5.3.1.9];GPI:glucose-6-phosphate isomerase [EC:5.3.1.9];GPI:glucose-6-phosphate isomerase [EC:5.3.1.9];GPI:glucose-6-phosphate isomerase [EC:5.3.1.9];GPI:glucose-6-phosphate isomerase [EC:5.3.1.9];GPI:glucose-6-phosphate…	Metabolic pathways ;Biosynthesis of secondary metabolites ;Biosynthesis of antibiotics ;Microbial metabolism in diverse environments ;Carbon metabolism ;Glycolysis / Gluconeogenesis ;Starch and sucrose metabolism ;Amino sugar and nucleotide sugar metabolism ;Pentose phosphate pathway ;	IPR018189;IPR001672;	Phosphoglucose isomerase, conserved site;Phosphoglucose isomerase (PGI);	Cluster 3	8
EDN25320	154312262	hypothetical protein BC1G_11661	6	cytosol							IPR018181;IPR013126;IPR029048;IPR029047;	Heat shock protein 70, conserved site;Heat shock protein 70 family;Heat shock protein 70kD, C-terminal domain;Heat shock protein 70kD, peptide-binding domain;	Cluster 3	8
EDN33677	154297634	hypothetical protein BC1G_12662	4	cytosol	biological_process;cellular process;cellular macromolecule metabolic process;metabolic process;organic substance metabolic process;cellular protein metabolic process;protein metabolic process;macromolecule metabolic process;cellular metabolic process;primary metabolic process;protein folding;response to temperature stimulus;response to abiotic stimulus;response to stress;response to stimulus;resp…		purine ribonucleotide binding;anion binding;ribonucleotide binding;small molecule binding;ion binding;ribonucleoside binding;purine ribonucleoside triphosphate binding;carbohydrate derivative binding;adenyl ribonucleotide binding;nucleoside phosphate binding;molecular_function;nucleotide binding;nucleoside binding;adenyl nucleotide binding;heterocyclic compound binding;binding;purine nucleoside b…	K09503	DNAJA2:DnaJ homolog subfamily A member 2;	Protein processing in endoplasmic reticulum ;	IPR012724;IPR018253;IPR002939;IPR001623;IPR001305;IPR008971;	Chaperone DnaJ;DnaJ domain, conserved site;Chaperone DnaJ, C-terminal;DnaJ domain;Heat shock protein DnaJ, cysteine-rich domain;HSP40/DnaJ peptide-binding;	Cluster 3	7.51648
EDN21058	154292650	phosphoenolpyruvate carboxykinase	2	cytosol	carbohydrate biosynthetic process;biological_process;organic substance biosynthetic process;monosaccharide biosynthetic process;single-organism carbohydrate metabolic process;biosynthetic process;carbohydrate metabolic process;metabolic process;glucose metabolic process;hexose metabolic process;hexose biosynthetic process;organic substance metabolic process;monosaccharide metabolic process;primar…		molecular_function;phosphoenolpyruvate carboxykinase activity;carboxy-lyase activity;carbon-carbon lyase activity;catalytic activity;lyase activity;phosphoenolpyruvate carboxykinase (ATP) activity;purine ribonucleotide binding;anion binding;ribonucleotide binding;small molecule binding;ion binding;ribonucleoside binding;purine ribonucleoside triphosphate binding;carbohydrate derivative binding;ad…	K01610	E4.1.1.49:phosphoenolpyruvate carboxykinase (ATP) [EC:4.1.1.49];E4.1.1.49:phosphoenolpyruvate carboxykinase (ATP) [EC:4.1.1.49];E4.1.1.49:phosphoenolpyruvate carboxykinase (ATP) [EC:4.1.1.49];E4.1.1.49:phosphoenolpyruvate carboxykinase (ATP) [EC:4.1.1.49];E4.1.1.49:phosphoenolpyruvate carboxykinase (ATP) [EC:4.1.1.49];E4.1.1.49:phosphoenolpyruvate carboxykinase (ATP) [EC:4.1.1.49];E4.1.1.49:phosp…	Metabolic pathways ;Biosynthesis of secondary metabolites ;Biosynthesis of antibiotics ;Microbial metabolism in diverse environments ;Carbon metabolism ;Glycolysis / Gluconeogenesis ;Pyruvate metabolism ;Citrate cycle (TCA cycle) ;Carbon fixation in photosynthetic organisms ;	IPR013035;IPR015994;IPR008210;IPR001272;	Phosphoenolpyruvate carboxykinase, C-terminal;Phosphoenolpyruvate carboxykinase (ATP), conserved site;Phosphoenolpyruvate carboxykinase, N-terminal;Phosphoenolpyruvate carboxykinase, ATP-utilising;	Cluster 3	9
EDN26615	154310341	acetate--CoA ligase	1	cytosol				K01895	ACSS:acetyl-CoA synthetase [EC:6.2.1.1];ACSS:acetyl-CoA synthetase [EC:6.2.1.1];ACSS:acetyl-CoA synthetase [EC:6.2.1.1];ACSS:acetyl-CoA synthetase [EC:6.2.1.1];ACSS:acetyl-CoA synthetase [EC:6.2.1.1];ACSS:acetyl-CoA synthetase [EC:6.2.1.1];ACSS:acetyl-CoA synthetase [EC:6.2.1.1];ACSS:acetyl-CoA synthetase [EC:6.2.1.1];ACSS:acetyl-CoA synthetase [EC:6.2.1.1];ACSS:acetyl-CoA synthetase [EC:6.2.1.1];	Metabolic pathways ;Biosynthesis of secondary metabolites ;Biosynthesis of antibiotics ;Microbial metabolism in diverse environments ;Carbon metabolism ;Glycolysis / Gluconeogenesis ;Pyruvate metabolism ;Methane metabolism ;Propanoate metabolism ;Carbon fixation pathways in prokaryotes ;	IPR000873;IPR025110;IPR020845;IPR011904;	AMP-dependent synthetase/ligase;AMP-binding enzyme C-terminal domain;AMP-binding, conserved site;Acetate-CoA ligase;	Cluster 3	7.82222
EDN27644	154309029	conserved hypothetical protein	3	cytosol				K00026	MDH2:malate dehydrogenase [EC:1.1.1.37];MDH2:malate dehydrogenase [EC:1.1.1.37];MDH2:malate dehydrogenase [EC:1.1.1.37];MDH2:malate dehydrogenase [EC:1.1.1.37];MDH2:malate dehydrogenase [EC:1.1.1.37];MDH2:malate dehydrogenase [EC:1.1.1.37];MDH2:malate dehydrogenase [EC:1.1.1.37];MDH2:malate dehydrogenase [EC:1.1.1.37];MDH2:malate dehydrogenase [EC:1.1.1.37];MDH2:malate dehydrogenase [EC:1.1.1.37];	Metabolic pathways ;Biosynthesis of secondary metabolites ;Biosynthesis of antibiotics ;Microbial metabolism in diverse environments ;Carbon metabolism ;Cysteine and methionine metabolism ;Pyruvate metabolism ;Citrate cycle (TCA cycle) ;Glyoxylate and dicarboxylate metabolism ;Carbon fixation in photosynthetic organisms ;	IPR001252;IPR001236;IPR022383;IPR015955;IPR016040;IPR010097;	Malate dehydrogenase, active site;Lactate/malate dehydrogenase, N-terminal;Lactate/malate dehydrogenase, C-terminal;Lactate dehydrogenase/glycoside hydrolase, family 4, C-terminal;NAD(P)-binding domain;Malate dehydrogenase, type 1;	Cluster 3	8.45455
EDN29570	154303820	pyruvate dehydrogenase E1 component beta subunit	1	mitochondria	biological_process;metabolic process;		molecular_function;catalytic activity;	K00162	PDHB:pyruvate dehydrogenase E1 component beta subunit [EC:1.2.4.1];PDHB:pyruvate dehydrogenase E1 component beta subunit [EC:1.2.4.1];PDHB:pyruvate dehydrogenase E1 component beta subunit [EC:1.2.4.1];PDHB:pyruvate dehydrogenase E1 component beta subunit [EC:1.2.4.1];PDHB:pyruvate dehydrogenase E1 component beta subunit [EC:1.2.4.1];PDHB:pyruvate dehydrogenase E1 component beta subunit [EC:1.2.4.…	Metabolic pathways ;Biosynthesis of secondary metabolites ;Biosynthesis of antibiotics ;Microbial metabolism in diverse environments ;Carbon metabolism ;Glycolysis / Gluconeogenesis ;Pyruvate metabolism ;Citrate cycle (TCA cycle) ;Glucagon signaling pathway ;HIF-1 signaling pathway ;Central carbon metabolism in cancer ;	IPR005476;IPR005475;IPR029061;IPR009014;	Transketolase, C-terminal;Transketolase-like, pyrimidine-binding domain;Thiamin diphosphate-binding fold;Transketolase, C-terminal/Pyruvate-ferredoxin oxidoreductase, domain II;	Cluster 3	8
EDN18274	154296931	hypothetical protein BC1G_12554	2	cytosol	gene expression;nitrogen compound metabolic process;cellular aromatic compound metabolic process;organic substance biosynthetic process;nucleic acid metabolic process;cellular macromolecule metabolic process;small molecule metabolic process;oxoacid metabolic process;translation;cellular nitrogen compound metabolic process;single-organism metabolic process;cellular macromolecule biosynthetic proce…	intracellular;cell part;cell;intracellular part;cellular_component;cytoplasm;	nucleoside phosphate binding;molecular_function;binding;heterocyclic compound binding;small molecule binding;organic cyclic compound binding;nucleotide binding;ligase activity;ligase activity, forming carbon-oxygen bonds;catalytic activity;aminoacyl-tRNA ligase activity;ligase activity, forming aminoacyl-tRNA and related compounds;arginine-tRNA ligase activity;purine ribonucleotide binding;anion …	K01887	RARS:arginyl-tRNA synthetase [EC:6.1.1.19];	Aminoacyl-tRNA biosynthesis ;	IPR005148;IPR009080;IPR014729;IPR001278;IPR008909;IPR001412;	Arginyl tRNA synthetase N-terminal domain;Aminoacyl-tRNA synthetase, class 1a, anticodon-binding;Rossmann-like alpha/beta/alpha sandwich fold;Arginine-tRNA ligase;DALR anticodon binding;Aminoacyl-tRNA synthetase, class I, conserved site;	Cluster 3	7.41818
EDN28081	154308576	glucose-6-phosphate 1-dehydrogenase	5	cytosol				K00036	G6PD:glucose-6-phosphate 1-dehydrogenase [EC:1.1.1.49];G6PD:glucose-6-phosphate 1-dehydrogenase [EC:1.1.1.49];G6PD:glucose-6-phosphate 1-dehydrogenase [EC:1.1.1.49];G6PD:glucose-6-phosphate 1-dehydrogenase [EC:1.1.1.49];G6PD:glucose-6-phosphate 1-dehydrogenase [EC:1.1.1.49];G6PD:glucose-6-phosphate 1-dehydrogenase [EC:1.1.1.49];G6PD:glucose-6-phosphate 1-dehydrogenase [EC:1.1.1.49];G6PD:glucose-6…	Metabolic pathways ;Biosynthesis of secondary metabolites ;Biosynthesis of antibiotics ;Microbial metabolism in diverse environments ;Carbon metabolism ;Pentose phosphate pathway ;Glutathione metabolism ;Central carbon metabolism in cancer ;	IPR022675;IPR022674;IPR016040;IPR001282;IPR019796;	Glucose-6-phosphate dehydrogenase, C-terminal;Glucose-6-phosphate dehydrogenase, NAD-binding;NAD(P)-binding domain;Glucose-6-phosphate dehydrogenase;Glucose-6-phosphate dehydrogenase, active site;	Cluster 3	8
EDN28454	154305412	conserved hypothetical protein	4	cytosol				K00615	E2.2.1.1:transketolase [EC:2.2.1.1];E2.2.1.1:transketolase [EC:2.2.1.1];E2.2.1.1:transketolase [EC:2.2.1.1];E2.2.1.1:transketolase [EC:2.2.1.1];E2.2.1.1:transketolase [EC:2.2.1.1];E2.2.1.1:transketolase [EC:2.2.1.1];E2.2.1.1:transketolase [EC:2.2.1.1];E2.2.1.1:transketolase [EC:2.2.1.1];E2.2.1.1:transketolase [EC:2.2.1.1];	Metabolic pathways ;Biosynthesis of secondary metabolites ;Biosynthesis of antibiotics ;Microbial metabolism in diverse environments ;Biosynthesis of amino acids ;Carbon metabolism ;Pentose phosphate pathway ;Carbon fixation in photosynthetic organisms ;Biosynthesis of ansamycins ;	IPR009014;IPR029061;IPR005474;IPR005475;IPR005476;IPR020826;	Transketolase, C-terminal/Pyruvate-ferredoxin oxidoreductase, domain II;Thiamin diphosphate-binding fold;Transketolase, N-terminal;Transketolase-like, pyrimidine-binding domain;Transketolase, C-terminal;Transketolase binding site;	Cluster 3	8
EDN20352	154293865	hypothetical protein BC1G_14004	1	cytosol							IPR002423;IPR002194;IPR017998;IPR012720;IPR027409;IPR027413;IPR027410;	Chaperonin Cpn60/TCP-1 family;Chaperonin TCP-1, conserved site;Chaperone tailless complex polypeptide 1 (TCP-1);T-complex protein 1, eta subunit;GroEL-like apical domain;GroEL-like equatorial domain;TCP-1-like chaperonin intermediate domain;	Cluster 3	8.66667
EDN26797	296513025	unnamed protein product	1	mitochondria				K00600	glyA:glycine hydroxymethyltransferase [EC:2.1.2.1];glyA:glycine hydroxymethyltransferase [EC:2.1.2.1];glyA:glycine hydroxymethyltransferase [EC:2.1.2.1];glyA:glycine hydroxymethyltransferase [EC:2.1.2.1];glyA:glycine hydroxymethyltransferase [EC:2.1.2.1];glyA:glycine hydroxymethyltransferase [EC:2.1.2.1];glyA:glycine hydroxymethyltransferase [EC:2.1.2.1];glyA:glycine hydroxymethyltransferase [EC:…	Metabolic pathways ;Biosynthesis of secondary metabolites ;Biosynthesis of antibiotics ;Microbial metabolism in diverse environments ;Biosynthesis of amino acids ;Carbon metabolism ;Glycine, serine and threonine metabolism ;Methane metabolism ;Glyoxylate and dicarboxylate metabolism ;One carbon pool by folate ;Cyanoamino acid metabolism ;	IPR015421;IPR015422;IPR015424;IPR019798;IPR001085;	Pyridoxal phosphate-dependent transferase, major region, subdomain 1;Pyridoxal phosphate-dependent transferase, major region, subdomain 2;Pyridoxal phosphate-dependent transferase;Serine hydroxymethyltransferase, pyridoxal phosphate binding site;Serine hydroxymethyltransferase;	Cluster 3	7.82222
EDN32762	154299109	conserved hypothetical protein	2	cytosol	biological_process;cellular process;cellular macromolecule metabolic process;metabolic process;organic substance metabolic process;cellular protein metabolic process;protein metabolic process;macromolecule metabolic process;cellular metabolic process;primary metabolic process;protein folding;		purine ribonucleotide binding;anion binding;ribonucleotide binding;small molecule binding;ion binding;ribonucleoside binding;purine ribonucleoside triphosphate binding;carbohydrate derivative binding;adenyl ribonucleotide binding;nucleoside phosphate binding;molecular_function;nucleotide binding;nucleoside binding;adenyl nucleotide binding;heterocyclic compound binding;binding;purine nucleoside b…				IPR012716;IPR027413;IPR027410;IPR027409;IPR002194;IPR002423;IPR017998;	T-complex protein 1, beta subunit;GroEL-like equatorial domain;TCP-1-like chaperonin intermediate domain;GroEL-like apical domain;Chaperonin TCP-1, conserved site;Chaperonin Cpn60/TCP-1 family;Chaperone tailless complex polypeptide 1 (TCP-1);	Cluster 3	8.66667
gdhA	154294727	NADP-specific glutamate dehydrogenase	3	cytosol				K00262	E1.4.1.4:glutamate dehydrogenase (NADP+) [EC:1.4.1.4];E1.4.1.4:glutamate dehydrogenase (NADP+) [EC:1.4.1.4];E1.4.1.4:glutamate dehydrogenase (NADP+) [EC:1.4.1.4];E1.4.1.4:glutamate dehydrogenase (NADP+) [EC:1.4.1.4];	Metabolic pathways ;Arginine and proline metabolism ;Alanine, aspartate and glutamate metabolism ;Nitrogen metabolism ;	IPR016040;IPR006096;IPR006095;IPR006097;	NAD(P)-binding domain;Glutamate/phenylalanine/leucine/valine dehydrogenase, C-terminal;Glutamate/phenylalanine/leucine/valine dehydrogenase;Glutamate/phenylalanine/leucine/valine dehydrogenase, dimerisation domain;	Cluster 3	8.45455
EDN25927	154311528	hypothetical protein BC1G_06223	1	nuclear				K04567	KARS:lysyl-tRNA synthetase, class II [EC:6.1.1.6];	Aminoacyl-tRNA biosynthesis ;	IPR002313;IPR018149;IPR004364;IPR004365;IPR012340;IPR006195;	Lysine-tRNA ligase, class II;Lysyl-tRNA synthetase, class II, C-terminal;Aminoacyl-tRNA synthetase, class II (D/K/N);OB-fold nucleic acid binding domain, AA-tRNA synthetase-type;Nucleic acid-binding, OB-fold;Aminoacyl-tRNA synthetase, class II;	Cluster 3	7.41818
EDN24165	154314467	pyruvate carboxylase	3	cytosol	biological_process;metabolic process;		molecular_function;catalytic activity;	K01958	PC:pyruvate carboxylase [EC:6.4.1.1];PC:pyruvate carboxylase [EC:6.4.1.1];PC:pyruvate carboxylase [EC:6.4.1.1];PC:pyruvate carboxylase [EC:6.4.1.1];PC:pyruvate carboxylase [EC:6.4.1.1];PC:pyruvate carboxylase [EC:6.4.1.1];PC:pyruvate carboxylase [EC:6.4.1.1];	Metabolic pathways ;Microbial metabolism in diverse environments ;Biosynthesis of amino acids ;Carbon metabolism ;Pyruvate metabolism ;Citrate cycle (TCA cycle) ;Carbon fixation pathways in prokaryotes ;	IPR009057;IPR016185;IPR000891;IPR001882;IPR003379;IPR000089;IPR011764;IPR011761;IPR013816;IPR013815;IPR013785;IPR005479;IPR005481;IPR005482;IPR011053;IPR011054;IPR005930;	Homeodomain-like;Pre-ATP-grasp domain;Pyruvate carboxyltransferase;Biotin-binding site;Carboxylase, conserved domain;Biotin/lipoyl attachment;Biotin carboxylation domain;ATP-grasp fold;ATP-grasp fold, subdomain 2;ATP-grasp fold, subdomain 1;Aldolase-type TIM barrel;Carbamoyl-phosphate synthetase large subunit-like, ATP-binding domain;Carbamoyl-phosphate synthase, large subunit, N-terminal;Biotin …	Cluster 3	9
EDN23567	154314989	fructose-bisphosphate aldolase	2	cytosol	biological_process;metabolic process;organic substance metabolic process;primary metabolic process;carbohydrate metabolic process;		molecular_function;binding;cation binding;ion binding;transition metal ion binding;metal ion binding;zinc ion binding;carbon-carbon lyase activity;catalytic activity;lyase activity;aldehyde-lyase activity;	K01624	FBA:fructose-bisphosphate aldolase, class II [EC:4.1.2.13];FBA:fructose-bisphosphate aldolase, class II [EC:4.1.2.13];FBA:fructose-bisphosphate aldolase, class II [EC:4.1.2.13];FBA:fructose-bisphosphate aldolase, class II [EC:4.1.2.13];FBA:fructose-bisphosphate aldolase, class II [EC:4.1.2.13];FBA:fructose-bisphosphate aldolase, class II [EC:4.1.2.13];FBA:fructose-bisphosphate aldolase, class II …	Metabolic pathways ;Biosynthesis of secondary metabolites ;Biosynthesis of antibiotics ;Microbial metabolism in diverse environments ;Biosynthesis of amino acids ;Carbon metabolism ;Glycolysis / Gluconeogenesis ;Pentose phosphate pathway ;Fructose and mannose metabolism ;Methane metabolism ;Carbon fixation in photosynthetic organisms ;	IPR013785;IPR000771;IPR006411;	Aldolase-type TIM barrel;Ketose-bisphosphate aldolase, class-II;Fructose-bisphosphate aldolase, class II, yeast/E. coli subtype;	Cluster 3	8
EDN23082	154322425	transaldolase	2	cytosol			molecular_function;catalytic activity;	K00616	E2.2.1.2:transaldolase [EC:2.2.1.2];E2.2.1.2:transaldolase [EC:2.2.1.2];E2.2.1.2:transaldolase [EC:2.2.1.2];E2.2.1.2:transaldolase [EC:2.2.1.2];E2.2.1.2:transaldolase [EC:2.2.1.2];E2.2.1.2:transaldolase [EC:2.2.1.2];E2.2.1.2:transaldolase [EC:2.2.1.2];	Metabolic pathways ;Biosynthesis of secondary metabolites ;Biosynthesis of antibiotics ;Microbial metabolism in diverse environments ;Biosynthesis of amino acids ;Carbon metabolism ;Pentose phosphate pathway ;	IPR001585;IPR013785;	Transaldolase;Aldolase-type TIM barrel;	Cluster 3	8
EDN21430	154292268	acetyl-CoA hydrolase	2	mitochondria				K01067	E3.1.2.1:acetyl-CoA hydrolase [EC:3.1.2.1];	Pyruvate metabolism ;	IPR003702;IPR026888;	Acetyl-CoA hydrolase/transferase;Acetyl-CoA hydrolase/transferase C-terminal domain;	Cluster 3	7.82222
EDN31862	154300316	hypothetical protein BC1G_11347	2	cytosol				K01568	E4.1.1.1:pyruvate decarboxylase [EC:4.1.1.1];E4.1.1.1:pyruvate decarboxylase [EC:4.1.1.1];E4.1.1.1:pyruvate decarboxylase [EC:4.1.1.1];E4.1.1.1:pyruvate decarboxylase [EC:4.1.1.1];	Metabolic pathways ;Biosynthesis of secondary metabolites ;Biosynthesis of antibiotics ;Glycolysis / Gluconeogenesis ;	IPR012000;IPR012001;IPR029035;IPR029061;IPR011766;	Thiamine pyrophosphate enzyme, central domain;Thiamine pyrophosphate enzyme, N-terminal TPP-binding domain;DHS-like NAD/FAD-binding domain;Thiamin diphosphate-binding fold;Thiamine pyrophosphate enzyme, C-terminal TPP-binding;	Cluster 3	8
SdhA	154308745	conserved hypothetical protein	5	mitochondria	biological_process;single-organism metabolic process;metabolic process;oxidation-reduction process;		molecular_function;catalytic activity;oxidoreductase activity;	K00234	SDHA:succinate dehydrogenase (ubiquinone) flavoprotein subunit [EC:1.3.5.1];SDHA:succinate dehydrogenase (ubiquinone) flavoprotein subunit [EC:1.3.5.1];SDHA:succinate dehydrogenase (ubiquinone) flavoprotein subunit [EC:1.3.5.1];SDHA:succinate dehydrogenase (ubiquinone) flavoprotein subunit [EC:1.3.5.1];SDHA:succinate dehydrogenase (ubiquinone) flavoprotein subunit [EC:1.3.5.1];SDHA:succinate dehy…	Metabolic pathways ;Biosynthesis of secondary metabolites ;Biosynthesis of antibiotics ;Microbial metabolism in diverse environments ;Carbon metabolism ;Huntington's disease ;Oxidative phosphorylation ;Alzheimer's disease ;Parkinson's disease ;Non-alcoholic fatty liver disease (NAFLD) ;Citrate cycle (TCA cycle) ;	IPR014006;IPR003952;IPR003953;IPR015939;IPR011281;IPR027477;	Succinate dehydrogenase/fumarate reductase, flavoprotein subunit;Fumarate reductase/succinate dehydrogenase, FAD-binding site;FAD binding domain;Fumarate reductase/succinate dehydrogenase flavoprotein-like, C-terminal;Succinate dehydrogenase, flavoprotein subunit;Succinate dehydrogenase/fumarate reductase flavoprotein, catalytic domain;	Cluster 4	6.10909
EDN27923	154308715	hypothetical protein BC1G_07780	3	mitochondria			purine ribonucleotide binding;anion binding;ribonucleotide binding;small molecule binding;ion binding;ribonucleoside binding;purine ribonucleoside triphosphate binding;carbohydrate derivative binding;adenyl ribonucleotide binding;nucleoside phosphate binding;molecular_function;nucleotide binding;nucleoside binding;adenyl nucleotide binding;heterocyclic compound binding;binding;purine nucleoside b…	K02132	ATPeF1A:F-type H+-transporting ATPase subunit alpha;ATPeF1A:F-type H+-transporting ATPase subunit alpha;ATPeF1A:F-type H+-transporting ATPase subunit alpha;ATPeF1A:F-type H+-transporting ATPase subunit alpha;ATPeF1A:F-type H+-transporting ATPase subunit alpha;	Metabolic pathways ;Huntington's disease ;Oxidative phosphorylation ;Alzheimer's disease ;Parkinson's disease ;	IPR004100;IPR005294;IPR000194;IPR000793;IPR020003;IPR023366;IPR027417;	ATPase, F1 complex alpha/beta subunit, N-terminal domain;ATPase, F1 complex, alpha subunit;ATPase, F1/V1/A1 complex, alpha/beta subunit, nucleotide-binding domain;ATPase, F1/V1/A1 complex, alpha/beta subunit, C-terminal;ATPase, alpha/beta subunit, nucleotide-binding domain, active site;ATP synthase subunit alpha-like domain;P-loop containing nucleoside triphosphate hydrolase;	Cluster 4	5.78571
EDN21835	154291703	hypothetical protein BC1G_15142	3	cytosol,mitochondria	nitrogen compound metabolic process;organic substance biosynthetic process;cellular aromatic compound metabolic process;phosphate-containing compound metabolic process;small molecule metabolic process;phosphorus metabolic process;nucleotide biosynthetic process;nucleoside phosphate metabolic process;cellular nitrogen compound metabolic process;single-organism metabolic process;organophosphate bio…		molecular_function;acid-amino acid ligase activity;ligase activity;catalytic activity;ligase activity, forming carbon-nitrogen bonds;phosphoribosylaminoimidazolesuccinocarboxamide synthase activity;	K01923	purC:phosphoribosylaminoimidazole-succinocarboxamide synthase [EC:6.3.2.6];purC:phosphoribosylaminoimidazole-succinocarboxamide synthase [EC:6.3.2.6];purC:phosphoribosylaminoimidazole-succinocarboxamide synthase [EC:6.3.2.6];purC:phosphoribosylaminoimidazole-succinocarboxamide synthase [EC:6.3.2.6];	Metabolic pathways ;Biosynthesis of secondary metabolites ;Biosynthesis of antibiotics ;Purine metabolism ;	IPR001636;IPR013816;IPR018236;IPR028923;	Phosphoribosylaminoimidazole-succinocarboxamide synthase;ATP-grasp fold, subdomain 2;SAICAR synthetase, conserved site;SAICAR synthetase/ADE2, N-terminal;	Cluster 4	7.15152
EDN28072	154308558	hypothetical protein BC1G_08339	2	cytosol				K00602	purH:phosphoribosylaminoimidazolecarboxamide formyltransferase / IMP cyclohydrolase [EC:2.1.2.3 3.5.4.10];purH:phosphoribosylaminoimidazolecarboxamide formyltransferase / IMP cyclohydrolase [EC:2.1.2.3 3.5.4.10];purH:phosphoribosylaminoimidazolecarboxamide formyltransferase / IMP cyclohydrolase [EC:2.1.2.3 3.5.4.10];purH:phosphoribosylaminoimidazolecarboxamide formyltransferase / IMP cyclohydrola…	Metabolic pathways ;Biosynthesis of secondary metabolites ;Biosynthesis of antibiotics ;Purine metabolism ;One carbon pool by folate ;	IPR024051;IPR024050;IPR011607;IPR016193;IPR002695;	AICAR transformylase domain;AICAR transformylase, insert domain;Methylglyoxal synthase-like domain;Cytidine deaminase-like;AICARFT/IMPCHase bienzyme;	Cluster 4	7.15152
EDN32066	154318983	hypothetical protein BC1G_02443	4	cytosol	biological_process;carbohydrate metabolic process;cellular process;metabolic process;organic substance metabolic process;cellular metabolic process;primary metabolic process;cellular carbohydrate metabolic process;		molecular_function;transferase activity, transferring acyl groups;catalytic activity;transferase activity;transferase activity, transferring acyl groups, acyl groups = converted into alkyl on transfer;	K01647	CS:citrate synthase [EC:2.3.3.1];CS:citrate synthase [EC:2.3.3.1];CS:citrate synthase [EC:2.3.3.1];CS:citrate synthase [EC:2.3.3.1];CS:citrate synthase [EC:2.3.3.1];CS:citrate synthase [EC:2.3.3.1];CS:citrate synthase [EC:2.3.3.1];CS:citrate synthase [EC:2.3.3.1];CS:citrate synthase [EC:2.3.3.1];	Metabolic pathways ;Biosynthesis of secondary metabolites ;Biosynthesis of antibiotics ;Microbial metabolism in diverse environments ;Biosynthesis of amino acids ;Carbon metabolism ;2-Oxocarboxylic acid metabolism ;Citrate cycle (TCA cycle) ;Glyoxylate and dicarboxylate metabolism ;	IPR016142;IPR016141;IPR019810;IPR002020;	Citrate synthase-like, large alpha subdomain;Citrate synthase-like, core;Citrate synthase active site;Citrate synthase-like;	Cluster 4	5.82632
EDN21867	154291650	hypothetical protein BC1G_15093	1	cytosol				K01869	LARS:leucyl-tRNA synthetase [EC:6.1.1.4];	Aminoacyl-tRNA biosynthesis ;	IPR014729;IPR013155;IPR004493;IPR009080;IPR009008;IPR002300;	Rossmann-like alpha/beta/alpha sandwich fold;Methionyl/Valyl/Leucyl/Isoleucyl-tRNA synthetase, anticodon-binding;Leucyl-tRNA synthetase, class Ia, archaeal/eukaryotic cytosolic;Aminoacyl-tRNA synthetase, class 1a, anticodon-binding;Valyl/Leucyl/Isoleucyl-tRNA synthetase, editing domain;Aminoacyl-tRNA synthetase, class Ia;	Cluster 4	7.15152
EDN32877	154298795	hypothetical protein BC1G_11289	3	cytosol			molecular_function;catalytic activity;ligase activity;	K11262	ACAC:acetyl-CoA carboxylase / biotin carboxylase [EC:6.4.1.2 6.3.4.14];ACAC:acetyl-CoA carboxylase / biotin carboxylase [EC:6.4.1.2 6.3.4.14];ACAC:acetyl-CoA carboxylase / biotin carboxylase [EC:6.4.1.2 6.3.4.14];ACAC:acetyl-CoA carboxylase / biotin carboxylase [EC:6.4.1.2 6.3.4.14];ACAC:acetyl-CoA carboxylase / biotin carboxylase [EC:6.4.1.2 6.3.4.14];ACAC:acetyl-CoA carboxylase / biotin carboxy…	Metabolic pathways ;Biosynthesis of secondary metabolites ;Pyruvate metabolism ;AMPK signaling pathway ;Insulin signaling pathway ;Fatty acid metabolism ;Propanoate metabolism ;Glucagon signaling pathway ;Fatty acid biosynthesis ;Aflatoxin biosynthesis ;	IPR029045;IPR000022;IPR013537;IPR011762;IPR011763;	ClpP/crotonase-like domain;Carboxyl transferase;Acetyl-CoA carboxylase, central domain;Acetyl-coenzyme A carboxyltransferase, N-terminal;Acetyl-coenzyme A carboxyltransferase, C-terminal;	Cluster 4	6.01905
EDN21162	154316476	hypothetical protein BC1G_04169	1	extracellular	biological_process;metabolic process;			K17450	ACO2:homoaconitase [EC:4.2.1.-];ACO2:homoaconitase [EC:4.2.1.-];ACO2:homoaconitase [EC:4.2.1.-];ACO2:homoaconitase [EC:4.2.1.-];ACO2:homoaconitase [EC:4.2.1.-];ACO2:homoaconitase [EC:4.2.1.-];	Metabolic pathways ;Biosynthesis of antibiotics ;Microbial metabolism in diverse environments ;Biosynthesis of amino acids ;2-Oxocarboxylic acid metabolism ;Lysine biosynthesis ;	IPR018136;IPR001030;IPR000573;IPR015931;IPR015932;IPR015928;	Aconitase family, 4Fe-4S cluster binding site;Aconitase/3-isopropylmalate dehydratase large subunit, alpha/beta/alpha;Aconitase A/isopropylmalate dehydratase small subunit, swivel;Aconitase/3-isopropylmalate dehydratase large subunit, alpha/beta/alpha, subdomain 1/3;Aconitase/3-isopropylmalate dehydratase large subunit, alpha/beta/alpha, subdomain 2;Aconitase/3-isopropylmalate dehydratase, swivel;	Cluster 4	6.80556
EDN18624	154296293	fumarate hydratase	3	mitochondria			molecular_function;catalytic activity;	K01679	E4.2.1.2B:fumarate hydratase, class II [EC:4.2.1.2];E4.2.1.2B:fumarate hydratase, class II [EC:4.2.1.2];E4.2.1.2B:fumarate hydratase, class II [EC:4.2.1.2];E4.2.1.2B:fumarate hydratase, class II [EC:4.2.1.2];E4.2.1.2B:fumarate hydratase, class II [EC:4.2.1.2];E4.2.1.2B:fumarate hydratase, class II [EC:4.2.1.2];E4.2.1.2B:fumarate hydratase, class II [EC:4.2.1.2];E4.2.1.2B:fumarate hydratase, class…	Metabolic pathways ;Biosynthesis of secondary metabolites ;Biosynthesis of antibiotics ;Microbial metabolism in diverse environments ;Carbon metabolism ;Pathways in cancer ;Pyruvate metabolism ;Citrate cycle (TCA cycle) ;Renal cell carcinoma ;Carbon fixation pathways in prokaryotes ;	IPR022761;IPR020557;IPR008948;IPR018951;IPR005677;IPR000362;IPR024083;	Fumarate lyase, N-terminal;Fumarate lyase, conserved site;L-Aspartase-like;Fumarase C, C-terminal;Fumarate hydratase, class II;Fumarate lyase family;Fumarase/histidase, N-terminal;	Cluster 4	6.80556
EDN25700	154322226	conserved hypothetical protein	1	cytosol	biological_process;single-organism metabolic process;metabolic process;oxidation-reduction process;		molecular_function;oxidoreductase activity;oxidoreductase activity, acting on CH-OH group of donors;catalytic activity;oxidoreductase activity, acting on the CH-OH group of donors, NAD = or NADP as acceptor;	K05824	LYS12:homoisocitrate dehydrogenase [EC:1.1.1.87];LYS12:homoisocitrate dehydrogenase [EC:1.1.1.87];LYS12:homoisocitrate dehydrogenase [EC:1.1.1.87];LYS12:homoisocitrate dehydrogenase [EC:1.1.1.87];LYS12:homoisocitrate dehydrogenase [EC:1.1.1.87];LYS12:homoisocitrate dehydrogenase [EC:1.1.1.87];	Metabolic pathways ;Biosynthesis of antibiotics ;Microbial metabolism in diverse environments ;Biosynthesis of amino acids ;2-Oxocarboxylic acid metabolism ;Lysine biosynthesis ;	IPR019818;IPR024084;	Isocitrate/isopropylmalate dehydrogenase, conserved site;Isopropylmalate dehydrogenase-like domain;	Cluster 4	7
EDN20289	154294035	hypothetical protein BC1G_14051	5	cytosol				K00668	FAS1:fatty acid synthase subunit beta, fungi type [EC:2.3.1.86];FAS1:fatty acid synthase subunit beta, fungi type [EC:2.3.1.86];FAS1:fatty acid synthase subunit beta, fungi type [EC:2.3.1.86];	Metabolic pathways ;Fatty acid metabolism ;Fatty acid biosynthesis ;	IPR016035;IPR014043;IPR003965;IPR013785;IPR002539;IPR013565;IPR001227;IPR029069;	Acyl transferase/acyl hydrolase/lysophospholipase;Acyl transferase;Fatty acid synthase;Aldolase-type TIM barrel;MaoC-like domain;Domain of unknown function DUF1729;Acyl transferase domain;HotDog domain;	Cluster 4	5.93939
EDN30662	154302396	ATP synthase d subunit	7	mitochondria				K02138	ATPeF0D:F-type H+-transporting ATPase subunit d;ATPeF0D:F-type H+-transporting ATPase subunit d;ATPeF0D:F-type H+-transporting ATPase subunit d;ATPeF0D:F-type H+-transporting ATPase subunit d;ATPeF0D:F-type H+-transporting ATPase subunit d;	Metabolic pathways ;Huntington's disease ;Oxidative phosphorylation ;Alzheimer's disease ;Parkinson's disease ;	IPR008689;	ATPase, F0 complex, subunit D, mitochondrial;	Cluster 4	5.78571
EDN29323	154304551	conserved hypothetical protein	2	mitochondria	biological_process;carbohydrate metabolic process;cellular process;metabolic process;organic substance metabolic process;cellular metabolic process;primary metabolic process;cellular carbohydrate metabolic process;		molecular_function;transferase activity, transferring acyl groups;catalytic activity;transferase activity;transferase activity, transferring acyl groups, acyl groups = converted into alkyl on transfer;	K01647	CS:citrate synthase [EC:2.3.3.1];CS:citrate synthase [EC:2.3.3.1];CS:citrate synthase [EC:2.3.3.1];CS:citrate synthase [EC:2.3.3.1];CS:citrate synthase [EC:2.3.3.1];CS:citrate synthase [EC:2.3.3.1];CS:citrate synthase [EC:2.3.3.1];CS:citrate synthase [EC:2.3.3.1];CS:citrate synthase [EC:2.3.3.1];	Metabolic pathways ;Biosynthesis of secondary metabolites ;Biosynthesis of antibiotics ;Microbial metabolism in diverse environments ;Biosynthesis of amino acids ;Carbon metabolism ;2-Oxocarboxylic acid metabolism ;Citrate cycle (TCA cycle) ;Glyoxylate and dicarboxylate metabolism ;	IPR016142;IPR016141;IPR019810;IPR002020;	Citrate synthase-like, large alpha subdomain;Citrate synthase-like, core;Citrate synthase active site;Citrate synthase-like;	Cluster 4	5.82632
EDN27636	154309013	hypothetical protein BC1G_07401	2	cytosol				K01886	QARS:glutaminyl-tRNA synthetase [EC:6.1.1.18];QARS:glutaminyl-tRNA synthetase [EC:6.1.1.18];	Metabolic pathways ;Aminoacyl-tRNA biosynthesis ;	IPR001412;IPR000924;IPR020056;IPR020058;IPR014729;	Aminoacyl-tRNA synthetase, class I, conserved site;Glutamyl/glutaminyl-tRNA synthetase;Ribosomal protein L25/Gln-tRNA synthetase, beta-barrel domain;Glutamyl/glutaminyl-tRNA synthetase, class Ib, catalytic domain;Rossmann-like alpha/beta/alpha sandwich fold;	Cluster 4	7.15152
EDN27716	154309173	ubiquinol-cytochrome c reductase iron-sulphur subunit	2	mitochondria	biological_process;single-organism metabolic process;metabolic process;oxidation-reduction process;		transporter activity;ion transmembrane transporter activity;hydrogen ion transmembrane transporter activity;transmembrane transporter activity;oxidoreductase activity, acting on diphenols and related = substances as donors;monovalent inorganic cation transmembrane transporter activity;cation transmembrane transporter activity;catalytic activity;molecular_function;inorganic cation transmembrane tr…	K00411	UQCRFS1:ubiquinol-cytochrome c reductase iron-sulfur subunit [EC:1.10.2.2];UQCRFS1:ubiquinol-cytochrome c reductase iron-sulfur subunit [EC:1.10.2.2];UQCRFS1:ubiquinol-cytochrome c reductase iron-sulfur subunit [EC:1.10.2.2];UQCRFS1:ubiquinol-cytochrome c reductase iron-sulfur subunit [EC:1.10.2.2];UQCRFS1:ubiquinol-cytochrome c reductase iron-sulfur subunit [EC:1.10.2.2];UQCRFS1:ubiquinol-cytoch…	Metabolic pathways ;Huntington's disease ;Oxidative phosphorylation ;Alzheimer's disease ;Parkinson's disease ;Non-alcoholic fatty liver disease (NAFLD) ;Two-component system ;Cardiac muscle contraction ;	IPR006317;IPR017941;IPR004192;IPR005805;	Ubiquinol-cytochrome c reductase, iron-sulphur subunit;Rieske [2Fe-2S] iron-sulphur domain;Ubiquinol cytochrome reductase, transmembrane domain;Rieske iron-sulphur protein, C-terminal;	Cluster 4	5.78571
EDN25767	154322360	hypothetical protein BC1G_01327	1	cytosol	gene expression;nitrogen compound metabolic process;cellular aromatic compound metabolic process;organic substance biosynthetic process;nucleic acid metabolic process;cellular macromolecule metabolic process;small molecule metabolic process;oxoacid metabolic process;translation;cellular nitrogen compound metabolic process;single-organism metabolic process;cellular macromolecule biosynthetic proce…		molecular_function;ligase activity;ligase activity, forming carbon-oxygen bonds;catalytic activity;ligase activity, forming aminoacyl-tRNA and related compounds;aminoacyl-tRNA ligase activity;	K01876	DARS:aspartyl-tRNA synthetase [EC:6.1.1.12];	Aminoacyl-tRNA biosynthesis ;	IPR002312;IPR006195;IPR004364;IPR012340;	Aspartyl/Asparaginyl-tRNA synthetase, class IIb;Aminoacyl-tRNA synthetase, class II;Aminoacyl-tRNA synthetase, class II (D/K/N);Nucleic acid-binding, OB-fold;	Cluster 4	6.80556
EDN29479	154304033	hypothetical protein BC1G_09652	7	cytosol	biological_process;metabolic process;		molecular_function;catalytic activity;	K01641	E2.3.3.10:hydroxymethylglutaryl-CoA synthase [EC:2.3.3.10];E2.3.3.10:hydroxymethylglutaryl-CoA synthase [EC:2.3.3.10];E2.3.3.10:hydroxymethylglutaryl-CoA synthase [EC:2.3.3.10];E2.3.3.10:hydroxymethylglutaryl-CoA synthase [EC:2.3.3.10];E2.3.3.10:hydroxymethylglutaryl-CoA synthase [EC:2.3.3.10];E2.3.3.10:hydroxymethylglutaryl-CoA synthase [EC:2.3.3.10];E2.3.3.10:hydroxymethylglutaryl-CoA synthase …	Metabolic pathways ;Biosynthesis of secondary metabolites ;Biosynthesis of antibiotics ;Valine, leucine and isoleucine degradation ;Butanoate metabolism ;Terpenoid backbone biosynthesis ;Synthesis and degradation of ketone bodies ;	IPR000590;IPR013746;IPR010122;IPR013528;IPR016039;IPR016038;	Hydroxymethylglutaryl-coenzyme A synthase, active site;Hydroxymethylglutaryl-coenzyme A synthase C-terminal domain;Hydroxymethylglutaryl-CoA synthase, eukaryotic;Hydroxymethylglutaryl-coenzyme A synthase, N-terminal;Thiolase-like;Thiolase-like, subgroup;	Cluster 4	7
EDN21838	154291709	cytochrome c oxidase subunit VIa	1	mitochondria		organelle envelope;mitochondrial membrane;cell;mitochondrial envelope;cellular_component;intracellular membrane-bounded organelle;envelope;mitochondrion;intracellular;cytoplasmic part;cytoplasm;membrane;organelle;organelle inner membrane;organelle membrane;mitochondrial part;membrane-bounded organelle;intracellular organelle part;cell part;intracellular organelle;intracellular part;organelle part…	transporter activity;ion transmembrane transporter activity;hydrogen ion transmembrane transporter activity;transmembrane transporter activity;monovalent inorganic cation transmembrane transporter activity;cation transmembrane transporter activity;catalytic activity;heme-copper terminal oxidase activity;molecular_function;inorganic cation transmembrane transporter activity;substrate-specific tran…	K02266	COX6A:cytochrome c oxidase subunit 6a;COX6A:cytochrome c oxidase subunit 6a;COX6A:cytochrome c oxidase subunit 6a;COX6A:cytochrome c oxidase subunit 6a;COX6A:cytochrome c oxidase subunit 6a;COX6A:cytochrome c oxidase subunit 6a;COX6A:cytochrome c oxidase subunit 6a;	Metabolic pathways ;Huntington's disease ;Oxidative phosphorylation ;Alzheimer's disease ;Parkinson's disease ;Non-alcoholic fatty liver disease (NAFLD) ;Cardiac muscle contraction ;	IPR001349;	Cytochrome c oxidase, subunit VIa;	Cluster 4	6
EDN28760	154320814	hypothetical protein BC1G_01879	2	cytosol				K14152	HIS4:phosphoribosyl-ATP pyrophosphohydrolase / phosphoribosyl-AMP cyclohydrolase / histidinol dehydrogenase [EC:3.6.1.31 3.5.4.19 1.1.1.23];HIS4:phosphoribosyl-ATP pyrophosphohydrolase / phosphoribosyl-AMP cyclohydrolase / histidinol dehydrogenase [EC:3.6.1.31 3.5.4.19 1.1.1.23];HIS4:phosphoribosyl-ATP pyrophosphohydrolase / phosphoribosyl-AMP cyclohydrolase / histidinol dehydrogenase [EC:3.6.1.3…	Metabolic pathways ;Biosynthesis of secondary metabolites ;Biosynthesis of amino acids ;Histidine metabolism ;	IPR016161;IPR021130;IPR002496;IPR012131;IPR001692;IPR008179;	Aldehyde/histidinol dehydrogenase;Phosphoribosyl-ATP pyrophosphohydrolase-like;Phosphoribosyl-AMP cyclohydrolase domain;Histidinol dehydrogenase;Histidinol dehydrogenase, conserved site;Phosphoribosyl-ATP pyrophosphohydrolase;	Cluster 4	6.80556
EDN32878	154298797	hypothetical protein BC1G_11290	2	cytosol			purine ribonucleotide binding;anion binding;ribonucleotide binding;small molecule binding;ion binding;ribonucleoside binding;purine ribonucleoside triphosphate binding;carbohydrate derivative binding;adenyl ribonucleotide binding;nucleoside phosphate binding;molecular_function;nucleotide binding;nucleoside binding;adenyl nucleotide binding;heterocyclic compound binding;binding;purine nucleoside b…	K11262	ACAC:acetyl-CoA carboxylase / biotin carboxylase [EC:6.4.1.2 6.3.4.14];ACAC:acetyl-CoA carboxylase / biotin carboxylase [EC:6.4.1.2 6.3.4.14];ACAC:acetyl-CoA carboxylase / biotin carboxylase [EC:6.4.1.2 6.3.4.14];ACAC:acetyl-CoA carboxylase / biotin carboxylase [EC:6.4.1.2 6.3.4.14];ACAC:acetyl-CoA carboxylase / biotin carboxylase [EC:6.4.1.2 6.3.4.14];ACAC:acetyl-CoA carboxylase / biotin carboxy…	Metabolic pathways ;Biosynthesis of secondary metabolites ;Pyruvate metabolism ;AMPK signaling pathway ;Insulin signaling pathway ;Fatty acid metabolism ;Propanoate metabolism ;Glucagon signaling pathway ;Fatty acid biosynthesis ;Aflatoxin biosynthesis ;	IPR011764;IPR011761;IPR011053;IPR011054;IPR000089;IPR005481;IPR005482;IPR005479;IPR016185;IPR013537;IPR013816;IPR013815;IPR001882;	Biotin carboxylation domain;ATP-grasp fold;Single hybrid motif;Rudiment single hybrid motif;Biotin/lipoyl attachment;Carbamoyl-phosphate synthase, large subunit, N-terminal;Biotin carboxylase, C-terminal;Carbamoyl-phosphate synthetase large subunit-like, ATP-binding domain;Pre-ATP-grasp domain;Acetyl-CoA carboxylase, central domain;ATP-grasp fold, subdomain 2;ATP-grasp fold, subdomain 1;Biotin-bi…	Cluster 4	7
EDN21179	154316510	asparagine synthetase	3	cytosol				K01953	asnB:asparagine synthase (glutamine-hydrolysing) [EC:6.3.5.4];asnB:asparagine synthase (glutamine-hydrolysing) [EC:6.3.5.4];asnB:asparagine synthase (glutamine-hydrolysing) [EC:6.3.5.4];	Metabolic pathways ;Biosynthesis of secondary metabolites ;Alanine, aspartate and glutamate metabolism ;	IPR000583;IPR001962;IPR017932;IPR029055;IPR006426;IPR014729;	Class II glutamine amidotransferase domain;Asparagine synthase;Glutamine amidotransferase type 2 domain;Nucleophile aminohydrolases, N-terminal;Asparagine synthase, glutamine-hydrolyzing;Rossmann-like alpha/beta/alpha sandwich fold;	Cluster 4	6.53333
EDN21152	154316456	hypothetical protein BC1G_04159	3	cytosol				K01874	MARS:methionyl-tRNA synthetase [EC:6.1.1.10];MARS:methionyl-tRNA synthetase [EC:6.1.1.10];	Aminoacyl-tRNA biosynthesis ;Selenocompound metabolism ;	IPR014758;IPR014729;IPR015413;IPR009080;IPR001412;IPR029038;	Methionyl-tRNA synthetase;Rossmann-like alpha/beta/alpha sandwich fold;Methionyl/Leucyl tRNA synthetase;Aminoacyl-tRNA synthetase, class 1a, anticodon-binding;Aminoacyl-tRNA synthetase, class I, conserved site;Methionyl-tRNA synthetase, Zn-domain;	Cluster 4	7.15152
EDN20537	154293327	dihydrolipoamide acetyltransferase component E2 of pyruvate dehydrogenase complex	1	mitochondria	biological_process;metabolic process;		molecular_function;catalytic activity;transferase activity;transferase activity, transferring acyl groups;	K00627	DLAT:pyruvate dehydrogenase E2 component (dihydrolipoamide acetyltransferase) [EC:2.3.1.12];DLAT:pyruvate dehydrogenase E2 component (dihydrolipoamide acetyltransferase) [EC:2.3.1.12];DLAT:pyruvate dehydrogenase E2 component (dihydrolipoamide acetyltransferase) [EC:2.3.1.12];DLAT:pyruvate dehydrogenase E2 component (dihydrolipoamide acetyltransferase) [EC:2.3.1.12];DLAT:pyruvate dehydrogenase E2 …	Metabolic pathways ;Biosynthesis of secondary metabolites ;Biosynthesis of antibiotics ;Microbial metabolism in diverse environments ;Carbon metabolism ;Glycolysis / Gluconeogenesis ;Pyruvate metabolism ;Citrate cycle (TCA cycle) ;	IPR011053;IPR023213;IPR006257;IPR003016;IPR000089;IPR001078;IPR004167;	Single hybrid motif;Chloramphenicol acetyltransferase-like domain;Dihydrolipoyllysine-residue acetyltransferase component of pyruvate dehydrogenase complex;2-oxo acid dehydrogenase, lipoyl-binding site;Biotin/lipoyl attachment;2-oxoacid dehydrogenase acyltransferase, catalytic domain;E3-binding domain;	Cluster 4	5.73333
EDN26354	154310767	hypothetical protein BC1G_06362	3	cytosol	biological_process;metabolic process;single-organism metabolic process;oxidation-reduction process;		molecular_function;catalytic activity;oxidoreductase activity;oxidoreductase activity, acting on the aldehyde or oxo group of = donors;oxidoreductase activity, acting on the aldehyde or oxo group of = donors, NAD or NADP as acceptor;	K00128	E1.2.1.3:aldehyde dehydrogenase (NAD+) [EC:1.2.1.3];E1.2.1.3:aldehyde dehydrogenase (NAD+) [EC:1.2.1.3];E1.2.1.3:aldehyde dehydrogenase (NAD+) [EC:1.2.1.3];E1.2.1.3:aldehyde dehydrogenase (NAD+) [EC:1.2.1.3];E1.2.1.3:aldehyde dehydrogenase (NAD+) [EC:1.2.1.3];E1.2.1.3:aldehyde dehydrogenase (NAD+) [EC:1.2.1.3];E1.2.1.3:aldehyde dehydrogenase (NAD+) [EC:1.2.1.3];E1.2.1.3:aldehyde dehydrogenase (NA…	Metabolic pathways ;Biosynthesis of secondary metabolites ;Biosynthesis of antibiotics ;Microbial metabolism in diverse environments ;Arginine and proline metabolism ;Glycolysis / Gluconeogenesis ;Pyruvate metabolism ;Valine, leucine and isoleucine degradation ;Glycerolipid metabolism ;Lysine degradation ;Tryptophan metabolism ;Fatty acid degradation ;Pentose and glucuronate interconversions ;His…	IPR016161;IPR016162;IPR016163;IPR016160;IPR015590;IPR029510;	Aldehyde/histidinol dehydrogenase;Aldehyde dehydrogenase N-terminal domain;Aldehyde dehydrogenase, C-terminal;Aldehyde dehydrogenase, cysteine active site;Aldehyde dehydrogenase domain;Aldehyde dehydrogenase, glutamic acid active site;	Cluster 4	7
EDN19204	154295520	hypothetical protein BC1G_13385	1	cytosol	gene expression;nitrogen compound metabolic process;cellular aromatic compound metabolic process;organic substance biosynthetic process;nucleic acid metabolic process;cellular macromolecule metabolic process;small molecule metabolic process;oxoacid metabolic process;translation;cellular nitrogen compound metabolic process;single-organism metabolic process;cellular macromolecule biosynthetic proce…		nucleoside phosphate binding;molecular_function;binding;heterocyclic compound binding;small molecule binding;organic cyclic compound binding;nucleotide binding;ligase activity;ligase activity, forming carbon-oxygen bonds;catalytic activity;ligase activity, forming aminoacyl-tRNA and related compounds;aminoacyl-tRNA ligase activity;purine ribonucleotide binding;anion binding;ribonucleotide binding…	K01870	IARS:isoleucyl-tRNA synthetase [EC:6.1.1.5];	Aminoacyl-tRNA biosynthesis ;	IPR002301;IPR002300;IPR001412;IPR023586;IPR014729;IPR009008;IPR009080;IPR013155;	Isoleucine-tRNA ligase;Aminoacyl-tRNA synthetase, class Ia;Aminoacyl-tRNA synthetase, class I, conserved site;Isoleucine-tRNA ligase, type 2;Rossmann-like alpha/beta/alpha sandwich fold;Valyl/Leucyl/Isoleucyl-tRNA synthetase, editing domain;Aminoacyl-tRNA synthetase, class 1a, anticodon-binding;Methionyl/Valyl/Leucyl/Isoleucyl-tRNA synthetase, anticodon-binding;	Cluster 4	7.15152
EDN20250	154294100	conserved hypothetical protein	1	cytosol				K01893	NARS:asparaginyl-tRNA synthetase [EC:6.1.1.22];	Aminoacyl-tRNA biosynthesis ;	IPR004522;IPR002312;IPR004365;IPR004364;IPR012340;IPR006195;	Asparagine-tRNA ligase;Aspartyl/Asparaginyl-tRNA synthetase, class IIb;OB-fold nucleic acid binding domain, AA-tRNA synthetase-type;Aminoacyl-tRNA synthetase, class II (D/K/N);Nucleic acid-binding, OB-fold;Aminoacyl-tRNA synthetase, class II;	Cluster 4	6.80556
EDN31891	154300374	dihydrolipoyl dehydrogenase, mitochondrial precursor	3	mitochondria	biological_process;single-organism metabolic process;metabolic process;oxidation-reduction process;		oxidoreductase activity, acting on a sulfur group of donors;molecular_function;oxidoreductase activity, acting on NAD(P)H;oxidoreductase activity;catalytic activity;oxidoreductase activity, acting on a sulfur group of donors, = NAD(P) as acceptor;	K00382	DLD:dihydrolipoamide dehydrogenase [EC:1.8.1.4];DLD:dihydrolipoamide dehydrogenase [EC:1.8.1.4];DLD:dihydrolipoamide dehydrogenase [EC:1.8.1.4];DLD:dihydrolipoamide dehydrogenase [EC:1.8.1.4];DLD:dihydrolipoamide dehydrogenase [EC:1.8.1.4];DLD:dihydrolipoamide dehydrogenase [EC:1.8.1.4];DLD:dihydrolipoamide dehydrogenase [EC:1.8.1.4];DLD:dihydrolipoamide dehydrogenase [EC:1.8.1.4];DLD:dihydrolipo…	Metabolic pathways ;Biosynthesis of secondary metabolites ;Biosynthesis of antibiotics ;Microbial metabolism in diverse environments ;Carbon metabolism ;Glycine, serine and threonine metabolism ;Glycolysis / Gluconeogenesis ;Pyruvate metabolism ;Valine, leucine and isoleucine degradation ;Citrate cycle (TCA cycle) ;	IPR012999;IPR001327;IPR004099;IPR013027;IPR006258;IPR023753;IPR016156;	Pyridine nucleotide-disulphide oxidoreductase, class I, active site;Pyridine nucleotide-disulphide oxidoreductase, NAD-binding domain;Pyridine nucleotide-disulphide oxidoreductase, dimerisation domain;FAD-dependent pyridine nucleotide-disulphide oxidoreductase;Dihydrolipoamide dehydrogenase;Pyridine nucleotide-disulphide oxidoreductase, FAD/NAD(P)-binding domain;FAD/NAD-linked reductase, dimerisa…	Cluster 4	5.72727
EDN31851	154300294	hypothetical protein BC1G_11336	1	cytosol				K01868	TARS:threonyl-tRNA synthetase [EC:6.1.1.3];	Aminoacyl-tRNA biosynthesis ;	IPR004154;IPR004095;IPR018163;IPR002314;IPR002320;IPR012947;IPR006195;IPR012675;IPR012676;	Anticodon-binding;TGS;Threonyl/alanyl tRNA synthetase, class II-like, putative editing domain;Aminoacyl-tRNA synthetase, class II (G/ H/ P/ S), conserved domain;Threonine-tRNA ligase, class IIa;Threonyl/alanyl tRNA synthetase, SAD;Aminoacyl-tRNA synthetase, class II;Beta-grasp domain;TGS-like;	Cluster 4	6
EDN29311	154304527	hypothetical protein BC1G_09139	1	cytosol	nitrogen compound metabolic process;organic substance biosynthetic process;small molecule biosynthetic process;oxoacid metabolic process;glutamine family amino acid biosynthetic process;small molecule metabolic process;glutamine family amino acid metabolic process;organic acid biosynthetic process;single-organism metabolic process;single-organism biosynthetic process;cellular metabolic process;pr…		molecular_function;ligase activity;acid-ammonia (or amide) ligase activity;catalytic activity;ligase activity, forming carbon-nitrogen bonds;ammonia ligase activity;glutamate-ammonia ligase activity;	K01915	glnA:glutamine synthetase [EC:6.3.1.2];glnA:glutamine synthetase [EC:6.3.1.2];glnA:glutamine synthetase [EC:6.3.1.2];glnA:glutamine synthetase [EC:6.3.1.2];glnA:glutamine synthetase [EC:6.3.1.2];glnA:glutamine synthetase [EC:6.3.1.2];glnA:glutamine synthetase [EC:6.3.1.2];glnA:glutamine synthetase [EC:6.3.1.2];glnA:glutamine synthetase [EC:6.3.1.2];glnA:glutamine synthetase [EC:6.3.1.2];	Metabolic pathways ;Microbial metabolism in diverse environments ;Biosynthesis of amino acids ;Arginine and proline metabolism ;Alanine, aspartate and glutamate metabolism ;Two-component system ;Glyoxylate and dicarboxylate metabolism ;Nitrogen metabolism ;GABAergic synapse ;Glutamatergic synapse ;	IPR014746;IPR008147;IPR008146;	Glutamine synthetase/guanido kinase, catalytic domain;Glutamine synthetase, beta-Grasp;Glutamine synthetase, catalytic domain;	Cluster 4	5.78571
EDN30025	154320227	hypothetical protein BC1G_02094	3	cytosol	biological_process;single-organism metabolic process;cellular process;metabolic process;small molecule metabolic process;organic acid metabolic process;oxoacid metabolic process;organic substance metabolic process;cellular metabolic process;carboxylic acid metabolic process;		molecular_function;carbon-carbon lyase activity;catalytic activity;lyase activity;carboxy-lyase activity;cofactor binding;anion binding;binding;ion binding;pyridoxal phosphate binding;	K01580	E4.1.1.15:glutamate decarboxylase [EC:4.1.1.15];E4.1.1.15:glutamate decarboxylase [EC:4.1.1.15];E4.1.1.15:glutamate decarboxylase [EC:4.1.1.15];E4.1.1.15:glutamate decarboxylase [EC:4.1.1.15];E4.1.1.15:glutamate decarboxylase [EC:4.1.1.15];E4.1.1.15:glutamate decarboxylase [EC:4.1.1.15];E4.1.1.15:glutamate decarboxylase [EC:4.1.1.15];E4.1.1.15:glutamate decarboxylase [EC:4.1.1.15];	Metabolic pathways ;Biosynthesis of secondary metabolites ;Alanine, aspartate and glutamate metabolism ;Butanoate metabolism ;beta-Alanine metabolism ;GABAergic synapse ;Taurine and hypotaurine metabolism ;Type I diabetes mellitus ;	IPR015421;IPR015422;IPR015424;IPR010107;IPR002129;	Pyridoxal phosphate-dependent transferase, major region, subdomain 1;Pyridoxal phosphate-dependent transferase, major region, subdomain 2;Pyridoxal phosphate-dependent transferase;Glutamate decarboxylase;Pyridoxal phosphate-dependent decarboxylase;	Cluster 4	6.80556
EDN27749	154308806	ATP synthase subunit 4, mitochondrial precursor	1	mitochondria	nitrogen compound metabolic process;purine nucleoside triphosphate biosynthetic process;purine ribonucleoside biosynthetic process;ribonucleoside triphosphate biosynthetic process;purine nucleoside triphosphate metabolic process;nucleoside triphosphate biosynthetic process;phosphate-containing compound metabolic process;purine ribonucleoside triphosphate biosynthetic process;nucleoside triphospha…	mitochondrial inner membrane;mitochondrial envelope;envelope;intracellular membrane-bounded organelle;intracellular;mitochondrion;cytoplasm;organelle;macromolecular complex;mitochondrial membrane part;membrane-bounded organelle;organelle membrane;organelle inner membrane;intracellular organelle;proton-transporting ATP synthase complex;organelle envelope;proton-transporting two-sector ATPase compl…	molecular_function;transporter activity;ion transmembrane transporter activity;inorganic cation transmembrane transporter activity;substrate-specific transmembrane transporter activity;transmembrane transporter activity;substrate-specific transporter activity;cation transmembrane transporter activity;monovalent inorganic cation transmembrane transporter activity;hydrogen ion transmembrane transpo…	K02127	ATPeF0B:F-type H+-transporting ATPase subunit b;ATPeF0B:F-type H+-transporting ATPase subunit b;ATPeF0B:F-type H+-transporting ATPase subunit b;ATPeF0B:F-type H+-transporting ATPase subunit b;ATPeF0B:F-type H+-transporting ATPase subunit b;	Metabolic pathways ;Huntington's disease ;Oxidative phosphorylation ;Alzheimer's disease ;Parkinson's disease ;	IPR008688;	ATPase, F0 complex, B chain/subunit B/MI25;	Cluster 4	5.78571
EDN21174	154316500	hypothetical protein BC1G_04181	5	cytosol	lipid metabolic process;lipid biosynthetic process;organic substance biosynthetic process;biosynthetic process;cellular process;biological_process;single-organism metabolic process;metabolic process;organic substance metabolic process;cellular biosynthetic process;cellular lipid metabolic process;isoprenoid metabolic process;cellular metabolic process;primary metabolic process;isoprenoid biosynth…		molecular_function;transferase activity, transferring acyl groups;transferase activity, transferring acyl groups, acyl groups = converted into alkyl on transfer;catalytic activity;transferase activity;hydroxymethylglutaryl-CoA synthase activity;	K01641	E2.3.3.10:hydroxymethylglutaryl-CoA synthase [EC:2.3.3.10];E2.3.3.10:hydroxymethylglutaryl-CoA synthase [EC:2.3.3.10];E2.3.3.10:hydroxymethylglutaryl-CoA synthase [EC:2.3.3.10];E2.3.3.10:hydroxymethylglutaryl-CoA synthase [EC:2.3.3.10];E2.3.3.10:hydroxymethylglutaryl-CoA synthase [EC:2.3.3.10];E2.3.3.10:hydroxymethylglutaryl-CoA synthase [EC:2.3.3.10];E2.3.3.10:hydroxymethylglutaryl-CoA synthase …	Metabolic pathways ;Biosynthesis of secondary metabolites ;Biosynthesis of antibiotics ;Valine, leucine and isoleucine degradation ;Butanoate metabolism ;Terpenoid backbone biosynthesis ;Synthesis and degradation of ketone bodies ;	IPR013746;IPR013528;IPR010122;IPR016038;IPR016039;	Hydroxymethylglutaryl-coenzyme A synthase C-terminal domain;Hydroxymethylglutaryl-coenzyme A synthase, N-terminal;Hydroxymethylglutaryl-CoA synthase, eukaryotic;Thiolase-like, subgroup;Thiolase-like;	Cluster 4	7
EDN22995	154290314	hypothetical protein BC1G_15666	1	cytosol	nitrogen compound metabolic process;phosphate-containing compound metabolic process;phosphorus metabolic process;cellular nitrogen compound metabolic process;nucleoside phosphate metabolic process;single-organism metabolic process;heterocycle biosynthetic process;aromatic compound biosynthetic process;heterocycle metabolic process;cellular process;cellular nitrogen compound biosynthetic process;n…			K11808	ADE2:phosphoribosylaminoimidazole carboxylase [EC:4.1.1.21];ADE2:phosphoribosylaminoimidazole carboxylase [EC:4.1.1.21];ADE2:phosphoribosylaminoimidazole carboxylase [EC:4.1.1.21];	Metabolic pathways ;Biosynthesis of secondary metabolites ;Purine metabolism ;	IPR011054;IPR003135;IPR013815;IPR013816;IPR005875;IPR011761;IPR016185;IPR000031;	Rudiment single hybrid motif;ATP-grasp fold, ATP-dependent carboxylate-amine ligase-type;ATP-grasp fold, subdomain 1;ATP-grasp fold, subdomain 2;Phosphoribosylaminoimidazole carboxylase, ATPase subunit;ATP-grasp fold;Pre-ATP-grasp domain;Phosphoribosylaminoimidazole carboxylase PurE domain;	Cluster 4	7.15152
EDN28900	154305343	hypothetical protein BC1G_08966	1	mitochondria	gene expression;nitrogen compound metabolic process;cellular aromatic compound metabolic process;organic substance biosynthetic process;nucleic acid metabolic process;cellular macromolecule metabolic process;small molecule metabolic process;oxoacid metabolic process;translation;cellular nitrogen compound metabolic process;single-organism metabolic process;cellular macromolecule biosynthetic proce…		nucleoside phosphate binding;molecular_function;binding;heterocyclic compound binding;small molecule binding;organic cyclic compound binding;nucleotide binding;ligase activity;ligase activity, forming carbon-oxygen bonds;catalytic activity;ligase activity, forming aminoacyl-tRNA and related compounds;aminoacyl-tRNA ligase activity;purine ribonucleotide binding;anion binding;ribonucleotide binding…				IPR004364;IPR024320;IPR002312;IPR006195;	Aminoacyl-tRNA synthetase, class II (D/K/N);Lysylphosphatidylglycerol synthetase, domain of unknown function DUF2156;Aspartyl/Asparaginyl-tRNA synthetase, class IIb;Aminoacyl-tRNA synthetase, class II;	Cluster 4	6.80556
EDN29698	154303655	hypothetical protein BC1G_08712	2	cytosol				K00381	cysI:sulfite reductase (NADPH) hemoprotein beta-component [EC:1.8.1.2];cysI:sulfite reductase (NADPH) hemoprotein beta-component [EC:1.8.1.2];cysI:sulfite reductase (NADPH) hemoprotein beta-component [EC:1.8.1.2];	Metabolic pathways ;Microbial metabolism in diverse environments ;Sulfur metabolism ;	IPR011786;IPR002880;IPR008254;IPR001094;IPR029061;IPR029039;IPR005117;IPR006066;IPR006067;IPR009014;	Sulphite reductase (NADPH) hemoprotein, beta subunit;Pyruvate flavodoxin/ferredoxin oxidoreductase, N-terminal;Flavodoxin/nitric oxide synthase;Flavodoxin;Thiamin diphosphate-binding fold;Flavoprotein-like;Nitrite/Sulfite reductase ferredoxin-like domain;Nitrite/sulphite reductase iron-sulphur/sirohaem-binding site;Nitrite/sulphite reductase 4Fe-4S domain;Transketolase, C-terminal/Pyruvate-ferred…	Cluster 4	7
EDN27060	154288981	hypothetical protein BC1G_16294, partial	2	cytosol	biological_process;metabolic process;						IPR001030;IPR015932;IPR015931;IPR015928;IPR000573;IPR018136;	Aconitase/3-isopropylmalate dehydratase large subunit, alpha/beta/alpha;Aconitase/3-isopropylmalate dehydratase large subunit, alpha/beta/alpha, subdomain 2;Aconitase/3-isopropylmalate dehydratase large subunit, alpha/beta/alpha, subdomain 1/3;Aconitase/3-isopropylmalate dehydratase, swivel;Aconitase A/isopropylmalate dehydratase small subunit, swivel;Aconitase family, 4Fe-4S cluster binding site;	Cluster 4	5.78571
EDN31575	154300994	hypothetical protein BC1G_10635	1	nuclear	cellular process;phosphate-containing compound metabolic process;generation of precursor metabolites and energy;phosphorus metabolic process;oxidative phosphorylation;respiratory electron transport chain;phosphorylation;biological_process;cellular respiration;ATP synthesis coupled electron transport;single-organism metabolic process;mitochondrial ATP synthesis coupled electron transport;metabolic…	respiratory chain;mitochondrial inner membrane;mitochondrial envelope;envelope;intracellular membrane-bounded organelle;intracellular;mitochondrion;cytoplasm;organelle;macromolecular complex;mitochondrial membrane part;membrane-bounded organelle;organelle membrane;organelle inner membrane;oxidoreductase complex;respiratory chain complex III;intracellular organelle;organelle envelope;catalytic com…		K00417	QCR7:ubiquinol-cytochrome c reductase subunit 7;QCR7:ubiquinol-cytochrome c reductase subunit 7;QCR7:ubiquinol-cytochrome c reductase subunit 7;QCR7:ubiquinol-cytochrome c reductase subunit 7;QCR7:ubiquinol-cytochrome c reductase subunit 7;QCR7:ubiquinol-cytochrome c reductase subunit 7;QCR7:ubiquinol-cytochrome c reductase subunit 7;	Metabolic pathways ;Huntington's disease ;Oxidative phosphorylation ;Alzheimer's disease ;Parkinson's disease ;Non-alcoholic fatty liver disease (NAFLD) ;Cardiac muscle contraction ;	IPR003197;	Cytochrome b-c1 complex subunit 7;	Cluster 4	5.78571
EDN23730	154289952	ubiquinol-cytochrome c reductase complex ubiquinone-binding protein	1	mitochondria			transporter activity;ion transmembrane transporter activity;hydrogen ion transmembrane transporter activity;transmembrane transporter activity;oxidoreductase activity, acting on diphenols and related = substances as donors;monovalent inorganic cation transmembrane transporter activity;cation transmembrane transporter activity;catalytic activity;molecular_function;inorganic cation transmembrane tr…	K00418	QCR8:ubiquinol-cytochrome c reductase subunit 8;QCR8:ubiquinol-cytochrome c reductase subunit 8;QCR8:ubiquinol-cytochrome c reductase subunit 8;QCR8:ubiquinol-cytochrome c reductase subunit 8;QCR8:ubiquinol-cytochrome c reductase subunit 8;QCR8:ubiquinol-cytochrome c reductase subunit 8;QCR8:ubiquinol-cytochrome c reductase subunit 8;	Metabolic pathways ;Huntington's disease ;Oxidative phosphorylation ;Alzheimer's disease ;Parkinson's disease ;Non-alcoholic fatty liver disease (NAFLD) ;Cardiac muscle contraction ;	IPR004205;	Cytochrome b-c1 complex subunit 8;	Cluster 4	5.78571
EDN33389	154298092	glutamine synthetase	2	cytosol			molecular_function;catalytic activity;	K01915	glnA:glutamine synthetase [EC:6.3.1.2];glnA:glutamine synthetase [EC:6.3.1.2];glnA:glutamine synthetase [EC:6.3.1.2];glnA:glutamine synthetase [EC:6.3.1.2];glnA:glutamine synthetase [EC:6.3.1.2];glnA:glutamine synthetase [EC:6.3.1.2];glnA:glutamine synthetase [EC:6.3.1.2];glnA:glutamine synthetase [EC:6.3.1.2];glnA:glutamine synthetase [EC:6.3.1.2];glnA:glutamine synthetase [EC:6.3.1.2];	Metabolic pathways ;Microbial metabolism in diverse environments ;Biosynthesis of amino acids ;Arginine and proline metabolism ;Alanine, aspartate and glutamate metabolism ;Two-component system ;Glyoxylate and dicarboxylate metabolism ;Nitrogen metabolism ;GABAergic synapse ;Glutamatergic synapse ;	IPR008147;IPR008146;IPR014746;IPR027303;IPR027302;	Glutamine synthetase, beta-Grasp;Glutamine synthetase, catalytic domain;Glutamine synthetase/guanido kinase, catalytic domain;Glutamine synthetase, glycine-rich site;Glutamine synthetase, N-terminal conserved site;	Cluster 4	5.78571
EDN19663	154294950	hypothetical protein BC1G_13341	2	mitochondria	biological_process;metabolic process;			K01705	LYS4:homoaconitate hydratase [EC:4.2.1.36];LYS4:homoaconitate hydratase [EC:4.2.1.36];LYS4:homoaconitate hydratase [EC:4.2.1.36];LYS4:homoaconitate hydratase [EC:4.2.1.36];LYS4:homoaconitate hydratase [EC:4.2.1.36];LYS4:homoaconitate hydratase [EC:4.2.1.36];	Metabolic pathways ;Biosynthesis of antibiotics ;Microbial metabolism in diverse environments ;Biosynthesis of amino acids ;2-Oxocarboxylic acid metabolism ;Lysine biosynthesis ;	IPR001030;IPR000573;IPR004418;IPR018136;IPR015928;IPR015931;IPR015932;	Aconitase/3-isopropylmalate dehydratase large subunit, alpha/beta/alpha;Aconitase A/isopropylmalate dehydratase small subunit, swivel;Homoaconitase, mitochondrial;Aconitase family, 4Fe-4S cluster binding site;Aconitase/3-isopropylmalate dehydratase, swivel;Aconitase/3-isopropylmalate dehydratase large subunit, alpha/beta/alpha, subdomain 1/3;Aconitase/3-isopropylmalate dehydratase large subunit, …	Cluster 4	6.80556
EDN28508	154305520	cytochrome c	1	mitochondria			molecular_function;binding;cation binding;ion binding;transition metal ion binding;metal ion binding;iron ion binding;electron carrier activity;heterocyclic compound binding;organic cyclic compound binding;tetrapyrrole binding;heme binding;	K08738	CYC:cytochrome c;CYC:cytochrome c;CYC:cytochrome c;CYC:cytochrome c;CYC:cytochrome c;CYC:cytochrome c;CYC:cytochrome c;CYC:cytochrome c;CYC:cytochrome c;CYC:cytochrome c;CYC:cytochrome c;CYC:cytochrome c;CYC:cytochrome c;CYC:cytochrome c;CYC:cytochrome c;CYC:cytochrome c;CYC:cytochrome c;CYC:cytochrome c;CYC:cytochrome c;CYC:cytochrome c;CYC:cytochrome c;	Metabolic pathways ;Microbial metabolism in diverse environments ;Huntington's disease ;Alzheimer's disease ;Parkinson's disease ;Non-alcoholic fatty liver disease (NAFLD) ;Pathways in cancer ;Herpes simplex infection ;Tuberculosis ;Influenza A ;Two-component system ;Sulfur metabolism ;Legionellosis ;Colorectal cancer ;p53 signaling pathway ;Amyotrophic lateral sclerosis (ALS) ;Hepatitis B ;Apopt…	IPR009056;IPR002327;	Cytochrome c-like domain;Cytochrome c, class IA/ IB;	Cluster 4	6
EDN27727	154309195	hypothetical protein BC1G_07492	2	cytosol							IPR004046;IPR012340;IPR002547;IPR010987;	Glutathione S-transferase, C-terminal;Nucleic acid-binding, OB-fold;tRNA-binding domain;Glutathione S-transferase, C-terminal-like;	Cluster 4	6.53333
EDN26476	154310538	subunit IV of cytochrome c oxidase	2	mitochondria		organelle envelope;cell;cellular_component;envelope;intracellular membrane-bounded organelle;mitochondrion;intracellular;cytoplasmic part;cytoplasm;organelle;mitochondrial part;cell part;membrane-bounded organelle;intracellular organelle part;intracellular organelle;intracellular part;organelle part;mitochondrial envelope;	transporter activity;ion transmembrane transporter activity;hydrogen ion transmembrane transporter activity;transmembrane transporter activity;monovalent inorganic cation transmembrane transporter activity;cation transmembrane transporter activity;catalytic activity;heme-copper terminal oxidase activity;molecular_function;inorganic cation transmembrane transporter activity;substrate-specific tran…	K02265	COX5B:cytochrome c oxidase subunit 5b;COX5B:cytochrome c oxidase subunit 5b;COX5B:cytochrome c oxidase subunit 5b;COX5B:cytochrome c oxidase subunit 5b;COX5B:cytochrome c oxidase subunit 5b;COX5B:cytochrome c oxidase subunit 5b;COX5B:cytochrome c oxidase subunit 5b;	Metabolic pathways ;Huntington's disease ;Oxidative phosphorylation ;Alzheimer's disease ;Parkinson's disease ;Non-alcoholic fatty liver disease (NAFLD) ;Cardiac muscle contraction ;	IPR002124;	Cytochrome c oxidase, subunit Vb;	Cluster 4	5.91111
EDN32718	154299021	inorganic pyrophosphatase	2	cytosol,nuclear	biological_process;cellular process;metabolic process;cellular metabolic process;phosphorus metabolic process;phosphate-containing compound metabolic process;	intracellular;cell part;cell;intracellular part;cellular_component;cytoplasm;	molecular_function;binding;cation binding;ion binding;metal ion binding;magnesium ion binding;pyrophosphatase activity;hydrolase activity, acting on acid anhydrides;hydrolase activity;catalytic activity;hydrolase activity, acting on acid anhydrides, in = phosphorus-containing anhydrides;inorganic diphosphatase activity;	K01507	ppa:inorganic pyrophosphatase [EC:3.6.1.1];	Oxidative phosphorylation ;	IPR008162;	Inorganic pyrophosphatase;	Cluster 4	6
EDN23369	154322999	hypothetical protein BC1G_00842	5	cytosol			molecular_function;catalytic activity;	K11788	ADE5:phosphoribosylamine--glycine ligase / phosphoribosylformylglycinamidine cyclo-ligase [EC:6.3.4.13 6.3.3.1];ADE5:phosphoribosylamine--glycine ligase / phosphoribosylformylglycinamidine cyclo-ligase [EC:6.3.4.13 6.3.3.1];ADE5:phosphoribosylamine--glycine ligase / phosphoribosylformylglycinamidine cyclo-ligase [EC:6.3.4.13 6.3.3.1];ADE5:phosphoribosylamine--glycine ligase / phosphoribosylformyl…	Metabolic pathways ;Biosynthesis of secondary metabolites ;Biosynthesis of antibiotics ;Purine metabolism ;	IPR020559;IPR020562;IPR020560;IPR020561;IPR010918;IPR004733;IPR000728;IPR011761;IPR016185;IPR016188;IPR000115;IPR011054;IPR013816;IPR013815;	Phosphoribosylglycinamide synthetase, conserved site;Phosphoribosylglycinamide synthetase, N-terminal;Phosphoribosylglycinamide synthetase, C-domain;Phosphoribosylglycinamide synthetase, ATP-grasp (A) domain;AIR synthase-related protein, C-terminal domain;Phosphoribosylformylglycinamidine cyclo-ligase;AIR synthase related protein, N-terminal domain;ATP-grasp fold;Pre-ATP-grasp domain;PurM, N-term…	Cluster 4	7.15152
EDN29301	154304507	hypothetical protein BC1G_09129	1	extracellular				K14002	SCJ1:DnaJ-related protein SCJ1;	Protein processing in endoplasmic reticulum ;	IPR001305;IPR002939;IPR001623;IPR008971;	Heat shock protein DnaJ, cysteine-rich domain;Chaperone DnaJ, C-terminal;DnaJ domain;HSP40/DnaJ peptide-binding;	Cluster 5	5.94286
G3PDH	154298247	glyceraldehyde 3-phosphate dehydrogenase	6	cytosol	biological_process;single-organism metabolic process;metabolic process;oxidation-reduction process;		molecular_function;oxidoreductase activity, acting on the aldehyde or oxo group of = donors;oxidoreductase activity;catalytic activity;oxidoreductase activity, acting on the aldehyde or oxo group of = donors, NAD or NADP as acceptor;	K00134	GAPDH:glyceraldehyde 3-phosphate dehydrogenase [EC:1.2.1.12];GAPDH:glyceraldehyde 3-phosphate dehydrogenase [EC:1.2.1.12];GAPDH:glyceraldehyde 3-phosphate dehydrogenase [EC:1.2.1.12];GAPDH:glyceraldehyde 3-phosphate dehydrogenase [EC:1.2.1.12];GAPDH:glyceraldehyde 3-phosphate dehydrogenase [EC:1.2.1.12];GAPDH:glyceraldehyde 3-phosphate dehydrogenase [EC:1.2.1.12];GAPDH:glyceraldehyde 3-phosphate …	Metabolic pathways ;Biosynthesis of secondary metabolites ;Biosynthesis of antibiotics ;Microbial metabolism in diverse environments ;Biosynthesis of amino acids ;Carbon metabolism ;Alzheimer's disease ;Glycolysis / Gluconeogenesis ;Carbon fixation in photosynthetic organisms ;HIF-1 signaling pathway ;	IPR016040;IPR006424;IPR020830;IPR020831;IPR020829;IPR020828;	NAD(P)-binding domain;Glyceraldehyde-3-phosphate dehydrogenase, type I;Glyceraldehyde 3-phosphate dehydrogenase, active site;Glyceraldehyde/Erythrose phosphate dehydrogenase family;Glyceraldehyde 3-phosphate dehydrogenase, catalytic domain;Glyceraldehyde 3-phosphate dehydrogenase, NAD(P) binding domain;	Cluster 5	6.53333
EDN31907	154300406	hypothetical protein BC1G_11392	1	cytosol	monosaccharide catabolic process;organic substance catabolic process;carbohydrate metabolic process;hexose metabolic process;catabolic process;biological_process;carbohydrate catabolic process;single-organism carbohydrate metabolic process;single-organism carbohydrate catabolic process;metabolic process;glucose metabolic process;hexose catabolic process;organic substance metabolic process;monosac…	intracellular;cell part;cell;intracellular part;cellular_component;cytoplasm;	molecular_function;intramolecular transferase activity;intramolecular transferase activity, phosphotransferases;catalytic activity;isomerase activity;phosphoglycerate mutase activity;binding;cation binding;ion binding;transition metal ion binding;metal ion binding;manganese ion binding;	K15633	gpmI:2,3-bisphosphoglycerate-independent phosphoglycerate mutase [EC:5.4.2.12];gpmI:2,3-bisphosphoglycerate-independent phosphoglycerate mutase [EC:5.4.2.12];gpmI:2,3-bisphosphoglycerate-independent phosphoglycerate mutase [EC:5.4.2.12];gpmI:2,3-bisphosphoglycerate-independent phosphoglycerate mutase [EC:5.4.2.12];gpmI:2,3-bisphosphoglycerate-independent phosphoglycerate mutase [EC:5.4.2.12];gpmI…	Metabolic pathways ;Biosynthesis of secondary metabolites ;Biosynthesis of antibiotics ;Microbial metabolism in diverse environments ;Biosynthesis of amino acids ;Carbon metabolism ;Glycine, serine and threonine metabolism ;Glycolysis / Gluconeogenesis ;Methane metabolism ;	IPR006124;IPR017849;IPR017850;IPR005995;IPR011258;	Metalloenzyme;Alkaline phosphatase-like, alpha/beta/alpha;Alkaline-phosphatase-like, core domain;Phosphoglycerate mutase, 2,3-bisphosphoglycerate-independent;BPG-independent PGAM, N-terminal;	Cluster 5	7
EDN22523	154315635	dnaK-type molecular chaperone BiP	8	extracellular				K09490	HSPA5:heat shock 70kDa protein 5;HSPA5:heat shock 70kDa protein 5;HSPA5:heat shock 70kDa protein 5;HSPA5:heat shock 70kDa protein 5;	Protein processing in endoplasmic reticulum ;Protein export ;Prion diseases ;Thyroid hormone synthesis ;	IPR013126;IPR018181;IPR029047;IPR029048;	Heat shock protein 70 family;Heat shock protein 70, conserved site;Heat shock protein 70kD, peptide-binding domain;Heat shock protein 70kD, C-terminal domain;	Cluster 5	5.74286
EDN30230	154303110	hypothetical protein BC1G_09575	1	cytosol				K09503	DNAJA2:DnaJ homolog subfamily A member 2;	Protein processing in endoplasmic reticulum ;	IPR018253;IPR012724;IPR001623;IPR001305;IPR002939;IPR008971;	DnaJ domain, conserved site;Chaperone DnaJ;DnaJ domain;Heat shock protein DnaJ, cysteine-rich domain;Chaperone DnaJ, C-terminal;HSP40/DnaJ peptide-binding;	Cluster 5	6.46154
EDN33500	154298057	conserved hypothetical protein	3	mitochondria							IPR013126;	Heat shock protein 70 family;	Cluster 5	5.74286
EDN18390	154296908	hypothetical protein BC1G_12543	6	endoplasmic reticulum				K09486	HYOU1:hypoxia up-regulated 1;	Protein processing in endoplasmic reticulum ;	IPR029048;IPR013126;	Heat shock protein 70kD, C-terminal domain;Heat shock protein 70 family;	Cluster 5	6.75
HSP60	154303540	heat shock protein 60	3	mitochondria	biological_process;cellular process;cellular macromolecule metabolic process;metabolic process;organic substance metabolic process;cellular protein metabolic process;protein metabolic process;macromolecule metabolic process;cellular metabolic process;primary metabolic process;protein folding;	intracellular;cell part;cell;intracellular part;cellular_component;cytoplasm;	purine ribonucleotide binding;anion binding;ribonucleotide binding;small molecule binding;ion binding;ribonucleoside binding;purine ribonucleoside triphosphate binding;carbohydrate derivative binding;adenyl ribonucleotide binding;nucleoside phosphate binding;molecular_function;nucleotide binding;nucleoside binding;adenyl nucleotide binding;heterocyclic compound binding;binding;purine nucleoside b…	K04077	groEL:chaperonin GroEL;groEL:chaperonin GroEL;groEL:chaperonin GroEL;groEL:chaperonin GroEL;	RNA degradation ;Tuberculosis ;Legionellosis ;Type I diabetes mellitus ;	IPR002423;IPR001844;IPR027413;IPR027409;IPR018370;	Chaperonin Cpn60/TCP-1 family;Chaperonin Cpn60;GroEL-like equatorial domain;GroEL-like apical domain;Chaperonin Cpn60, conserved site;	Cluster 5	5.8
EDN33298	154298396	hypothetical protein BC1G_11653	1	cytosol			protein binding;molecular_function;binding;heat shock protein binding;unfolded protein binding;				IPR012724;IPR001305;IPR002939;IPR008971;IPR001623;	Chaperone DnaJ;Heat shock protein DnaJ, cysteine-rich domain;Chaperone DnaJ, C-terminal;HSP40/DnaJ peptide-binding;DnaJ domain;	Cluster 5	5.72727
EDN19758	154294784	peptidyl-prolyl cis-trans isomerase	3	cytosol	cellular macromolecule metabolic process;cellular process;biological_process;peptidyl-proline modification;peptidyl-amino acid modification;metabolic process;macromolecule modification;organic substance metabolic process;cellular protein metabolic process;protein modification process;cellular protein modification process;cellular metabolic process;macromolecule metabolic process;protein metabolic…		molecular_function;catalytic activity;isomerase activity;cis-trans isomerase activity;peptidyl-prolyl cis-trans isomerase activity;				IPR029000;IPR011990;IPR002130;IPR013026;IPR013105;IPR019734;IPR020892;	Cyclophilin-like domain;Tetratricopeptide-like helical domain;Cyclophilin-type peptidyl-prolyl cis-trans isomerase domain;Tetratricopeptide repeat-containing domain;Tetratricopeptide TPR2;Tetratricopeptide repeat;Cyclophilin-type peptidyl-prolyl cis-trans isomerase, conserved site;	Cluster 5	6.5641
EDN30735	154302177	hypothetical protein BC1G_09769	2	cytosol				K09489	HSPA4:heat shock 70kDa protein 4;	Antigen processing and presentation ;	IPR018181;IPR013126;IPR029047;IPR029048;	Heat shock protein 70, conserved site;Heat shock protein 70 family;Heat shock protein 70kD, peptide-binding domain;Heat shock protein 70kD, C-terminal domain;	Cluster 5	5.96842
enolase	154323902	enolase	4	cytosol	monosaccharide catabolic process;organic substance catabolic process;cellular process;carbohydrate metabolic process;hexose metabolic process;catabolic process;generation of precursor metabolites and energy;biological_process;carbohydrate catabolic process;single-organism carbohydrate metabolic process;single-organism carbohydrate catabolic process;metabolic process;glucose catabolic process;gluc…	intracellular;cytosolic part;cytoplasmic part;protein complex;cytoplasm;catalytic complex;macromolecular complex;cell part;cell;intracellular part;cellular_component;cytosol;phosphopyruvate hydratase complex;	molecular_function;binding;cation binding;ion binding;metal ion binding;magnesium ion binding;carbon-oxygen lyase activity;hydro-lyase activity;catalytic activity;lyase activity;phosphopyruvate hydratase activity;	K01689	ENO:enolase [EC:4.2.1.11];ENO:enolase [EC:4.2.1.11];ENO:enolase [EC:4.2.1.11];ENO:enolase [EC:4.2.1.11];ENO:enolase [EC:4.2.1.11];ENO:enolase [EC:4.2.1.11];ENO:enolase [EC:4.2.1.11];ENO:enolase [EC:4.2.1.11];ENO:enolase [EC:4.2.1.11];ENO:enolase [EC:4.2.1.11];	Metabolic pathways ;Biosynthesis of secondary metabolites ;Biosynthesis of antibiotics ;Microbial metabolism in diverse environments ;Biosynthesis of amino acids ;Carbon metabolism ;RNA degradation ;Glycolysis / Gluconeogenesis ;Methane metabolism ;HIF-1 signaling pathway ;	IPR020809;IPR020810;IPR020811;IPR029017;IPR000941;IPR029065;	Enolase, conserved site;Enolase, C-terminal;Enolase, N-terminal;Enolase N-terminal domain-like;Enolase;Enolase C-terminal domain-like;	Cluster 5	6.53333
EDN19116	154295774	phosphoglycerate kinase	3	cytosol	monosaccharide catabolic process;organic substance catabolic process;cellular process;carbohydrate metabolic process;hexose metabolic process;catabolic process;generation of precursor metabolites and energy;biological_process;carbohydrate catabolic process;single-organism carbohydrate metabolic process;single-organism carbohydrate catabolic process;metabolic process;glucose catabolic process;gluc…		molecular_function;kinase activity;phosphotransferase activity, carboxyl group as acceptor;catalytic activity;transferase activity;transferase activity, transferring phosphorus-containing groups;phosphoglycerate kinase activity;	K00927	PGK:phosphoglycerate kinase [EC:2.7.2.3];PGK:phosphoglycerate kinase [EC:2.7.2.3];PGK:phosphoglycerate kinase [EC:2.7.2.3];PGK:phosphoglycerate kinase [EC:2.7.2.3];PGK:phosphoglycerate kinase [EC:2.7.2.3];PGK:phosphoglycerate kinase [EC:2.7.2.3];PGK:phosphoglycerate kinase [EC:2.7.2.3];PGK:phosphoglycerate kinase [EC:2.7.2.3];	Metabolic pathways ;Biosynthesis of secondary metabolites ;Biosynthesis of antibiotics ;Microbial metabolism in diverse environments ;Biosynthesis of amino acids ;Carbon metabolism ;Glycolysis / Gluconeogenesis ;Carbon fixation in photosynthetic organisms ;	IPR001576;IPR015911;IPR015901;IPR015824;	Phosphoglycerate kinase;Phosphoglycerate kinase, conserved site;Phosphoglycerate kinase, C-terminal;Phosphoglycerate kinase, N-terminal;	Cluster 5	5.78571
EDN20508	154293416	hypothetical protein BC1G_14334	1	cytosol,nuclear				K03237	EIF2S1:translation initiation factor 2 subunit 1;EIF2S1:translation initiation factor 2 subunit 1;EIF2S1:translation initiation factor 2 subunit 1;EIF2S1:translation initiation factor 2 subunit 1;EIF2S1:translation initiation factor 2 subunit 1;EIF2S1:translation initiation factor 2 subunit 1;EIF2S1:translation initiation factor 2 subunit 1;	RNA transport ;Protein processing in endoplasmic reticulum ;Non-alcoholic fatty liver disease (NAFLD) ;Herpes simplex infection ;Influenza A ;Hepatitis C ;Measles ;	IPR003029;IPR024054;IPR024055;IPR012340;IPR011488;IPR022967;	Ribosomal protein S1, RNA-binding domain;Translation initiation factor 2, alpha subunit, middle domain;Translation initiation factor 2, alpha subunit, C-terminal;Nucleic acid-binding, OB-fold;Translation initiation factor 2, alpha subunit;RNA-binding domain, S1;	Cluster 6	20.6957
nip1	229488260	EIF3C_BOTFB RecName: Full=Eukaryotic translation initiation factor 3 subunit C; Short=eIF3c; AltName: Full=Eukaryotic translation initiation factor 3 93 kDa subunit homolog; Short=eIF3 p93; AltName: Full=Translation initiation fac	2	nuclear			molecular_function;binding;protein binding;	K03252	EIF3C:translation initiation factor 3 subunit C;	RNA transport ;	IPR011991;IPR000717;IPR027516;IPR008905;	Winged helix-turn-helix DNA-binding domain;Proteasome component (PCI) domain;Eukaryotic translation initiation factor 3 subunit C;Eukaryotic translation initiation factor 3 subunit C, N-terminal domain;	Cluster 6	18.4656
EDN33407	154298128	eukaryotic translation initiation factor eIF-2	2	nuclear	gene expression;organic substance biosynthetic process;biosynthetic process;cellular process;macromolecule biosynthetic process;cellular macromolecule metabolic process;translation;biological_process;cellular macromolecule biosynthetic process;metabolic process;organic substance metabolic process;cellular protein metabolic process;cellular biosynthetic process;cellular metabolic process;macromole…		molecular_function;binding;heterocyclic compound binding;RNA binding;organic cyclic compound binding;nucleic acid binding;translation factor activity, nucleic acid binding;translation initiation factor activity;	K03238	EIF2S2:translation initiation factor 2 subunit 2;	RNA transport ;	IPR002735;IPR016189;IPR016190;	Translation initiation factor IF2/IF5;Translation initiation factor IF2/IF5, N-terminal;Translation initiation factor IF2/IF5, zinc-binding;	Cluster 6	20.6957
int6	229463754	hypothetical protein BC1G_13956	1	cytosol,nuclear				K03250	EIF3E:translation initiation factor 3 subunit E;EIF3E:translation initiation factor 3 subunit E;	RNA transport ;Hepatitis C ;	IPR016650;IPR019010;IPR011991;IPR000717;	Eukaryotic translation initiation factor 3 subunit E;Eukaryotic translation initiation factor 3 subunit E, N-terminal;Winged helix-turn-helix DNA-binding domain;Proteasome component (PCI) domain;	Cluster 6	20.4828
BC1G_03240	229463757	hypothetical protein BC1G_03240	1	nuclear			molecular_function;binding;protein binding;	K03247	EIF3H:translation initiation factor 3 subunit H;EIF3H:translation initiation factor 3 subunit H;	RNA transport ;Measles ;	IPR027524;IPR000555;	Eukaryotic translation initiation factor 3 subunit H;JAB1/MPN/MOV34 metalloenzyme domain;	Cluster 6	18.671
nop58	206558267	nucleolar protein	1	cytosol				K14565	NOP58:nucleolar protein 58;	Ribosome biogenesis in eukaryotes ;	IPR002687;IPR012976;IPR012974;	Nop domain;NOSIC;NOP5, N-terminal;	Cluster 7	4.54545
nop7	229891427	hypothetical protein BC1G_13323	1	nuclear							IPR001357;IPR010613;	BRCT domain;Pescadillo;	Cluster 7	4.42647
EDN28907	154305357	hypothetical protein BC1G_08973	1	mitochondria	nitrogen compound metabolic process;gene expression;cellular aromatic compound metabolic process;RNA metabolic process;cellular macromolecule metabolic process;nucleic acid metabolic process;cellular process;cellular nitrogen compound metabolic process;biological_process;nucleobase-containing compound metabolic process;organic cyclic compound metabolic process;metabolic process;organic substance …						IPR002501;IPR014780;IPR020103;	Pseudouridine synthase II;tRNA pseudouridine synthase II, TruB;Pseudouridine synthase, catalytic domain;	Cluster 7	5
EDN31184	154319706	hypothetical protein BC1G_02334	1	cytosol,nuclear			molecular_function;binding;protein binding;	K14554	UTP21:U3 small nucleolar RNA-associated protein 21;	Ribosome biogenesis in eukaryotes ;	IPR015943;IPR007319;IPR017986;IPR019775;IPR001680;IPR011047;	WD40/YVTN repeat-like-containing domain;Small-subunit processome, Utp21;WD40-repeat-containing domain;WD40 repeat, conserved site;WD40 repeat;Quinonprotein alcohol dehydrogenase-like superfamily;	Cluster 7	4.69091
EDN23435	154323131	hypothetical protein BC1G_00908	1	nuclear	gene expression;nitrogen compound metabolic process;organic substance biosynthetic process;cellular aromatic compound metabolic process;nucleic acid metabolic process;cellular macromolecule metabolic process;cellular nitrogen compound metabolic process;cellular macromolecule biosynthetic process;heterocycle biosynthetic process;cellular metabolic process;macromolecule metabolic process;aromatic c…	intracellular;organelle;membrane-bounded organelle;cell part;cell;intracellular organelle;intracellular part;cellular_component;intracellular membrane-bounded organelle;nucleus;	molecular_function;binding;heterocyclic compound binding;organic cyclic compound binding;nucleic acid binding;DNA binding;RNA polymerase activity;nucleotidyltransferase activity;catalytic activity;transferase activity;transferase activity, transferring phosphorus-containing groups;DNA-directed RNA polymerase activity;	K03005	RPA49:DNA-directed RNA polymerase I subunit RPA49;RPA49:DNA-directed RNA polymerase I subunit RPA49;RPA49:DNA-directed RNA polymerase I subunit RPA49;RPA49:DNA-directed RNA polymerase I subunit RPA49;	Metabolic pathways ;Purine metabolism ;Pyrimidine metabolism ;RNA polymerase ;	IPR009668;	RNA polymerase I associated factor, A49-like;	Cluster 7	5.16667
EDN20852	154293124	hypothetical protein BC1G_14514	1	cytosol				K11090	LA:lupus La protein;	Systemic lupus erythematosus ;	IPR002344;IPR006630;IPR011991;	Lupus La protein;RNA-binding protein Lupus La;Winged helix-turn-helix DNA-binding domain;	Cluster 7	5
EDN27825	154308958	hypothetical protein BC1G_08007	2	nuclear			molecular_function;binding;heterocyclic compound binding;organic cyclic compound binding;nucleic acid binding;				IPR012677;IPR000504;	Nucleotide-binding alpha-beta plait domain;RNA recognition motif domain;	Cluster 7	5
EDN28559	154320412	hypothetical protein BC1G_01678	1	nuclear							IPR011545;IPR014014;IPR014001;IPR001650;IPR027417;	DEAD/DEAH box helicase domain;RNA helicase, DEAD-box type, Q motif;Helicase superfamily 1/2, ATP-binding domain;Helicase, C-terminal;P-loop containing nucleoside triphosphate hydrolase;	Cluster 7	4.93333
EDN31832	154300256	histone H2B	11	nuclear		chromosome;cell;cellular_component;intracellular;protein complex;intracellular non-membrane-bounded organelle;organelle;DNA bending complex;protein-DNA complex;non-membrane-bounded organelle;macromolecular complex;intracellular organelle part;cell part;chromosomal part;intracellular organelle;intracellular part;organelle part;chromatin;DNA packaging complex;nucleosome;membrane-bounded organelle;i…	molecular_function;binding;heterocyclic compound binding;organic cyclic compound binding;nucleic acid binding;DNA binding;	K11252	H2B:histone H2B;H2B:histone H2B;H2B:histone H2B;	Viral carcinogenesis ;Alcoholism ;Systemic lupus erythematosus ;	IPR007125;IPR000558;IPR009072;	Histone core;Histone H2B;Histone-fold;	Cluster 8	4.7619
hta1	160332370	histone H2A	3	nuclear			protein binding;molecular_function;binding;protein dimerization activity;protein heterodimerization activity;	K11251	H2A:histone H2A;H2A:histone H2A;	Alcoholism ;Systemic lupus erythematosus ;	IPR009072;IPR002119;IPR007125;	Histone-fold;Histone H2A;Histone core;	Cluster 8	4.7619
EDN21277	154292496	hypothetical protein BC1G_14887	1	nuclear			molecular_function;binding;protein binding;	K11423	SETD2:histone-lysine N-methyltransferase SETD2 [EC:2.1.1.43];	Lysine degradation ;	IPR006560;IPR001202;IPR001214;IPR003616;IPR025788;IPR013257;	AWS domain;WW domain;SET domain;Post-SET domain;Histone-lysine N-methyltransferase, SET2, fungi;SRI, Set2 Rpb1 interacting;	Cluster 8	5
EDN29260	154304425	hypothetical protein BC1G_09088	1	nuclear							IPR013953;IPR013719;IPR000994;IPR029149;IPR029148;	FACT complex subunit Spt16p/Cdc68p;Domain of unknown function DUF1747;Peptidase M24, structural domain;Creatinase/Aminopeptidase P/Spt16, N-terminal;FACT complex subunit Spt16, N-terminal lobe domain;	Cluster 8	4.02778
EDN19896	154294521	hypothetical protein BC1G_13863	1	nuclear				K11304	TIP60:histone acetyltransferase HTATIP [EC:2.3.1.48];	HTLV-I infection ;	IPR002717;IPR016197;IPR016181;IPR025995;	MOZ/SAS-like protein;Chromo domain-like;Acyl-CoA N-acyltransferase;RNA binding activity-knot of a chromodomain;	Cluster 8	5
EDN26924	154310045	hypothetical protein BC1G_06943	1	cytosol	biological_process;chromosome organization;organelle organization;cellular process;single-organism process;single-organism cellular process;chromatin organization;cellular component organization or biogenesis;cellular component organization;chromatin assembly or disassembly;	intracellular;organelle;membrane-bounded organelle;cell part;cell;intracellular organelle;intracellular part;cellular_component;intracellular membrane-bounded organelle;nucleus;					IPR006818;	Histone chaperone, ASF1-like;	Cluster 8	5
EDN23371	154323003	hypothetical protein BC1G_00844	2	nuclear			molecular_function;binding;heterocyclic compound binding;organic cyclic compound binding;nucleic acid binding;DNA binding;				IPR007125;IPR000164;IPR009072;	Histone core;Histone H3/CENP-A;Histone-fold;	Cluster 8	4.28571
EDN33465	154297987	hypothetical protein BC1G_12146	1	cytosol	biological_process;response to stress;response to stimulus;response to oxidative stress;single-organism metabolic process;metabolic process;oxidation-reduction process;		molecular_function;antioxidant activity;peroxidase activity;oxidoreductase activity;catalytic activity;oxidoreductase activity, acting on peroxide as acceptor;catalase activity;binding;heterocyclic compound binding;organic cyclic compound binding;tetrapyrrole binding;heme binding;	K03781	katE:catalase [EC:1.11.1.6];katE:catalase [EC:1.11.1.6];katE:catalase [EC:1.11.1.6];katE:catalase [EC:1.11.1.6];katE:catalase [EC:1.11.1.6];katE:catalase [EC:1.11.1.6];katE:catalase [EC:1.11.1.6];	Biosynthesis of secondary metabolites ;Biosynthesis of antibiotics ;Peroxisome ;Tryptophan metabolism ;Glyoxylate and dicarboxylate metabolism ;FoxO signaling pathway ;Amyotrophic lateral sclerosis (ALS) ;	IPR020835;IPR018028;IPR011614;	Catalase-like domain;Catalase, mono-functional, haem-containing;Catalase core domain;	Cluster 9	3
sod1	154322431	superoxide dismutase Cu-Zn	1	cytosol	biological_process;single-organism metabolic process;metabolic process;oxidation-reduction process;		molecular_function;antioxidant activity;oxidoreductase activity, acting on superoxide radicals as acceptor;oxidoreductase activity;catalytic activity;superoxide dismutase activity;	K04565	SOD1:superoxide dismutase, Cu-Zn family [EC:1.15.1.1];SOD1:superoxide dismutase, Cu-Zn family [EC:1.15.1.1];SOD1:superoxide dismutase, Cu-Zn family [EC:1.15.1.1];SOD1:superoxide dismutase, Cu-Zn family [EC:1.15.1.1];	Huntington's disease ;Peroxisome ;Amyotrophic lateral sclerosis (ALS) ;Prion diseases ;	IPR001424;IPR018152;	Superoxide dismutase, copper/zinc binding domain;Superoxide dismutase, copper/zinc, binding site;	Cluster 9	2.4
EDN29899	154319975	hypothetical protein BC1G_01968	1	cytosol			molecular_function;antioxidant activity;peroxidase activity;oxidoreductase activity;catalytic activity;oxidoreductase activity, acting on peroxide as acceptor;catalase activity;	K03781	katE:catalase [EC:1.11.1.6];katE:catalase [EC:1.11.1.6];katE:catalase [EC:1.11.1.6];katE:catalase [EC:1.11.1.6];katE:catalase [EC:1.11.1.6];katE:catalase [EC:1.11.1.6];katE:catalase [EC:1.11.1.6];	Biosynthesis of secondary metabolites ;Biosynthesis of antibiotics ;Peroxisome ;Tryptophan metabolism ;Glyoxylate and dicarboxylate metabolism ;FoxO signaling pathway ;Amyotrophic lateral sclerosis (ALS) ;	IPR011614;IPR010582;IPR002226;IPR020835;IPR024708;IPR018028;	Catalase core domain;Catalase immune-responsive domain;Catalase haem-binding site;Catalase-like domain;Catalase active site;Catalase, mono-functional, haem-containing;	Cluster 9	3
EDN28791	154320876	manganese superoxide dismutase	1	mitochondria	biological_process;cellular process;metabolic process;reactive oxygen species metabolic process;cellular metabolic process;superoxide metabolic process;single-organism metabolic process;oxidation-reduction process;		molecular_function;antioxidant activity;oxidoreductase activity, acting on superoxide radicals as acceptor;oxidoreductase activity;catalytic activity;superoxide dismutase activity;binding;cation binding;ion binding;metal ion binding;	K04564	SOD2:superoxide dismutase, Fe-Mn family [EC:1.15.1.1];SOD2:superoxide dismutase, Fe-Mn family [EC:1.15.1.1];SOD2:superoxide dismutase, Fe-Mn family [EC:1.15.1.1];	Huntington's disease ;Peroxisome ;FoxO signaling pathway ;	IPR019831;IPR019833;IPR019832;IPR001189;	Manganese/iron superoxide dismutase, N-terminal;Manganese/iron superoxide dismutase, binding site;Manganese/iron superoxide dismutase, C-terminal;Manganese/iron superoxide dismutase;	Cluster 9	2.7
EDN22206	154291241	hypothetical protein BC1G_15110	1	mitochondria				K13303	SGK2:serum/glucocorticoid-regulated kinase 2 [EC:2.7.11.1];SGK2:serum/glucocorticoid-regulated kinase 2 [EC:2.7.11.1];	PI3K-Akt signaling pathway ;FoxO signaling pathway ;	IPR008271;IPR011009;IPR002290;IPR000719;IPR017441;	Serine/threonine-protein kinase, active site;Protein kinase-like domain;Serine/threonine/dual specificity protein kinase, catalytic domain;Protein kinase domain;Protein kinase, ATP binding site;	Cluster 9	2.4
EDN32693	154299240	hypothetical protein BC1G_11798	1	nuclear							IPR027417;IPR029295;IPR014978;IPR014001;IPR014012;IPR013999;IPR001650;IPR000330;IPR001487;IPR018359;	P-loop containing nucleoside triphosphate hydrolase;Snf2 ATP coupling domain;Glutamine-Leucine-Glutamine, QLQ;Helicase superfamily 1/2, ATP-binding domain;Helicase/SANT-associated, DNA binding;HAS subgroup;Helicase, C-terminal;SNF2-related;Bromodomain;Bromodomain, conserved site;	Cluster 10	2.8022
EDN26392	154310843	conserved hypothetical protein	3	cytosol							IPR004000;IPR020902;	Actin family;Actin/actin-like conserved site;	Cluster 10	2.7
EDN19739	154294746	actin related protein 2/3 complex, subunit 4	1	mitochondria				K05755	ARPC4:actin related protein 2/3 complex, subunit 4;ARPC4:actin related protein 2/3 complex, subunit 4;ARPC4:actin related protein 2/3 complex, subunit 4;ARPC4:actin related protein 2/3 complex, subunit 4;ARPC4:actin related protein 2/3 complex, subunit 4;ARPC4:actin related protein 2/3 complex, subunit 4;	Regulation of actin cytoskeleton ;Salmonella infection ;Fc gamma R-mediated phagocytosis ;Shigellosis ;Bacterial invasion of epithelial cells ;Pathogenic Escherichia coli infection ;	IPR008384;	Actin-related protein 2/3 complex subunit 4;	Cluster 10	2.7
EDN23017	154290236	hypothetical protein BC1G_15720	1	mitochondria							IPR022812;IPR020850;IPR027417;IPR030381;IPR019762;IPR000375;IPR001401;	Dynamin superfamily;GTPase effector domain, GED;P-loop containing nucleoside triphosphate hydrolase;Dynamin-type guanine nucleotide-binding (G) domain;Dynamin, GTPase region, conserved site;Dynamin central domain;Dynamin, GTPase domain;	Cluster 10	3
EDN24879	154313199	hypothetical protein BC1G_05601	1	cytosol,nuclear							IPR009060;IPR015940;IPR000261;IPR002048;IPR000449;IPR011992;	UBA-like;Ubiquitin-associated/translation elongation factor EF1B, N-terminal, eukaryote;EPS15 homology (EH);EF-hand domain;Ubiquitin-associated domain/translation elongation factor EF-Ts, N-terminal;EF-hand domain pair;	Cluster 10	2.4
EDN18845	154318022	hypothetical protein BC1G_02994	2	cytosol,nuclear							IPR007526;IPR017884;IPR001005;IPR009057;IPR011991;	SWIRM domain;SANT domain;SANT/Myb domain;Homeodomain-like;Winged helix-turn-helix DNA-binding domain;	Cluster 10	2.4
EDN28828	154305199	hypothetical protein BC1G_08894	1	cytosol	regulation of gene expression;gene expression;nitrogen compound metabolic process;organic substance biosynthetic process;cellular aromatic compound metabolic process;regulation of nitrogen compound metabolic process;regulation of RNA metabolic process;nucleic acid metabolic process;cellular macromolecule metabolic process;regulation of metabolic process;regulation of primary metabolic process;reg…	intracellular;organelle;membrane-bounded organelle;cell part;cell;intracellular organelle;intracellular part;cellular_component;intracellular membrane-bounded organelle;nucleus;		K03140	TAF14:transcription initiation factor TFIID/TFIIF subunit;	Basal transcription factors ;	IPR005033;	YEATS;	Cluster 10	2.4
EDN24181	154289637	hypothetical protein BC1G_16097	1	cytosol	macromolecule localization;cellular macromolecule localization;cellular process;single-organism process;single-organism cellular process;intracellular transport;protein transport;establishment of localization;establishment of protein localization;cellular localization;biological_process;protein localization;transport;establishment of localization in cell;cellular protein localization;organic subs…			K04646	CLTC:clathrin heavy chain;CLTC:clathrin heavy chain;CLTC:clathrin heavy chain;CLTC:clathrin heavy chain;CLTC:clathrin heavy chain;CLTC:clathrin heavy chain;	Huntington's disease ;Endocytosis ;Lysosome ;Synaptic vesicle cycle ;Bacterial invasion of epithelial cells ;Endocrine and other factor-regulated calcium reabsorption ;	IPR012331;IPR001473;IPR016025;IPR016024;IPR000547;IPR011990;	Clathrin, heavy chain, linker;Clathrin, heavy chain, propeller, N-terminal;Clathrin, heavy chain, linker/propeller domain;Armadillo-type fold;Clathrin, heavy chain/VPS, 7-fold repeat;Tetratricopeptide-like helical domain;	Cluster 10	2.4
EDN32084	154319019	hypothetical protein BC1G_02461	2	nuclear			molecular_function;pyrophosphatase activity;nucleoside-triphosphatase activity;hydrolase activity, acting on acid anhydrides;hydrolase activity;catalytic activity;hydrolase activity, acting on acid anhydrides, in = phosphorus-containing anhydrides;GTPase activity;purine ribonucleotide binding;anion binding;ribonucleotide binding;small molecule binding;ion binding;ribonucleoside binding;purine rib…	K17065	DNM1L:dynamin 1-like protein [EC:3.6.5.5];	TNF signaling pathway ;	IPR019762;IPR022812;IPR000375;IPR001401;IPR003130;IPR020850;IPR027417;IPR030381;	Dynamin, GTPase region, conserved site;Dynamin superfamily;Dynamin central domain;Dynamin, GTPase domain;Dynamin GTPase effector;GTPase effector domain, GED;P-loop containing nucleoside triphosphate hydrolase;Dynamin-type guanine nucleotide-binding (G) domain;	Cluster 10	2.4
EDN17813	154323984	actin related protein 2/3 complex subunit	2	cytosol			molecular_function;binding;protein binding;	K05757	ARPC1A_B:actin related protein 2/3 complex, subunit 1A/1B;ARPC1A_B:actin related protein 2/3 complex, subunit 1A/1B;ARPC1A_B:actin related protein 2/3 complex, subunit 1A/1B;ARPC1A_B:actin related protein 2/3 complex, subunit 1A/1B;ARPC1A_B:actin related protein 2/3 complex, subunit 1A/1B;ARPC1A_B:actin related protein 2/3 complex, subunit 1A/1B;	Regulation of actin cytoskeleton ;Salmonella infection ;Fc gamma R-mediated phagocytosis ;Shigellosis ;Bacterial invasion of epithelial cells ;Pathogenic Escherichia coli infection ;	IPR001680;IPR017986;IPR015943;	WD40 repeat;WD40-repeat-containing domain;WD40/YVTN repeat-like-containing domain;	Cluster 10	3
EDN30186	154303365	hypothetical protein BC1G_09431	1	nuclear	regulation of cellular component biogenesis;protein polymerization;actin cytoskeleton organization;regulation of cellular component size;protein complex subunit organization;cellular component biogenesis;single-organism cellular process;protein complex biogenesis;macromolecular complex subunit organization;cellular protein complex assembly;regulation of actin filament length;regulation of actin f…	cytoskeletal part;cell;cellular_component;actin cytoskeleton;intracellular;protein complex;intracellular non-membrane-bounded organelle;organelle;macromolecular complex;non-membrane-bounded organelle;intracellular organelle part;cell part;intracellular organelle;intracellular part;organelle part;cytoskeleton;Arp2/3 protein complex;		K05754	ARPC5:actin related protein 2/3 complex, subunit 5;ARPC5:actin related protein 2/3 complex, subunit 5;ARPC5:actin related protein 2/3 complex, subunit 5;ARPC5:actin related protein 2/3 complex, subunit 5;ARPC5:actin related protein 2/3 complex, subunit 5;ARPC5:actin related protein 2/3 complex, subunit 5;	Regulation of actin cytoskeleton ;Salmonella infection ;Fc gamma R-mediated phagocytosis ;Shigellosis ;Bacterial invasion of epithelial cells ;Pathogenic Escherichia coli infection ;	IPR006789;	Actin-related protein 2/3 complex subunit 5;	Cluster 10	2.7
EDN21842	154291717	cytoskeleton assembly control protein	2	nuclear			protein binding;cytoskeletal protein binding;molecular_function;binding;actin binding;				IPR011417;IPR002558;	AP180 N-terminal homology (ANTH) domain;I/LWEQ domain;	Cluster 10	3
EDN22392	154290896	conserved hypothetical protein	1	cytoskeleton	macromolecule localization;cellular macromolecule localization;cellular process;single-organism process;single-organism cellular process;intracellular transport;protein transport;establishment of localization;establishment of protein localization;cellular localization;biological_process;protein localization;transport;establishment of localization in cell;cellular protein localization;organic subs…	coated membrane;cell;cellular_component;AP-type membrane coat adaptor complex;membrane coat;clathrin coat;intracellular;protein complex;cytoplasmic part;cytoplasm;membrane;macromolecular complex;cell part;intracellular part;membrane part;clathrin adaptor complex;		K12393	AP1M:AP-1 complex subunit mu;	Lysosome ;	IPR008968;IPR028565;IPR018240;IPR001392;	Clathrin adaptor, mu subunit, C-terminal;Mu homology domain;Clathrin adaptor, mu subunit, conserved site;Clathrin adaptor, mu subunit;	Cluster 10	3
myoA	154299861	hypothetical protein BC1G_10821	1	nuclear		cytoskeletal part;cell;cellular_component;actin cytoskeleton;intracellular;protein complex;intracellular non-membrane-bounded organelle;organelle;macromolecular complex;non-membrane-bounded organelle;intracellular organelle part;cell part;intracellular organelle;intracellular part;organelle part;cytoskeleton;myosin complex;	molecular_function;pyrophosphatase activity;nucleoside-triphosphatase activity;hydrolase activity, acting on acid anhydrides;hydrolase activity;catalytic activity;hydrolase activity, acting on acid anhydrides, in = phosphorus-containing anhydrides;motor activity;purine ribonucleotide binding;anion binding;ribonucleotide binding;small molecule binding;ion binding;ribonucleoside binding;purine ribo…				IPR010926;IPR027417;IPR001609;IPR001452;	Myosin tail 2;P-loop containing nucleoside triphosphate hydrolase;Myosin head, motor domain;SH3 domain;	Cluster 10	3
EDN19825	154294566	hypothetical protein BC1G_13753	2	cytoskeleton	biological_process;metabolic process;			K01702	LEU1:3-isopropylmalate dehydratase [EC:4.2.1.33];LEU1:3-isopropylmalate dehydratase [EC:4.2.1.33];LEU1:3-isopropylmalate dehydratase [EC:4.2.1.33];LEU1:3-isopropylmalate dehydratase [EC:4.2.1.33];LEU1:3-isopropylmalate dehydratase [EC:4.2.1.33];	Metabolic pathways ;Biosynthesis of secondary metabolites ;Biosynthesis of amino acids ;2-Oxocarboxylic acid metabolism ;Valine, leucine and isoleucine biosynthesis ;	IPR001030;IPR018136;IPR015932;IPR015931;IPR004430;	Aconitase/3-isopropylmalate dehydratase large subunit, alpha/beta/alpha;Aconitase family, 4Fe-4S cluster binding site;Aconitase/3-isopropylmalate dehydratase large subunit, alpha/beta/alpha, subdomain 2;Aconitase/3-isopropylmalate dehydratase large subunit, alpha/beta/alpha, subdomain 1/3;3-isopropylmalate dehydratase, large subunit;	Cluster 11	5
EDN17628	154323614	isocitrate dehydrogenase subunit 1, mitochondrial precursor	1	mitochondria	biological_process;single-organism metabolic process;metabolic process;oxidation-reduction process;		molecular_function;binding;cation binding;ion binding;metal ion binding;magnesium ion binding;oxidoreductase activity;oxidoreductase activity, acting on CH-OH group of donors;catalytic activity;oxidoreductase activity, acting on the CH-OH group of donors, NAD = or NADP as acceptor;nucleoside phosphate binding;coenzyme binding;cofactor binding;nucleotide binding;heterocyclic compound binding;small…	K00030	IDH3:isocitrate dehydrogenase (NAD+) [EC:1.1.1.41];IDH3:isocitrate dehydrogenase (NAD+) [EC:1.1.1.41];IDH3:isocitrate dehydrogenase (NAD+) [EC:1.1.1.41];IDH3:isocitrate dehydrogenase (NAD+) [EC:1.1.1.41];IDH3:isocitrate dehydrogenase (NAD+) [EC:1.1.1.41];IDH3:isocitrate dehydrogenase (NAD+) [EC:1.1.1.41];IDH3:isocitrate dehydrogenase (NAD+) [EC:1.1.1.41];IDH3:isocitrate dehydrogenase (NAD+) [EC:1…	Metabolic pathways ;Biosynthesis of secondary metabolites ;Biosynthesis of antibiotics ;Microbial metabolism in diverse environments ;Biosynthesis of amino acids ;Carbon metabolism ;2-Oxocarboxylic acid metabolism ;Citrate cycle (TCA cycle) ;	IPR019818;IPR024084;IPR004434;	Isocitrate/isopropylmalate dehydrogenase, conserved site;Isopropylmalate dehydrogenase-like domain;Isocitrate dehydrogenase NAD-dependent;	Cluster 11	5.23077
EDN32095	154319041	ubiquinol-cytochrome-c reductase complex core protein 2, mitochondrial precursor	2	mitochondria			molecular_function;catalytic activity;binding;cation binding;ion binding;metal ion binding;	K00415	QCR2:ubiquinol-cytochrome c reductase core subunit 2;QCR2:ubiquinol-cytochrome c reductase core subunit 2;QCR2:ubiquinol-cytochrome c reductase core subunit 2;QCR2:ubiquinol-cytochrome c reductase core subunit 2;QCR2:ubiquinol-cytochrome c reductase core subunit 2;QCR2:ubiquinol-cytochrome c reductase core subunit 2;QCR2:ubiquinol-cytochrome c reductase core subunit 2;	Metabolic pathways ;Huntington's disease ;Oxidative phosphorylation ;Alzheimer's disease ;Parkinson's disease ;Non-alcoholic fatty liver disease (NAFLD) ;Cardiac muscle contraction ;	IPR007863;IPR011765;IPR011249;IPR011237;	Peptidase M16, C-terminal domain;Peptidase M16, N-terminal;Metalloenzyme, LuxS/M16 peptidase-like;Peptidase M16 domain;	Cluster 11	5.51515
EDN21875	154291666	hypothetical protein BC1G_15101	2	cytosol				K00383	GSR:glutathione reductase (NADPH) [EC:1.8.1.7];GSR:glutathione reductase (NADPH) [EC:1.8.1.7];	Glutathione metabolism ;Thyroid hormone synthesis ;	IPR001327;IPR023753;IPR013027;IPR006322;IPR004099;IPR016156;IPR012999;	Pyridine nucleotide-disulphide oxidoreductase, NAD-binding domain;Pyridine nucleotide-disulphide oxidoreductase, FAD/NAD(P)-binding domain;FAD-dependent pyridine nucleotide-disulphide oxidoreductase;Glutathione reductase, eukaryote/bacterial;Pyridine nucleotide-disulphide oxidoreductase, dimerisation domain;FAD/NAD-linked reductase, dimerisation domain;Pyridine nucleotide-disulphide oxidoreductas…	Cluster 11	4.52381
EDN31730	154300686	hypothetical protein BC1G_10931	2	cytosol							IPR029035;IPR029061;IPR012000;IPR012001;IPR011766;	DHS-like NAD/FAD-binding domain;Thiamin diphosphate-binding fold;Thiamine pyrophosphate enzyme, central domain;Thiamine pyrophosphate enzyme, N-terminal TPP-binding domain;Thiamine pyrophosphate enzyme, C-terminal TPP-binding;	Cluster 11	5
EDN22032	154315742	ketol-acid reductoisomerase, mitochondrial precursor	2	mitochondria	cellular amino acid metabolic process;organonitrogen compound metabolic process;nitrogen compound metabolic process;organic substance biosynthetic process;organonitrogen compound biosynthetic process;biosynthetic process;cellular process;small molecule biosynthetic process;small molecule metabolic process;oxoacid metabolic process;organic acid metabolic process;biological_process;organic acid bio…		molecular_function;oxidoreductase activity;oxidoreductase activity, acting on CH-OH group of donors;catalytic activity;oxidoreductase activity, acting on the CH-OH group of donors, NAD = or NADP as acceptor;ketol-acid reductoisomerase activity;	K00053	ilvC:ketol-acid reductoisomerase [EC:1.1.1.86];ilvC:ketol-acid reductoisomerase [EC:1.1.1.86];ilvC:ketol-acid reductoisomerase [EC:1.1.1.86];ilvC:ketol-acid reductoisomerase [EC:1.1.1.86];ilvC:ketol-acid reductoisomerase [EC:1.1.1.86];ilvC:ketol-acid reductoisomerase [EC:1.1.1.86];ilvC:ketol-acid reductoisomerase [EC:1.1.1.86];	Metabolic pathways ;Biosynthesis of secondary metabolites ;Biosynthesis of antibiotics ;Biosynthesis of amino acids ;2-Oxocarboxylic acid metabolism ;Pantothenate and CoA biosynthesis ;Valine, leucine and isoleucine biosynthesis ;	IPR013116;IPR013023;IPR008927;IPR013328;IPR000506;	Acetohydroxy acid isomeroreductase, catalytic;Acetohydroxy acid isomeroreductase;6-phosphogluconate dehydrogenase, C-terminal-like;Dehydrogenase, multihelical;Acetohydroxy acid isomeroreductase C-terminal;	Cluster 11	4.7619
EDN27448	154309525	hypothetical protein BC1G_07233	1	mitochondria				K02136	ATPeF1G:F-type H+-transporting ATPase subunit gamma;ATPeF1G:F-type H+-transporting ATPase subunit gamma;ATPeF1G:F-type H+-transporting ATPase subunit gamma;ATPeF1G:F-type H+-transporting ATPase subunit gamma;ATPeF1G:F-type H+-transporting ATPase subunit gamma;	Metabolic pathways ;Huntington's disease ;Oxidative phosphorylation ;Alzheimer's disease ;Parkinson's disease ;	IPR000131;IPR023632;IPR023633;	ATPase, F1 complex, gamma subunit;ATPase, F1 complex, gamma subunit conserved site;ATPase, F1 complex, gamma subunit domain;	Cluster 11	4.8
EDN33340	154298235	ATP synthase beta chain	1	cytosol			purine ribonucleotide binding;anion binding;ribonucleotide binding;small molecule binding;ion binding;ribonucleoside binding;purine ribonucleoside triphosphate binding;carbohydrate derivative binding;adenyl ribonucleotide binding;nucleoside phosphate binding;molecular_function;nucleotide binding;nucleoside binding;adenyl nucleotide binding;heterocyclic compound binding;binding;purine nucleoside b…	K02133	ATPeF1B:F-type H+-transporting ATPase subunit beta [EC:3.6.3.14];ATPeF1B:F-type H+-transporting ATPase subunit beta [EC:3.6.3.14];ATPeF1B:F-type H+-transporting ATPase subunit beta [EC:3.6.3.14];ATPeF1B:F-type H+-transporting ATPase subunit beta [EC:3.6.3.14];ATPeF1B:F-type H+-transporting ATPase subunit beta [EC:3.6.3.14];	Metabolic pathways ;Huntington's disease ;Oxidative phosphorylation ;Alzheimer's disease ;Parkinson's disease ;	IPR000194;IPR024034;IPR027417;IPR000793;IPR020003;	ATPase, F1/V1/A1 complex, alpha/beta subunit, nucleotide-binding domain;ATPase, F1 complex beta subunit/V1 complex, C-terminal;P-loop containing nucleoside triphosphate hydrolase;ATPase, F1/V1/A1 complex, alpha/beta subunit, C-terminal;ATPase, alpha/beta subunit, nucleotide-binding domain, active site;	Cluster 11	4.8
EDN24376	154289525	fumarate reductase flavoprotein subunit	1	mitochondria							IPR003953;IPR027477;	FAD binding domain;Succinate dehydrogenase/fumarate reductase flavoprotein, catalytic domain;	Cluster 11	4.7619
EDN18158	154297205	hypothetical protein BC1G_12438	1	mitochondria				K00164	OGDH:2-oxoglutarate dehydrogenase E1 component [EC:1.2.4.2];OGDH:2-oxoglutarate dehydrogenase E1 component [EC:1.2.4.2];OGDH:2-oxoglutarate dehydrogenase E1 component [EC:1.2.4.2];OGDH:2-oxoglutarate dehydrogenase E1 component [EC:1.2.4.2];OGDH:2-oxoglutarate dehydrogenase E1 component [EC:1.2.4.2];OGDH:2-oxoglutarate dehydrogenase E1 component [EC:1.2.4.2];OGDH:2-oxoglutarate dehydrogenase E1 co…	Metabolic pathways ;Biosynthesis of secondary metabolites ;Biosynthesis of antibiotics ;Microbial metabolism in diverse environments ;Carbon metabolism ;Lysine degradation ;Citrate cycle (TCA cycle) ;Tryptophan metabolism ;	IPR029061;	Thiamin diphosphate-binding fold;	Cluster 11	5.15385
EDN25832	154311911	ATP-citrate synthase subunit 1	4	cytosol			molecular_function;binding;cofactor binding;	K01648	ACLY:ATP citrate (pro-S)-lyase [EC:2.3.3.8];ACLY:ATP citrate (pro-S)-lyase [EC:2.3.3.8];ACLY:ATP citrate (pro-S)-lyase [EC:2.3.3.8];ACLY:ATP citrate (pro-S)-lyase [EC:2.3.3.8];ACLY:ATP citrate (pro-S)-lyase [EC:2.3.3.8];ACLY:ATP citrate (pro-S)-lyase [EC:2.3.3.8];	Metabolic pathways ;Biosynthesis of secondary metabolites ;Biosynthesis of antibiotics ;Microbial metabolism in diverse environments ;Citrate cycle (TCA cycle) ;Carbon fixation pathways in prokaryotes ;	IPR005810;IPR005811;IPR002020;IPR003781;IPR016102;IPR016040;IPR017440;IPR017866;IPR016141;IPR016143;	Succinyl-CoA ligase, alpha subunit;ATP-citrate lyase/succinyl-CoA ligase;Citrate synthase-like;CoA-binding;Succinyl-CoA synthetase-like;NAD(P)-binding domain;ATP-citrate lyase/succinyl-CoA ligase, active site;Succinyl-CoA synthetase, beta subunit, conserved site;Citrate synthase-like, core;Citrate synthase-like, small alpha subdomain;	Cluster 11	5.38462
EDN20882	154293035	succinate dehydrogenase cytochrome b subunit	1	mitochondria				K00236	SDHC:succinate dehydrogenase (ubiquinone) cytochrome b560 subunit;SDHC:succinate dehydrogenase (ubiquinone) cytochrome b560 subunit;SDHC:succinate dehydrogenase (ubiquinone) cytochrome b560 subunit;SDHC:succinate dehydrogenase (ubiquinone) cytochrome b560 subunit;SDHC:succinate dehydrogenase (ubiquinone) cytochrome b560 subunit;SDHC:succinate dehydrogenase (ubiquinone) cytochrome b560 subunit;SDH…	Metabolic pathways ;Biosynthesis of secondary metabolites ;Biosynthesis of antibiotics ;Microbial metabolism in diverse environments ;Carbon metabolism ;Huntington's disease ;Oxidative phosphorylation ;Alzheimer's disease ;Parkinson's disease ;Non-alcoholic fatty liver disease (NAFLD) ;Citrate cycle (TCA cycle) ;	IPR000701;IPR018495;IPR014314;	Succinate dehydrogenase/Fumarate reductase, transmembrane subunit;Succinate dehydrogenase, cytochrome b subunit, conserved site;Succinate dehydrogenase, cytochrome b556 subunit;	Cluster 11	5.57143
EDN26766	154310184	hypothetical protein BC1G_07012	1	cytosol			molecular_function;cofactor binding;anion binding;binding;ion binding;pyridoxal phosphate binding;	K17069	MET17:O-acetylhomoserine/O-acetylserine sulfhydrylase [EC:2.5.1.49 2.5.1.47];MET17:O-acetylhomoserine/O-acetylserine sulfhydrylase [EC:2.5.1.49 2.5.1.47];MET17:O-acetylhomoserine/O-acetylserine sulfhydrylase [EC:2.5.1.49 2.5.1.47];MET17:O-acetylhomoserine/O-acetylserine sulfhydrylase [EC:2.5.1.49 2.5.1.47];MET17:O-acetylhomoserine/O-acetylserine sulfhydrylase [EC:2.5.1.49 2.5.1.47];MET17:O-acetyl…	Metabolic pathways ;Biosynthesis of secondary metabolites ;Biosynthesis of antibiotics ;Microbial metabolism in diverse environments ;Biosynthesis of amino acids ;Carbon metabolism ;Cysteine and methionine metabolism ;Sulfur metabolism ;	IPR015421;IPR015424;IPR015422;IPR000277;IPR006235;	Pyridoxal phosphate-dependent transferase, major region, subdomain 1;Pyridoxal phosphate-dependent transferase;Pyridoxal phosphate-dependent transferase, major region, subdomain 2;Cys/Met metabolism, pyridoxal phosphate-dependent enzyme;O-acetylhomoserine/O-acetylserine sulfhydrylase;	Cluster 11	5
EDN26631	154310373	hypothetical protein BC1G_07106	2	mitochondria	nitrogen compound metabolic process;purine nucleoside triphosphate biosynthetic process;purine ribonucleoside biosynthetic process;ribonucleoside triphosphate biosynthetic process;purine nucleoside triphosphate metabolic process;nucleoside triphosphate biosynthetic process;phosphate-containing compound metabolic process;purine ribonucleoside triphosphate biosynthetic process;nucleoside triphospha…	cellular_component;membrane;	transporter activity;hydrolase activity, acting on acid anhydrides;ATPase activity, coupled;ion transmembrane transporter activity;hydrogen ion transmembrane transporter activity;monovalent inorganic cation transmembrane transporter activity;cation transmembrane transporter activity;ATPase activity, coupled to transmembrane movement of substances;ATPase activity, coupled to transmembrane movement…	K02137	ATPeF0O:F-type H+-transporting ATPase subunit O;ATPeF0O:F-type H+-transporting ATPase subunit O;ATPeF0O:F-type H+-transporting ATPase subunit O;ATPeF0O:F-type H+-transporting ATPase subunit O;ATPeF0O:F-type H+-transporting ATPase subunit O;	Metabolic pathways ;Huntington's disease ;Oxidative phosphorylation ;Alzheimer's disease ;Parkinson's disease ;	IPR000711;IPR026015;IPR020781;	ATPase, OSCP/delta subunit;F1F0 ATP synthase OSCP/delta subunit, N-terminal domain;ATPase, OSCP/delta subunit, conserved site;	Cluster 11	4.54545
EDN31768	154300455	hypothetical protein BC1G_11051	2	cytosol	biological_process;metabolic process;		molecular_function;catalytic activity;	K00626	E2.3.1.9:acetyl-CoA C-acetyltransferase [EC:2.3.1.9];E2.3.1.9:acetyl-CoA C-acetyltransferase [EC:2.3.1.9];E2.3.1.9:acetyl-CoA C-acetyltransferase [EC:2.3.1.9];E2.3.1.9:acetyl-CoA C-acetyltransferase [EC:2.3.1.9];E2.3.1.9:acetyl-CoA C-acetyltransferase [EC:2.3.1.9];E2.3.1.9:acetyl-CoA C-acetyltransferase [EC:2.3.1.9];E2.3.1.9:acetyl-CoA C-acetyltransferase [EC:2.3.1.9];E2.3.1.9:acetyl-CoA C-acetyl…	Metabolic pathways ;Biosynthesis of secondary metabolites ;Biosynthesis of antibiotics ;Microbial metabolism in diverse environments ;Carbon metabolism ;Pyruvate metabolism ;Valine, leucine and isoleucine degradation ;Fatty acid metabolism ;Lysine degradation ;Tryptophan metabolism ;Two-component system ;Fatty acid degradation ;Butanoate metabolism ;Glyoxylate and dicarboxylate metabolism ;Terpen…	IPR002155;IPR020617;IPR020610;IPR020613;IPR020616;IPR016038;IPR016039;	Thiolase;Thiolase, C-terminal;Thiolase, active site;Thiolase, conserved site;Thiolase, N-terminal;Thiolase-like, subgroup;Thiolase-like;	Cluster 11	5.43791
EDN31125	154319588	hypothetical protein BC1G_02275	3	mitochondria	biological_process;metabolic process;		molecular_function;catalytic activity;	K00626	E2.3.1.9:acetyl-CoA C-acetyltransferase [EC:2.3.1.9];E2.3.1.9:acetyl-CoA C-acetyltransferase [EC:2.3.1.9];E2.3.1.9:acetyl-CoA C-acetyltransferase [EC:2.3.1.9];E2.3.1.9:acetyl-CoA C-acetyltransferase [EC:2.3.1.9];E2.3.1.9:acetyl-CoA C-acetyltransferase [EC:2.3.1.9];E2.3.1.9:acetyl-CoA C-acetyltransferase [EC:2.3.1.9];E2.3.1.9:acetyl-CoA C-acetyltransferase [EC:2.3.1.9];E2.3.1.9:acetyl-CoA C-acetyl…	Metabolic pathways ;Biosynthesis of secondary metabolites ;Biosynthesis of antibiotics ;Microbial metabolism in diverse environments ;Carbon metabolism ;Pyruvate metabolism ;Valine, leucine and isoleucine degradation ;Fatty acid metabolism ;Lysine degradation ;Tryptophan metabolism ;Two-component system ;Fatty acid degradation ;Butanoate metabolism ;Glyoxylate and dicarboxylate metabolism ;Terpen…	IPR002155;IPR016039;IPR016038;IPR020610;IPR020617;IPR020616;IPR020615;	Thiolase;Thiolase-like;Thiolase-like, subgroup;Thiolase, active site;Thiolase, C-terminal;Thiolase, N-terminal;Thiolase, acyl-enzyme intermediate active site;	Cluster 11	5.43791
EDN31882	154300356	hypothetical protein BC1G_11367	1	cytosol			molecular_function;cofactor binding;anion binding;binding;ion binding;pyridoxal phosphate binding;	K01739	metB:cystathionine gamma-synthase [EC:2.5.1.48];metB:cystathionine gamma-synthase [EC:2.5.1.48];metB:cystathionine gamma-synthase [EC:2.5.1.48];metB:cystathionine gamma-synthase [EC:2.5.1.48];metB:cystathionine gamma-synthase [EC:2.5.1.48];metB:cystathionine gamma-synthase [EC:2.5.1.48];metB:cystathionine gamma-synthase [EC:2.5.1.48];	Metabolic pathways ;Biosynthesis of secondary metabolites ;Biosynthesis of antibiotics ;Biosynthesis of amino acids ;Cysteine and methionine metabolism ;Sulfur metabolism ;Selenocompound metabolism ;	IPR015424;IPR015421;IPR015422;IPR000277;	Pyridoxal phosphate-dependent transferase;Pyridoxal phosphate-dependent transferase, major region, subdomain 1;Pyridoxal phosphate-dependent transferase, major region, subdomain 2;Cys/Met metabolism, pyridoxal phosphate-dependent enzyme;	Cluster 11	5
EDN24264	154313964	hypothetical protein BC1G_04925	1	cytosol	biological_process;single-organism metabolic process;metabolic process;oxidation-reduction process;		molecular_function;catalytic activity;oxidoreductase activity;	K00380	cysJ:sulfite reductase (NADPH) flavoprotein alpha-component [EC:1.8.1.2];cysJ:sulfite reductase (NADPH) flavoprotein alpha-component [EC:1.8.1.2];cysJ:sulfite reductase (NADPH) flavoprotein alpha-component [EC:1.8.1.2];	Metabolic pathways ;Microbial metabolism in diverse environments ;Sulfur metabolism ;	IPR002869;IPR023173;IPR019752;IPR009014;IPR029061;IPR001433;IPR003097;IPR017938;IPR017927;IPR001709;	Pyruvate-flavodoxin oxidoreductase, central domain;NADPH-cytochrome p450 reductase, FAD-binding, alpha-helical domain-3;Pyruvate/ketoisovalerate oxidoreductase, catalytic domain;Transketolase, C-terminal/Pyruvate-ferredoxin oxidoreductase, domain II;Thiamin diphosphate-binding fold;Oxidoreductase FAD/NAD(P)-binding;FAD-binding, type 1;Riboflavin synthase-like beta-barrel;Ferredoxin reductase-type…	Cluster 11	5
EDN26535	154310656	hypothetical protein BC1G_06802	1	mitochondria				K05605	HIBCH:3-hydroxyisobutyryl-CoA hydrolase [EC:3.1.2.4];HIBCH:3-hydroxyisobutyryl-CoA hydrolase [EC:3.1.2.4];HIBCH:3-hydroxyisobutyryl-CoA hydrolase [EC:3.1.2.4];HIBCH:3-hydroxyisobutyryl-CoA hydrolase [EC:3.1.2.4];HIBCH:3-hydroxyisobutyryl-CoA hydrolase [EC:3.1.2.4];	Metabolic pathways ;Carbon metabolism ;Valine, leucine and isoleucine degradation ;Propanoate metabolism ;beta-Alanine metabolism ;	IPR014748;IPR018376;IPR001753;IPR029045;	Crontonase, C-terminal;Enoyl-CoA hydratase/isomerase, conserved site;Crotonase superfamily;ClpP/crotonase-like domain;	Cluster 11	5
EDN18750	154317832	hypothetical protein BC1G_02899	2	mitochondria	nitrogen compound metabolic process;biological_process;organonitrogen compound metabolic process;single-organism metabolic process;cellular process;metabolic process;small molecule metabolic process;organic acid metabolic process;oxoacid metabolic process;organic substance metabolic process;carboxylic acid metabolic process;cellular metabolic process;primary metabolic process;cellular amino acid …		molecular_function;cofactor binding;anion binding;binding;ion binding;pyridoxal phosphate binding;	K01738	cysK:cysteine synthase A [EC:2.5.1.47];cysK:cysteine synthase A [EC:2.5.1.47];cysK:cysteine synthase A [EC:2.5.1.47];cysK:cysteine synthase A [EC:2.5.1.47];cysK:cysteine synthase A [EC:2.5.1.47];cysK:cysteine synthase A [EC:2.5.1.47];cysK:cysteine synthase A [EC:2.5.1.47];cysK:cysteine synthase A [EC:2.5.1.47];	Metabolic pathways ;Biosynthesis of secondary metabolites ;Biosynthesis of antibiotics ;Microbial metabolism in diverse environments ;Biosynthesis of amino acids ;Carbon metabolism ;Cysteine and methionine metabolism ;Sulfur metabolism ;	IPR000634;IPR001926;IPR001216;	Serine/threonine dehydratase, pyridoxal-phosphate-binding site;Tryptophan synthase beta subunit-like PLP-dependent enzyme;Cysteine synthase/cystathionine beta-synthase, pyridoxal-phosphate attachment site;	Cluster 11	5
EDN20792	154293147	hypothetical protein BC1G_14559	2	mitochondria				K17218	sqr:sulfide:quinone oxidoreductase [EC:1.8.5.-];	Sulfur metabolism ;	IPR023753;	Pyridine nucleotide-disulphide oxidoreductase, FAD/NAD(P)-binding domain;	Cluster 11	5
EDN23618	154290143	hypothetical protein BC1G_15764	2	mitochondria				K12493	ARFGAP2_3:ADP-ribosylation factor GTPase-activating protein 2/3;	Endocytosis ;	IPR001164;	Arf GTPase activating protein;	Cluster 12	2.7
EDN22075	154315828	hypothetical protein BC1G_04486	1	cytosol	nitrogen compound metabolic process;purine nucleoside triphosphate catabolic process;purine nucleoside triphosphate metabolic process;nucleoside triphosphate catabolic process;ribonucleoside triphosphate catabolic process;phosphate-containing compound metabolic process;nucleoside triphosphate metabolic process;organophosphate catabolic process;purine ribonucleoside triphosphate metabolic process;…	cellular_component;membrane;	purine ribonucleotide binding;anion binding;ribonucleotide binding;small molecule binding;ion binding;ribonucleoside binding;purine ribonucleoside triphosphate binding;carbohydrate derivative binding;nucleoside phosphate binding;molecular_function;guanyl nucleotide binding;nucleotide binding;nucleoside binding;heterocyclic compound binding;binding;purine nucleoside binding;guanyl ribonucleotide b…	K04513	RHOA:Ras homolog gene family, member A;RHOA:Ras homolog gene family, member A;RHOA:Ras homolog gene family, member A;RHOA:Ras homolog gene family, member A;RHOA:Ras homolog gene family, member A;RHOA:Ras homolog gene family, member A;RHOA:Ras homolog gene family, member A;RHOA:Ras homolog gene family, member A;RHOA:Ras homolog gene family, member A;RHOA:Ras homolog gene family, member A;RHOA:Ras …	Endocytosis ;Viral carcinogenesis ;Pathways in cancer ;Tuberculosis ;MAPK signaling pathway - yeast ;Sphingolipid signaling pathway ;Ras signaling pathway ;Regulation of actin cytoskeleton ;Oxytocin signaling pathway ;Proteoglycans in cancer ;MicroRNAs in cancer ;Tight junction ;Focal adhesion ;cGMP-PKG signaling pathway ;cAMP signaling pathway ;Bacterial invasion of epithelial cells ;Neurotrophi…	IPR003578;IPR003579;IPR020849;IPR005225;IPR027417;IPR001806;	Small GTPase superfamily, Rho type;Small GTPase superfamily, Rab type;Small GTPase superfamily, Ras type;Small GTP-binding protein domain;P-loop containing nucleoside triphosphate hydrolase;Small GTPase superfamily;	Cluster 12	3
EDN30816	154301990	hypothetical protein BC1G_10232	1	cytosol			molecular_function;binding;protein binding;				IPR001715;IPR004953;	Calponin homology domain;EB1, C-terminal;	Cluster 12	2.7
EDN29679	154303617	hypothetical protein BC1G_08693	2	cytosol,nuclear			purine ribonucleotide binding;anion binding;ribonucleotide binding;small molecule binding;ion binding;ribonucleoside binding;purine ribonucleoside triphosphate binding;carbohydrate derivative binding;adenyl ribonucleotide binding;nucleoside phosphate binding;molecular_function;nucleotide binding;nucleoside binding;adenyl nucleotide binding;heterocyclic compound binding;binding;purine nucleoside b…	K10413	DYNC1H:dynein heavy chain 1, cytosolic;DYNC1H:dynein heavy chain 1, cytosolic;DYNC1H:dynein heavy chain 1, cytosolic;	Phagosome ;Salmonella infection ;Vasopressin-regulated water reabsorption ;	IPR027417;IPR024317;IPR024743;IPR003593;IPR013594;IPR013602;IPR011704;IPR004273;	P-loop containing nucleoside triphosphate hydrolase;Dynein heavy chain, P-loop containing D4 domain;Dynein heavy chain, coiled coil stalk;AAA+ ATPase domain;Dynein heavy chain, domain-1;Dynein heavy chain, domain-2;ATPase, dynein-related, AAA domain;Dynein heavy chain domain;	Cluster 12	2.7
EDN25672	154322170	hypothetical protein BC1G_01232	4	cytosol	macromolecule localization;cellular macromolecule localization;cellular process;single-organism process;single-organism cellular process;intracellular transport;protein transport;establishment of localization;establishment of protein localization;cellular localization;biological_process;protein localization;transport;establishment of localization in cell;cellular protein localization;organic subs…	COPI-coated vesicle;coated membrane;coated vesicle;membrane coat;intracellular membrane-bounded organelle;intracellular;Golgi apparatus part;cytoplasm;cytoplasmic vesicle part;organelle;macromolecular complex;organelle membrane;membrane-bounded organelle;intracellular organelle;cytoplasmic vesicle membrane;vesicle membrane;Golgi apparatus;vesicle coat;membrane-bounded vesicle;Golgi-associated ves…	molecular_function;structural molecule activity;				IPR015873;IPR011989;IPR009028;IPR002553;IPR013041;IPR013040;IPR016024;	Clathrin alpha-adaptin/coatomer adaptor, appendage, C-terminal subdomain;Armadillo-like helical;Coatomer/calthrin adaptor appendage, C-terminal subdomain;Clathrin/coatomer adaptor, adaptin-like, N-terminal;Coatomer/clathrin adaptor appendage, Ig-like subdomain;Coatomer, gamma subunit, appendage, Ig-like subdomain;Armadillo-type fold;	Cluster 12	2.7
EDN32597	154299309	hypothetical protein BC1G_11140	1	nuclear				K14290	XPO1:exportin-1;XPO1:exportin-1;XPO1:exportin-1;XPO1:exportin-1;XPO1:exportin-1;	RNA transport ;Ribosome biogenesis in eukaryotes ;Epstein-Barr virus infection ;HTLV-I infection ;Influenza A ;	IPR016024;IPR011989;	Armadillo-type fold;Armadillo-like helical;	Cluster 12	2.4
EDN29207	154304752	hypothetical protein BC1G_08115	4	mitochondria							IPR010714;IPR015943;IPR020472;IPR017986;IPR006692;IPR011048;IPR019775;IPR001680;	Coatomer, alpha subunit, C-terminal;WD40/YVTN repeat-like-containing domain;G-protein beta WD-40 repeat;WD40-repeat-containing domain;Coatomer, WD associated region;Cytochrome cd1-nitrite reductase-like, haem d1 domain;WD40 repeat, conserved site;WD40 repeat;	Cluster 12	2.7
hog1	154318036	osmotic sensitivity MAP Kinase	1	cytosol				K04441	P38:p38 MAP kinase [EC:2.7.11.24];P38:p38 MAP kinase [EC:2.7.11.24];P38:p38 MAP kinase [EC:2.7.11.24];P38:p38 MAP kinase [EC:2.7.11.24];P38:p38 MAP kinase [EC:2.7.11.24];P38:p38 MAP kinase [EC:2.7.11.24];P38:p38 MAP kinase [EC:2.7.11.24];P38:p38 MAP kinase [EC:2.7.11.24];P38:p38 MAP kinase [EC:2.7.11.24];P38:p38 MAP kinase [EC:2.7.11.24];P38:p38 MAP kinase [EC:2.7.11.24];P38:p38 MAP kinase [EC:2.…	Epstein-Barr virus infection ;Tuberculosis ;MAPK signaling pathway - yeast ;Influenza A ;Sphingolipid signaling pathway ;Progesterone-mediated oocyte maturation ;Proteoglycans in cancer ;MAPK signaling pathway ;FoxO signaling pathway ;Salmonella infection ;Dopaminergic synapse ;Hepatitis C ;Shigellosis ;Epithelial cell signaling in Helicobacter pylori infection ;Neurotrophin signaling pathway ;VE…	IPR017441;IPR002290;IPR003527;IPR008271;IPR011009;IPR000719;IPR008352;	Protein kinase, ATP binding site;Serine/threonine/dual specificity protein kinase, catalytic domain;Mitogen-activated protein (MAP) kinase, conserved site;Serine/threonine-protein kinase, active site;Protein kinase-like domain;Protein kinase domain;Mitogen-activated protein (MAP) kinase, p38;	Cluster 12	2.7
EDN32913	154298588	conserved hypothetical protein	1	cytosol,mitochondria			molecular_function;binding;protein binding;				IPR015943;IPR001680;IPR017986;IPR020472;IPR006692;	WD40/YVTN repeat-like-containing domain;WD40 repeat;WD40-repeat-containing domain;G-protein beta WD-40 repeat;Coatomer, WD associated region;	Cluster 12	3
EDN25629	154322084	hypothetical protein BC1G_01189	1	cytosol	regulation of nitrogen compound metabolic process;regulation of purine nucleotide metabolic process;regulation of Ras protein signal transduction;ribonucleoside triphosphate catabolic process;purine ribonucleoside triphosphate metabolic process;regulation of purine nucleotide catabolic process;purine ribonucleoside metabolic process;purine ribonucleoside triphosphate catabolic process;cellular ni…		nucleoside-triphosphatase regulator activity;molecular_function;small GTPase regulator activity;enzyme regulator activity;enzyme activator activity;GTPase regulator activity;GTPase activator activity;ARF GTPase activator activity;binding;cation binding;ion binding;transition metal ion binding;metal ion binding;zinc ion binding;	K12492	ARFGAP1:ADP-ribosylation factor GTPase-activating protein 1;	Endocytosis ;	IPR001164;	Arf GTPase activating protein;	Cluster 12	3
EDN32196	154319243	hypothetical protein BC1G_02573	2	cytosol,nuclear			molecular_function;pyrophosphatase activity;nucleoside-triphosphatase activity;hydrolase activity, acting on acid anhydrides;hydrolase activity;catalytic activity;hydrolase activity, acting on acid anhydrides, in = phosphorus-containing anhydrides;GTPase activity;				IPR017975;IPR002452;IPR008280;IPR000217;IPR023123;IPR003008;IPR018316;	Tubulin, conserved site;Alpha tubulin;Tubulin/FtsZ, C-terminal;Tubulin;Tubulin, C-terminal;Tubulin/FtsZ, GTPase domain;Tubulin/FtsZ, 2-layer sandwich domain;	Cluster 12	3
BenA	154323446	tubulin beta chain	2	cytoskeleton			molecular_function;pyrophosphatase activity;nucleoside-triphosphatase activity;hydrolase activity, acting on acid anhydrides;hydrolase activity;catalytic activity;hydrolase activity, acting on acid anhydrides, in = phosphorus-containing anhydrides;GTPase activity;	K07375	TUBB:tubulin beta;TUBB:tubulin beta;TUBB:tubulin beta;	Phagosome ;Pathogenic Escherichia coli infection ;Gap junction ;	IPR018316;IPR003008;IPR002453;IPR017975;IPR000217;IPR013838;IPR008280;IPR023123;	Tubulin/FtsZ, 2-layer sandwich domain;Tubulin/FtsZ, GTPase domain;Beta tubulin;Tubulin, conserved site;Tubulin;Beta tubulin, autoregulation binding site;Tubulin/FtsZ, C-terminal;Tubulin, C-terminal;	Cluster 12	2.4
EDN28085	154288857	hypothetical protein BC1G_16340	1	nuclear	gene expression;organic substance biosynthetic process;biosynthetic process;cellular process;macromolecule biosynthetic process;cellular macromolecule metabolic process;translation;biological_process;cellular macromolecule biosynthetic process;metabolic process;organic substance metabolic process;cellular protein metabolic process;cellular biosynthetic process;cellular metabolic process;macromole…		molecular_function;binding;heterocyclic compound binding;organic cyclic compound binding;nucleic acid binding;RNA binding;translation factor activity, nucleic acid binding;translation initiation factor activity;	K03236	EIF1A:translation initiation factor 1A;	RNA transport ;	IPR001253;IPR006196;IPR012340;IPR018104;	Translation initiation factor 1A (eIF-1A);RNA-binding domain, S1, IF1 type;Nucleic acid-binding, OB-fold;Translation initiation factor 1A (eIF-1A), conserved site;	Cluster 13	29
tif34	229501175	XP_	3	cytosol			molecular_function;binding;protein binding;	K03246	EIF3I:translation initiation factor 3 subunit I;	RNA transport ;	IPR027525;IPR015943;IPR017986;IPR001680;IPR019775;	Eukaryotic translation initiation factor 3 subunit I;WD40/YVTN repeat-like-containing domain;WD40-repeat-containing domain;WD40 repeat;WD40 repeat, conserved site;	Cluster 13	30
EDN30744	154302195	hypothetical protein BC1G_09778	2	nuclear				K03243	EIF5B:translation initiation factor 5B;	RNA transport ;	IPR027417;IPR004161;IPR005225;IPR000795;IPR009000;IPR023115;	P-loop containing nucleoside triphosphate hydrolase;Translation elongation factor EFTu/EF1A, domain 2;Small GTP-binding protein domain;Elongation factor, GTP-binding domain;Translation protein, beta-barrel domain;Translation initiation factor IF- 2, domain 3;	Cluster 13	35
prt1	229488238	EIF3B_BOTFB RecName: Full=Eukaryotic translation initiation factor 3 subunit B; Short=eIF3b; AltName: Full=Eukaryotic translation initiation factor 3 90 kDa subunit homolog; Short=eIF3 p90; AltName: Full=Translation initiation fac	4	nuclear				K03253	EIF3B:translation initiation factor 3 subunit B;	RNA transport ;	IPR011042;IPR011400;IPR000504;IPR015943;IPR013979;IPR012677;	Six-bladed beta-propeller, TolB-like;Eukaryotic translation initiation factor 3 subunit B;RNA recognition motif domain;WD40/YVTN repeat-like-containing domain;Translation initiation factor, beta propellor-like domain;Nucleotide-binding alpha-beta plait domain;	Cluster 14	21.4704
BC1G_12797	229488262	translation initiation factor eIF3	4	cytosol,nuclear		intracellular;cell part;cell;intracellular part;cellular_component;cytoplasm;protein complex;cytoplasmic part;macromolecular complex;eukaryotic translation initiation factor 3 complex;	molecular_function;binding;heterocyclic compound binding;RNA binding;organic cyclic compound binding;nucleic acid binding;translation factor activity, nucleic acid binding;translation initiation factor activity;	K03251	EIF3D:translation initiation factor 3 subunit D;	RNA transport ;	IPR007783;	Eukaryotic translation initiation factor 3 subunit D;	Cluster 14	21.1225
EDN24197	154289603	hypothetical protein BC1G_16041	3	cytosol				K03242	EIF2S3:translation initiation factor 2 subunit 3;	RNA transport ;	IPR009001;IPR009000;IPR004161;IPR027417;IPR015256;IPR000795;	Translation elongation factor EF1A/initiation factor IF2gamma, C-terminal;Translation protein, beta-barrel domain;Translation elongation factor EFTu/EF1A, domain 2;P-loop containing nucleoside triphosphate hydrolase;Translation initiation factor 2, gamma subunit, C-terminal;Elongation factor, GTP-binding domain;	Cluster 14	21.3908
RPB2	154304837	hypothetical protein BC1G_09004	2	cytoskeleton	gene expression;nitrogen compound metabolic process;organic substance biosynthetic process;cellular aromatic compound metabolic process;nucleic acid metabolic process;cellular macromolecule metabolic process;cellular nitrogen compound metabolic process;cellular macromolecule biosynthetic process;heterocycle biosynthetic process;cellular metabolic process;macromolecule metabolic process;aromatic c…		molecular_function;binding;heterocyclic compound binding;organic cyclic compound binding;nucleic acid binding;DNA binding;RNA polymerase activity;nucleotidyltransferase activity;catalytic activity;transferase activity;transferase activity, transferring phosphorus-containing groups;DNA-directed RNA polymerase activity;	K03010	RPB2:DNA-directed RNA polymerase II subunit RPB2 [EC:2.7.7.6];RPB2:DNA-directed RNA polymerase II subunit RPB2 [EC:2.7.7.6];RPB2:DNA-directed RNA polymerase II subunit RPB2 [EC:2.7.7.6];RPB2:DNA-directed RNA polymerase II subunit RPB2 [EC:2.7.7.6];RPB2:DNA-directed RNA polymerase II subunit RPB2 [EC:2.7.7.6];RPB2:DNA-directed RNA polymerase II subunit RPB2 [EC:2.7.7.6];	Metabolic pathways ;Purine metabolism ;Huntington's disease ;Pyrimidine metabolism ;Epstein-Barr virus infection ;RNA polymerase ;	IPR014724;IPR007120;IPR007121;IPR007642;IPR007641;IPR007644;IPR007646;IPR007645;IPR007647;	RNA polymerase Rpb2, OB-fold;DNA-directed RNA polymerase, subunit 2, domain 6;RNA polymerase, beta subunit, conserved site;RNA polymerase Rpb2, domain 2;RNA polymerase Rpb2, domain 7;RNA polymerase, beta subunit, protrusion;RNA polymerase Rpb2, domain 4;RNA polymerase Rpb2, domain 3;RNA polymerase Rpb2, domain 5;	Cluster 15	21.8406
EDN21792	154291829	hypothetical protein BC1G_14991	1	cytosol	gene expression;nitrogen compound metabolic process;organic substance biosynthetic process;cellular aromatic compound metabolic process;nucleic acid metabolic process;cellular macromolecule metabolic process;cellular nitrogen compound metabolic process;cellular macromolecule biosynthetic process;heterocycle biosynthetic process;cellular metabolic process;macromolecule metabolic process;aromatic c…		molecular_function;binding;heterocyclic compound binding;organic cyclic compound binding;nucleic acid binding;DNA binding;RNA polymerase activity;nucleotidyltransferase activity;catalytic activity;transferase activity;transferase activity, transferring phosphorus-containing groups;DNA-directed RNA polymerase activity;	K03002	RPA2:DNA-directed RNA polymerase I subunit RPA2 [EC:2.7.7.6];RPA2:DNA-directed RNA polymerase I subunit RPA2 [EC:2.7.7.6];RPA2:DNA-directed RNA polymerase I subunit RPA2 [EC:2.7.7.6];RPA2:DNA-directed RNA polymerase I subunit RPA2 [EC:2.7.7.6];	Metabolic pathways ;Purine metabolism ;Pyrimidine metabolism ;RNA polymerase ;	IPR009674;IPR014724;IPR007647;IPR007645;IPR007644;IPR007642;IPR007641;IPR007120;IPR007121;	RNA polymerase I, Rpa2 specific;RNA polymerase Rpb2, OB-fold;RNA polymerase Rpb2, domain 5;RNA polymerase Rpb2, domain 3;RNA polymerase, beta subunit, protrusion;RNA polymerase Rpb2, domain 2;RNA polymerase Rpb2, domain 7;DNA-directed RNA polymerase, subunit 2, domain 6;RNA polymerase, beta subunit, conserved site;	Cluster 15	21.8406
EDN32804	154298920	translation elongation factor EF-Tu	1	mitochondria	gene expression;organic substance biosynthetic process;biosynthetic process;macromolecule biosynthetic process;cellular macromolecule metabolic process;cellular process;translation;biological_process;cellular macromolecule biosynthetic process;metabolic process;organic substance metabolic process;cellular biosynthetic process;cellular protein metabolic process;macromolecule metabolic process;cell…	cell part;cell;cellular_component;intracellular;	molecular_function;binding;heterocyclic compound binding;RNA binding;organic cyclic compound binding;nucleic acid binding;translation factor activity, nucleic acid binding;translation elongation factor activity;purine ribonucleotide binding;anion binding;ribonucleotide binding;small molecule binding;ion binding;ribonucleoside binding;purine ribonucleoside triphosphate binding;carbohydrate derivat…				IPR004161;IPR004160;IPR004541;IPR009000;IPR009001;IPR000795;IPR027417;	Translation elongation factor EFTu/EF1A, domain 2;Translation elongation factor EFTu/EF1A, C-terminal;Translation elongation factor EFTu/EF1A, bacterial/organelle;Translation protein, beta-barrel domain;Translation elongation factor EF1A/initiation factor IF2gamma, C-terminal;Elongation factor, GTP-binding domain;P-loop containing nucleoside triphosphate hydrolase;	Cluster 15	21.5262
tif1	160395528	eukaryotic initiation factor 4	2	nuclear				K03257	EIF4A:translation initiation factor 4A;	RNA transport ;	IPR011545;IPR001650;IPR014001;IPR014014;IPR027417;IPR000629;	DEAD/DEAH box helicase domain;Helicase, C-terminal;Helicase superfamily 1/2, ATP-binding domain;RNA helicase, DEAD-box type, Q motif;P-loop containing nucleoside triphosphate hydrolase;ATP-dependent RNA helicase DEAD-box, conserved site;	Cluster 16	7.56364
EDN17484	154323326	hypothetical protein BC1G_00062	2	cytosol				K03259	EIF4E:translation initiation factor 4E;EIF4E:translation initiation factor 4E;EIF4E:translation initiation factor 4E;EIF4E:translation initiation factor 4E;EIF4E:translation initiation factor 4E;	RNA transport ;Insulin signaling pathway ;PI3K-Akt signaling pathway ;HIF-1 signaling pathway ;mTOR signaling pathway ;	IPR023398;IPR019770;IPR001040;	Translation Initiation factor eIF- 4e-like domain;Eukaryotic translation initiation factor 4E (eIF-4E), conserved site;Translation Initiation factor eIF- 4e;	Cluster 16	8.45455
EDN25351	154312324	hypothetical protein BC1G_06195	1	nuclear			molecular_function;binding;heterocyclic compound binding;organic cyclic compound binding;nucleic acid binding;RNA binding;protein binding;	K03260	EIF4G:translation initiation factor 4G;EIF4G:translation initiation factor 4G;	RNA transport ;Viral myocarditis ;	IPR022745;IPR003890;IPR016024;IPR016021;	Eukaryotic translation initiation factor 4G1, eIF4E-binding domain;MIF4G-like, type 3;Armadillo-type fold;MIF4-like, type 1/2/3;	Cluster 16	8.67273
EDN17910	154324178	hypothetical protein BC1G_00488	1	cytosol			molecular_function;binding;protein binding;	K12854	SNRNP200:pre-mRNA-splicing helicase BRR2 [EC:3.6.4.13];	Spliceosome ;	IPR000008;IPR004179;IPR003593;IPR027417;IPR014001;IPR014756;IPR011545;IPR001650;	C2 domain;Sec63 domain;AAA+ ATPase domain;P-loop containing nucleoside triphosphate hydrolase;Helicase superfamily 1/2, ATP-binding domain;Immunoglobulin E-set;DEAD/DEAH box helicase domain;Helicase, C-terminal;	Cluster 17	3.2381
EDN32706	154298997	hypothetical protein BC1G_11811	1	nuclear	nitrogen compound metabolic process;gene expression;cellular aromatic compound metabolic process;RNA metabolic process;cellular macromolecule metabolic process;nucleic acid metabolic process;cellular process;cellular nitrogen compound metabolic process;biological_process;nucleobase-containing compound metabolic process;organic cyclic compound metabolic process;metabolic process;organic substance …	cell part;cell;cellular_component;intracellular;					IPR011990;IPR003107;	Tetratricopeptide-like helical domain;HAT (Half-A-TPR) repeat;	Cluster 17	4
EDN28818	154305179	hypothetical protein BC1G_08884	2	mitochondria			molecular_function;binding;heterocyclic compound binding;organic cyclic compound binding;nucleic acid binding;	K11093	SNRP70:U1 small nuclear ribonucleoprotein 70kDa;	Spliceosome ;	IPR022023;IPR000504;IPR012677;	U1 small nuclear ribonucleoprotein of 70kDa N-terminal;RNA recognition motif domain;Nucleotide-binding alpha-beta plait domain;	Cluster 17	4
EDN33130	154318838	histone H2A variant	3	nuclear			protein binding;molecular_function;binding;protein dimerization activity;protein heterodimerization activity;	K11251	H2A:histone H2A;H2A:histone H2A;	Alcoholism ;Systemic lupus erythematosus ;	IPR002119;IPR009072;IPR007125;	Histone H2A;Histone-fold;Histone core;	Cluster 18	3.18182
EDN26605	154310321	conserved hypothetical protein	1	cytosol				K04499	RUVBL1:RuvB-like protein 1 (pontin 52);	Wnt signaling pathway ;	IPR027417;IPR010339;IPR003593;	P-loop containing nucleoside triphosphate hydrolase;TIP49, C-terminal;AAA+ ATPase domain;	Cluster 18	3.73333
EDN24657	154313396	hypothetical protein BC1G_05395	3	nuclear							IPR016181;IPR002717;	Acyl-CoA N-acyltransferase;MOZ/SAS-like protein;	Cluster 18	3.2381
EDN29503	154304081	H+ ATPase C subunit	1	cytosol				K02148	ATPeV1C:V-type H+-transporting ATPase subunit C;ATPeV1C:V-type H+-transporting ATPase subunit C;ATPeV1C:V-type H+-transporting ATPase subunit C;ATPeV1C:V-type H+-transporting ATPase subunit C;ATPeV1C:V-type H+-transporting ATPase subunit C;ATPeV1C:V-type H+-transporting ATPase subunit C;ATPeV1C:V-type H+-transporting ATPase subunit C;ATPeV1C:V-type H+-transporting ATPase subunit C;	Metabolic pathways ;Oxidative phosphorylation ;Phagosome ;Synaptic vesicle cycle ;Vibrio cholerae infection ;Epithelial cell signaling in Helicobacter pylori infection ;Rheumatoid arthritis ;Collecting duct acid secretion ;	IPR004907;	ATPase, V1 complex, subunit C;	Cluster 19	3
EDN21225	154316602	vacuolar ATP synthase subunit B	1	cytoskeleton				K02147	ATPeV1B:V-type H+-transporting ATPase subunit B;ATPeV1B:V-type H+-transporting ATPase subunit B;ATPeV1B:V-type H+-transporting ATPase subunit B;ATPeV1B:V-type H+-transporting ATPase subunit B;ATPeV1B:V-type H+-transporting ATPase subunit B;ATPeV1B:V-type H+-transporting ATPase subunit B;ATPeV1B:V-type H+-transporting ATPase subunit B;ATPeV1B:V-type H+-transporting ATPase subunit B;	Metabolic pathways ;Oxidative phosphorylation ;Phagosome ;Synaptic vesicle cycle ;Vibrio cholerae infection ;Epithelial cell signaling in Helicobacter pylori infection ;Rheumatoid arthritis ;Collecting duct acid secretion ;	IPR000793;IPR022879;IPR020003;IPR004100;IPR005723;IPR000194;IPR027417;	ATPase, F1/V1/A1 complex, alpha/beta subunit, C-terminal;V-type ATP synthase regulatory subunit B/beta;ATPase, alpha/beta subunit, nucleotide-binding domain, active site;ATPase, F1 complex alpha/beta subunit, N-terminal domain;ATPase, V1 complex, subunit B;ATPase, F1/V1/A1 complex, alpha/beta subunit, nucleotide-binding domain;P-loop containing nucleoside triphosphate hydrolase;	Cluster 19	3
EDN20995	154292828	conserved hypothetical protein	1	cytoskeleton	biological_process;single-organism transport;single-organism process;hydrogen transport;transport;establishment of localization;cation transport;monovalent inorganic cation transport;localization;ion transport;proton transport;nitrogen compound metabolic process;cellular aromatic compound metabolic process;ribose phosphate metabolic process;purine nucleoside triphosphate metabolic process;ribonuc…			K02145	ATPeV1A:V-type H+-transporting ATPase subunit A [EC:3.6.3.14];ATPeV1A:V-type H+-transporting ATPase subunit A [EC:3.6.3.14];ATPeV1A:V-type H+-transporting ATPase subunit A [EC:3.6.3.14];ATPeV1A:V-type H+-transporting ATPase subunit A [EC:3.6.3.14];ATPeV1A:V-type H+-transporting ATPase subunit A [EC:3.6.3.14];ATPeV1A:V-type H+-transporting ATPase subunit A [EC:3.6.3.14];ATPeV1A:V-type H+-transport…	Metabolic pathways ;Oxidative phosphorylation ;Phagosome ;Synaptic vesicle cycle ;Vibrio cholerae infection ;Epithelial cell signaling in Helicobacter pylori infection ;Rheumatoid arthritis ;Collecting duct acid secretion ;	IPR027417;IPR004100;IPR000194;	P-loop containing nucleoside triphosphate hydrolase;ATPase, F1 complex alpha/beta subunit, N-terminal domain;ATPase, F1/V1/A1 complex, alpha/beta subunit, nucleotide-binding domain;	Cluster 19	3
EDN24069	154314275	conserved hypothetical protein	1	nuclear				K02210	MCM7:DNA replication licensing factor MCM7 [EC:3.6.4.12];MCM7:DNA replication licensing factor MCM7 [EC:3.6.4.12];MCM7:DNA replication licensing factor MCM7 [EC:3.6.4.12];MCM7:DNA replication licensing factor MCM7 [EC:3.6.4.12];	Cell cycle - yeast ;Meiosis - yeast ;Cell cycle ;DNA replication ;	IPR027417;IPR027925;IPR001208;IPR003593;IPR018525;IPR008050;IPR012340;	P-loop containing nucleoside triphosphate hydrolase;MCM N-terminal domain;Mini-chromosome maintenance, DNA-dependent ATPase;AAA+ ATPase domain;Mini-chromosome maintenance, conserved site;DNA replication licensing factor Mcm7;Nucleic acid-binding, OB-fold;	Cluster 20	3
EDN19667	154294958	hypothetical protein BC1G_13345	1	nuclear				K02540	MCM2:DNA replication licensing factor MCM2 [EC:3.6.4.12];MCM2:DNA replication licensing factor MCM2 [EC:3.6.4.12];MCM2:DNA replication licensing factor MCM2 [EC:3.6.4.12];MCM2:DNA replication licensing factor MCM2 [EC:3.6.4.12];	Cell cycle - yeast ;Meiosis - yeast ;Cell cycle ;DNA replication ;	IPR018525;IPR019800;IPR017853;IPR008045;IPR027417;IPR027925;IPR001208;IPR002772;IPR012340;IPR011658;IPR001764;	Mini-chromosome maintenance, conserved site;Glycoside hydrolase, family 3, active site;Glycoside hydrolase superfamily;DNA replication licensing factor Mcm2;P-loop containing nucleoside triphosphate hydrolase;MCM N-terminal domain;Mini-chromosome maintenance, DNA-dependent ATPase;Glycoside hydrolase family 3 C-terminal domain;Nucleic acid-binding, OB-fold;PA14;Glycoside hydrolase, family 3, N-ter…	Cluster 20	3
EDN19909	154294547	hypothetical protein BC1G_13876	1	nuclear				K02542	MCM6:DNA replication licensing factor MCM6 [EC:3.6.4.12];MCM6:DNA replication licensing factor MCM6 [EC:3.6.4.12];MCM6:DNA replication licensing factor MCM6 [EC:3.6.4.12];MCM6:DNA replication licensing factor MCM6 [EC:3.6.4.12];	Cell cycle - yeast ;Meiosis - yeast ;Cell cycle ;DNA replication ;	IPR008049;IPR027417;IPR012340;IPR004039;IPR027925;IPR018525;IPR001208;	DNA replication licensing factor Mcm6;P-loop containing nucleoside triphosphate hydrolase;Nucleic acid-binding, OB-fold;Rubredoxin-type fold;MCM N-terminal domain;Mini-chromosome maintenance, conserved site;Mini-chromosome maintenance, DNA-dependent ATPase;	Cluster 20	3
EDN33066	154318710	6-phosphogluconate dehydrogenase	6	cytosol				K00033	PGD:6-phosphogluconate dehydrogenase [EC:1.1.1.44 1.1.1.343];PGD:6-phosphogluconate dehydrogenase [EC:1.1.1.44 1.1.1.343];PGD:6-phosphogluconate dehydrogenase [EC:1.1.1.44 1.1.1.343];PGD:6-phosphogluconate dehydrogenase [EC:1.1.1.44 1.1.1.343];PGD:6-phosphogluconate dehydrogenase [EC:1.1.1.44 1.1.1.343];PGD:6-phosphogluconate dehydrogenase [EC:1.1.1.44 1.1.1.343];PGD:6-phosphogluconate dehydrogen…	Metabolic pathways ;Biosynthesis of secondary metabolites ;Biosynthesis of antibiotics ;Microbial metabolism in diverse environments ;Carbon metabolism ;Pentose phosphate pathway ;Glutathione metabolism ;	IPR016040;IPR006115;IPR006114;IPR006113;IPR006184;IPR008927;IPR012284;IPR013328;	NAD(P)-binding domain;6-phosphogluconate dehydrogenase, NADP-binding;6-phosphogluconate dehydrogenase, C-terminal;6-phosphogluconate dehydrogenase, decarboxylating;6-phosphogluconate-binding site;6-phosphogluconate dehydrogenase, C-terminal-like;Fibritin/6-phosphogluconate dehydrogenase, C-terminal extension;Dehydrogenase, multihelical;	Cluster 21	2.4
EDN19462	154317487	hypothetical protein BC1G_03095	1	cytosol				K01807	rpiA:ribose 5-phosphate isomerase A [EC:5.3.1.6];rpiA:ribose 5-phosphate isomerase A [EC:5.3.1.6];rpiA:ribose 5-phosphate isomerase A [EC:5.3.1.6];rpiA:ribose 5-phosphate isomerase A [EC:5.3.1.6];rpiA:ribose 5-phosphate isomerase A [EC:5.3.1.6];rpiA:ribose 5-phosphate isomerase A [EC:5.3.1.6];rpiA:ribose 5-phosphate isomerase A [EC:5.3.1.6];rpiA:ribose 5-phosphate isomerase A [EC:5.3.1.6];	Metabolic pathways ;Biosynthesis of secondary metabolites ;Biosynthesis of antibiotics ;Microbial metabolism in diverse environments ;Biosynthesis of amino acids ;Carbon metabolism ;Pentose phosphate pathway ;Carbon fixation in photosynthetic organisms ;	IPR004788;	Ribose 5-phosphate isomerase, type A;	Cluster 21	3
EDN32152	154319155	hypothetical protein BC1G_02529	1	cytosol	biological_process;metabolic process;organic substance metabolic process;primary metabolic process;carbohydrate metabolic process;		molecular_function;racemase and epimerase activity;catalytic activity;isomerase activity;racemase and epimerase activity, acting on carbohydrates and = derivatives;	K01783	rpe:ribulose-phosphate 3-epimerase [EC:5.1.3.1];rpe:ribulose-phosphate 3-epimerase [EC:5.1.3.1];rpe:ribulose-phosphate 3-epimerase [EC:5.1.3.1];rpe:ribulose-phosphate 3-epimerase [EC:5.1.3.1];rpe:ribulose-phosphate 3-epimerase [EC:5.1.3.1];rpe:ribulose-phosphate 3-epimerase [EC:5.1.3.1];rpe:ribulose-phosphate 3-epimerase [EC:5.1.3.1];rpe:ribulose-phosphate 3-epimerase [EC:5.1.3.1];rpe:ribulose-ph…	Metabolic pathways ;Biosynthesis of secondary metabolites ;Biosynthesis of antibiotics ;Microbial metabolism in diverse environments ;Biosynthesis of amino acids ;Carbon metabolism ;Pentose phosphate pathway ;Pentose and glucuronate interconversions ;Carbon fixation in photosynthetic organisms ;	IPR000056;IPR013785;IPR011060;	Ribulose-phosphate 3-epimerase-like;Aldolase-type TIM barrel;Ribulose-phosphate binding barrel;	Cluster 21	2.7
EDN27159	154321109	hypothetical protein BC1G_01429	1	cytosol,nuclear				K00869	E2.7.1.36:mevalonate kinase [EC:2.7.1.36];E2.7.1.36:mevalonate kinase [EC:2.7.1.36];E2.7.1.36:mevalonate kinase [EC:2.7.1.36];E2.7.1.36:mevalonate kinase [EC:2.7.1.36];E2.7.1.36:mevalonate kinase [EC:2.7.1.36];	Metabolic pathways ;Biosynthesis of secondary metabolites ;Biosynthesis of antibiotics ;Peroxisome ;Terpenoid backbone biosynthesis ;	IPR020568;IPR006205;IPR006206;IPR006203;IPR006204;IPR014721;IPR013750;	Ribosomal protein S5 domain 2-type fold;Mevalonate kinase;Mevalonate/galactokinase;GHMP kinase, ATP-binding, conserved site;GHMP kinase N-terminal domain;Ribosomal protein S5 domain 2-type fold, subgroup;GHMP kinase, C-terminal domain;	Cluster 22	2.7
EDN27248	154321287	hypothetical protein BC1G_01518	1	plasma membrane	lipid metabolic process;lipid biosynthetic process;organic substance biosynthetic process;biosynthetic process;cellular process;biological_process;single-organism metabolic process;metabolic process;organic substance metabolic process;cellular biosynthetic process;cellular lipid metabolic process;isoprenoid metabolic process;cellular metabolic process;primary metabolic process;isoprenoid biosynth…	membrane;intrinsic to membrane;cellular_component;membrane part;integral to membrane;	molecular_function;oxidoreductase activity;oxidoreductase activity, acting on CH-OH group of donors;catalytic activity;oxidoreductase activity, acting on the CH-OH group of donors, NAD = or NADP as acceptor;hydroxymethylglutaryl-CoA reductase (NADPH) activity;nucleoside phosphate binding;coenzyme binding;cofactor binding;nucleotide binding;heterocyclic compound binding;binding;small molecule bind…	K00021	HMGCR:hydroxymethylglutaryl-CoA reductase (NADPH) [EC:1.1.1.34];HMGCR:hydroxymethylglutaryl-CoA reductase (NADPH) [EC:1.1.1.34];HMGCR:hydroxymethylglutaryl-CoA reductase (NADPH) [EC:1.1.1.34];HMGCR:hydroxymethylglutaryl-CoA reductase (NADPH) [EC:1.1.1.34];HMGCR:hydroxymethylglutaryl-CoA reductase (NADPH) [EC:1.1.1.34];HMGCR:hydroxymethylglutaryl-CoA reductase (NADPH) [EC:1.1.1.34];	Metabolic pathways ;Biosynthesis of secondary metabolites ;Biosynthesis of antibiotics ;AMPK signaling pathway ;Terpenoid backbone biosynthesis ;Bile secretion ;	IPR002202;IPR009029;IPR009023;IPR004554;IPR000731;IPR025583;IPR023076;IPR023074;IPR023282;	Hydroxymethylglutaryl-CoA reductase, class I/II;Hydroxymethylglutaryl-CoA reductase, class I/II, substrate-binding domain;Hydroxymethylglutaryl-CoA reductase, class I/II, NAD/NADP-binding domain;Hydroxymethylglutaryl-CoA reductase, eukaryotic/arcaheal type;Sterol-sensing domain;HMG-CoA reductase, N-terminal domain;Hydroxymethylglutaryl-CoA reductase, class I/II, conserved site;Hydroxymethylglutar…	Cluster 22	2.7
EDN21407	154292222	hypothetical protein BC1G_14194	1	cytosol				K01597	MVD:diphosphomevalonate decarboxylase [EC:4.1.1.33];MVD:diphosphomevalonate decarboxylase [EC:4.1.1.33];MVD:diphosphomevalonate decarboxylase [EC:4.1.1.33];MVD:diphosphomevalonate decarboxylase [EC:4.1.1.33];	Metabolic pathways ;Biosynthesis of secondary metabolites ;Biosynthesis of antibiotics ;Terpenoid backbone biosynthesis ;	IPR020568;IPR013750;IPR014721;IPR029765;IPR006204;	Ribosomal protein S5 domain 2-type fold;GHMP kinase, C-terminal domain;Ribosomal protein S5 domain 2-type fold, subgroup;Diphosphomevalonate decarboxylase;GHMP kinase N-terminal domain;	Cluster 22	2.7
EDN21042	154292618	cell division control protein 2	1	cytosol				K04563	CDC28:cyclin-dependent kinase [EC:2.7.11.22];CDC28:cyclin-dependent kinase [EC:2.7.11.22];	Cell cycle - yeast ;Meiosis - yeast ;	IPR011009;IPR002290;IPR017441;IPR000719;IPR008271;	Protein kinase-like domain;Serine/threonine/dual specificity protein kinase, catalytic domain;Protein kinase, ATP binding site;Protein kinase domain;Serine/threonine-protein kinase, active site;	Cluster 23	1.60714
EDN22335	154291050	serine / threonine protein phosphatase type 1	1	nuclear			molecular_function;catalytic activity;hydrolase activity;	K06269	PPP1C:serine/threonine-protein phosphatase PP1 catalytic subunit [EC:3.1.3.16];PPP1C:serine/threonine-protein phosphatase PP1 catalytic subunit [EC:3.1.3.16];PPP1C:serine/threonine-protein phosphatase PP1 catalytic subunit [EC:3.1.3.16];PPP1C:serine/threonine-protein phosphatase PP1 catalytic subunit [EC:3.1.3.16];PPP1C:serine/threonine-protein phosphatase PP1 catalytic subunit [EC:3.1.3.16];PPP1…	Meiosis - yeast ;mRNA surveillance pathway ;Oocyte meiosis ;Herpes simplex infection ;Insulin signaling pathway ;Regulation of actin cytoskeleton ;Oxytocin signaling pathway ;Proteoglycans in cancer ;Alcoholism ;Dopaminergic synapse ;Focal adhesion ;cGMP-PKG signaling pathway ;cAMP signaling pathway ;Adrenergic signaling in cardiomyocytes ;Vascular smooth muscle contraction ;Hippo signaling pathw…	IPR004843;IPR029052;IPR006186;	Calcineurin-like phosphoesterase domain, apaH type;Metallo-dependent phosphatase-like;Serine/threonine-specific protein phosphatase/bis(5-nucleosyl)-tetraphosphatase;	Cluster 23	2
EDN21528	154291978	hypothetical protein BC1G_14916	2	nuclear				K06675	SMC4:structural maintenance of chromosome 4;	Cell cycle - yeast ;	IPR010935;IPR027417;IPR003395;	SMCs flexible hinge;P-loop containing nucleoside triphosphate hydrolase;RecF/RecN/SMC, N-terminal;	Cluster 23	2
EDN31748	154300722	hypothetical protein BC1G_10949	1	nuclear							IPR002108;IPR029006;	Actin-depolymerising factor homology domain;ADF-H/Gelsolin-like domain;	Cluster 24	2
EDN29845	154303542	hypothetical protein BC1G_09342	2	cytosol,nuclear							IPR029006;IPR002108;	ADF-H/Gelsolin-like domain;Actin-depolymerising factor homology domain;	Cluster 24	2
EDN26379	154310817	hypothetical protein BC1G_06387	2	cytoskeleton							IPR017865;IPR002189;	F-actin capping protein, alpha subunit, conserved site;F-actin-capping protein subunit alpha;	Cluster 24	2
BC1G_06543	306531038	ARGJ1_BOTFB RecName: Full=Arginine biosynthesis bifunctional protein ArgJ 1, mitochondrial; Includes: RecName: Full=Glutamate N-acetyltransferase; Short=GAT; AltName: Full=Ornithine acetyltransferase; Short=OATase; AltName: Full=O	2	mitochondria	nitrogen compound metabolic process;organic substance biosynthetic process;small molecule biosynthetic process;oxoacid metabolic process;glutamine family amino acid biosynthetic process;small molecule metabolic process;glutamine family amino acid metabolic process;organic acid biosynthetic process;single-organism metabolic process;single-organism biosynthetic process;arginine metabolic process;ce…		molecular_function;transferase activity, transferring acyl groups other than = amino-acyl groups;transferase activity, transferring acyl groups;N-acyltransferase activity;N-acetyltransferase activity;acetyltransferase activity;catalytic activity;transferase activity;glutamate N-acetyltransferase activity;	K00620	argJ:glutamate N-acetyltransferase / amino-acid N-acetyltransferase [EC:2.3.1.35 2.3.1.1];argJ:glutamate N-acetyltransferase / amino-acid N-acetyltransferase [EC:2.3.1.35 2.3.1.1];argJ:glutamate N-acetyltransferase / amino-acid N-acetyltransferase [EC:2.3.1.35 2.3.1.1];argJ:glutamate N-acetyltransferase / amino-acid N-acetyltransferase [EC:2.3.1.35 2.3.1.1];argJ:glutamate N-acetyltransferase / am…	Metabolic pathways ;Biosynthesis of secondary metabolites ;Biosynthesis of antibiotics ;Biosynthesis of amino acids ;Arginine and proline metabolism ;2-Oxocarboxylic acid metabolism ;	IPR002813;IPR016117;	Arginine biosynthesis protein ArgJ;ArgJ-like domain;		7
EDN24695	154313472	hypothetical protein BC1G_05433	1	cytosol			molecular_function;catalytic activity;cofactor binding;anion binding;binding;ion binding;pyridoxal phosphate binding;	K00819	E2.6.1.13:ornithine--oxo-acid transaminase [EC:2.6.1.13];E2.6.1.13:ornithine--oxo-acid transaminase [EC:2.6.1.13];E2.6.1.13:ornithine--oxo-acid transaminase [EC:2.6.1.13];E2.6.1.13:ornithine--oxo-acid transaminase [EC:2.6.1.13];	Metabolic pathways ;Biosynthesis of secondary metabolites ;Biosynthesis of antibiotics ;Arginine and proline metabolism ;	IPR010164;IPR005814;IPR015424;IPR015422;IPR015421;	Ornithine aminotransferase;Aminotransferase class-III;Pyridoxal phosphate-dependent transferase;Pyridoxal phosphate-dependent transferase, major region, subdomain 2;Pyridoxal phosphate-dependent transferase, major region, subdomain 1;		2.14286
EDN26640	154310391	hypothetical protein BC1G_07115	3	mitochondria							IPR009012;IPR013805;IPR000740;	GrpE nucleotide exchange factor, head;GrpE nucleotide exchange factor, coiled-coil;GrpE nucleotide exchange factor;		10.4242
tma22	206558272	hypothetical protein BC1G_12410	1	cytosol	gene expression;organic substance biosynthetic process;biosynthetic process;cellular process;macromolecule biosynthetic process;cellular macromolecule metabolic process;translation;biological_process;cellular macromolecule biosynthetic process;metabolic process;organic substance metabolic process;cellular protein metabolic process;cellular biosynthetic process;cellular metabolic process;macromole…		molecular_function;binding;heterocyclic compound binding;RNA binding;organic cyclic compound binding;nucleic acid binding;translation factor activity, nucleic acid binding;translation initiation factor activity;				IPR001950;IPR005873;	Translation initiation factor SUI1;Density-regulated protein DRP1;		4.46429
EDN30343	154302967	centromere/microtubule binding protein CBF5	1	cytosol				K11131	DKC1:H/ACA ribonucleoprotein complex subunit 4 [EC:5.4.99.-];	Ribosome biogenesis in eukaryotes ;	IPR020103;IPR004521;IPR015947;IPR012960;IPR004802;IPR002501;IPR002478;	Pseudouridine synthase, catalytic domain;Uncharacterised domain CHP00451;PUA-like domain;Dyskerin-like;tRNA pseudouridine synthase B family;Pseudouridine synthase II;PUA domain;		2.42647
EDN18525	154296469	hypothetical protein BC1G_12809	1	cytosol	gene expression;nitrogen compound metabolic process;organic substance biosynthetic process;cellular aromatic compound metabolic process;nucleic acid metabolic process;cellular macromolecule metabolic process;cellular nitrogen compound metabolic process;cellular macromolecule biosynthetic process;heterocycle biosynthetic process;cellular metabolic process;macromolecule metabolic process;aromatic c…		molecular_function;binding;heterocyclic compound binding;organic cyclic compound binding;nucleic acid binding;DNA binding;RNA polymerase activity;nucleotidyltransferase activity;catalytic activity;transferase activity;transferase activity, transferring phosphorus-containing groups;DNA-directed RNA polymerase activity;	K02999	RPA1:DNA-directed RNA polymerase I subunit RPA1 [EC:2.7.7.6];RPA1:DNA-directed RNA polymerase I subunit RPA1 [EC:2.7.7.6];RPA1:DNA-directed RNA polymerase I subunit RPA1 [EC:2.7.7.6];RPA1:DNA-directed RNA polymerase I subunit RPA1 [EC:2.7.7.6];	Metabolic pathways ;Purine metabolism ;Pyrimidine metabolism ;RNA polymerase ;	IPR007066;IPR007080;IPR007081;IPR007083;IPR000722;IPR006592;	RNA polymerase Rpb1, domain 3;RNA polymerase Rpb1, domain 1;RNA polymerase Rpb1, domain 5;RNA polymerase Rpb1, domain 4;RNA polymerase, alpha subunit;RNA polymerase, N-terminal;		16.9006
EDN22364	154290943	hypothetical protein BC1G_15535	4	cytosol							IPR011991;IPR000994;	Winged helix-turn-helix DNA-binding domain;Peptidase M24, structural domain;		18
EDN22042	154315762	hypothetical protein BC1G_04453	2	cytosol							IPR012677;IPR000504;	Nucleotide-binding alpha-beta plait domain;RNA recognition motif domain;		14
EDN27694	154309129	hypothetical protein BC1G_07459	2	cytoskeleton	nitrogen compound metabolic process;biological_process;organonitrogen compound metabolic process;single-organism metabolic process;cellular process;metabolic process;small molecule metabolic process;organic acid metabolic process;oxoacid metabolic process;organic substance metabolic process;carboxylic acid metabolic process;cellular metabolic process;primary metabolic process;cellular amino acid …		carboxylic acid binding;molecular_function;anion binding;organic acid binding;binding;ion binding;small molecule binding;amino acid binding;catalytic activity;transferase activity;transferase activity, transferring one-carbon groups;carboxyl- or carbamoyltransferase activity;	K11541	URA2:carbamoyl-phosphate synthase / aspartate carbamoyltransferase [EC:6.3.5.5 2.1.3.2];URA2:carbamoyl-phosphate synthase / aspartate carbamoyltransferase [EC:6.3.5.5 2.1.3.2];URA2:carbamoyl-phosphate synthase / aspartate carbamoyltransferase [EC:6.3.5.5 2.1.3.2];	Metabolic pathways ;Pyrimidine metabolism ;Alanine, aspartate and glutamate metabolism ;	IPR016185;IPR005483;IPR005480;IPR005481;IPR005479;IPR006130;IPR006131;IPR006132;IPR011607;IPR002082;IPR011761;IPR006275;IPR006274;IPR017926;IPR013816;IPR013815;IPR029062;IPR002474;	Pre-ATP-grasp domain;Carbamoyl-phosphate synthase large subunit, CPSase domain;Carbamoyl-phosphate synthetase, large subunit oligomerisation domain;Carbamoyl-phosphate synthase, large subunit, N-terminal;Carbamoyl-phosphate synthetase large subunit-like, ATP-binding domain;Aspartate/ornithine carbamoyltransferase;Aspartate/ornithine carbamoyltransferase, Asp/Orn-binding domain;Aspartate/ornithine…		12
EDN20997	154292675	hypothetical protein BC1G_14722	1	cytosol	cellular amino acid metabolic process;organonitrogen compound metabolic process;nitrogen compound metabolic process;cellular aromatic compound metabolic process;cellular process;small molecule metabolic process;organic acid metabolic process;oxoacid metabolic process;biological_process;organic cyclic compound metabolic process;single-organism metabolic process;metabolic process;organic substance …		molecular_function;hydrolase activity;hydrolase activity, acting on acid carbon-carbon bonds, in ketonic = substances;hydrolase activity, acting on acid carbon-carbon bonds;catalytic activity;fumarylacetoacetase activity;	K01555	FAH:fumarylacetoacetase [EC:3.7.1.2];FAH:fumarylacetoacetase [EC:3.7.1.2];FAH:fumarylacetoacetase [EC:3.7.1.2];FAH:fumarylacetoacetase [EC:3.7.1.2];	Metabolic pathways ;Microbial metabolism in diverse environments ;Tyrosine metabolism ;Styrene degradation ;	IPR011234;IPR015377;IPR002529;	Fumarylacetoacetase, C-terminal-related;Fumarylacetoacetase, N-terminal;Fumarylacetoacetase, C-terminal;		3
EDN31711	154300648	hypothetical protein BC1G_10912	1	mitochondria			molecular_function;binding;protein binding;	K09578	PIN1:peptidyl-prolyl cis-trans isomerase NIMA-interacting 1 [EC:5.2.1.8];	RIG-I-like receptor signaling pathway ;	IPR001202;IPR000297;	WW domain;Peptidyl-prolyl cis-trans isomerase, PpiC-type;		1.66667
EDN17996	154318225	hypothetical protein BC1G_03280	1	mitochondria				K00605	gcvT:aminomethyltransferase [EC:2.1.2.10];gcvT:aminomethyltransferase [EC:2.1.2.10];gcvT:aminomethyltransferase [EC:2.1.2.10];gcvT:aminomethyltransferase [EC:2.1.2.10];	Metabolic pathways ;Carbon metabolism ;Glycine, serine and threonine metabolism ;One carbon pool by folate ;	IPR027266;IPR029043;IPR013977;IPR006222;IPR006223;	GTP-binding protein TrmE/Glycine cleavage system T protein, domain 1;Glycine cleavage T-protein/YgfZ, C-terminal domain;Glycine cleavage T-protein, C-terminal barrel domain;Glycine cleavage T-protein-like, N-terminal;Glycine cleavage system T protein;		5
EDN28567	154320428	hypothetical protein BC1G_01686	1	cytoskeleton				K13501	TRP1:anthranilate synthase / indole-3-glycerol phosphate synthase / phosphoribosylanthranilate isomerase [EC:4.1.3.27 4.1.1.48 5.3.1.24];TRP1:anthranilate synthase / indole-3-glycerol phosphate synthase / phosphoribosylanthranilate isomerase [EC:4.1.3.27 4.1.1.48 5.3.1.24];TRP1:anthranilate synthase / indole-3-glycerol phosphate synthase / phosphoribosylanthranilate isomerase [EC:4.1.3.27 4.1.1.4…	Metabolic pathways ;Biosynthesis of secondary metabolites ;Biosynthesis of amino acids ;Phenylalanine, tyrosine and tryptophan biosynthesis ;	IPR017926;IPR006221;IPR013798;IPR013785;IPR001468;IPR011060;IPR029062;IPR001240;	Glutamine amidotransferase;Anthranilate synthase/para-aminobenzoate synthase like domain;Indole-3-glycerol phosphate synthase;Aldolase-type TIM barrel;Indole-3-glycerol phosphate synthase, conserved site;Ribulose-phosphate binding barrel;Class I glutamine amidotransferase-like;N-(5'phosphoribosyl) anthranilate isomerase (PRAI);		2.18182
EDN22758	154315126	S-adenosylmethionine synthetase	5	cytosol	nitrogen compound metabolic process;sulfur compound metabolic process;purine ribonucleoside biosynthetic process;purine ribonucleoside metabolic process;cellular nitrogen compound metabolic process;organic acid biosynthetic process;single-organism metabolic process;single-organism biosynthetic process;coenzyme biosynthetic process;ribonucleoside biosynthetic process;heterocycle biosynthetic proce…		molecular_function;transferase activity, transferring alkyl or aryl (other than = methyl) groups;catalytic activity;transferase activity;methionine adenosyltransferase activity;purine ribonucleotide binding;anion binding;ribonucleotide binding;small molecule binding;ion binding;ribonucleoside binding;purine ribonucleoside triphosphate binding;carbohydrate derivative binding;adenyl ribonucleotide …	K00789	metK:S-adenosylmethionine synthetase [EC:2.5.1.6];metK:S-adenosylmethionine synthetase [EC:2.5.1.6];metK:S-adenosylmethionine synthetase [EC:2.5.1.6];metK:S-adenosylmethionine synthetase [EC:2.5.1.6];	Metabolic pathways ;Biosynthesis of secondary metabolites ;Biosynthesis of amino acids ;Cysteine and methionine metabolism ;	IPR022636;IPR022631;IPR022630;IPR022628;IPR022629;IPR002133;	S-adenosylmethionine synthetase superfamily;S-adenosylmethionine synthetase, conserved site;S-adenosylmethionine synthetase, C-terminal;S-adenosylmethionine synthetase, N-terminal;S-adenosylmethionine synthetase, central domain;S-adenosylmethionine synthetase;		1.2
EDN22907	154290485	hypothetical protein BC1G_15506	1	cytosol							IPR003593;IPR003439;IPR027417;IPR000953;IPR016197;IPR011989;IPR023780;IPR016024;IPR017871;	AAA+ ATPase domain;ABC transporter-like;P-loop containing nucleoside triphosphate hydrolase;Chromo/chromo shadow domain;Chromo domain-like;Armadillo-like helical;Chromo domain;Armadillo-type fold;ABC transporter, conserved site;		3.61111
EDN26033	154311740	conserved hypothetical protein	1	plasma membrane			molecular_function;binding;	K12828	SF3B1:splicing factor 3B subunit 1;	Spliceosome ;	IPR016024;IPR015016;IPR011989;	Armadillo-type fold;Splicing factor 3B subunit 1;Armadillo-like helical;		2.66667
EDN18165	154297219	hypothetical protein BC1G_12445	2	nuclear				K03006	RPB1:DNA-directed RNA polymerase II subunit RPB1 [EC:2.7.7.6];RPB1:DNA-directed RNA polymerase II subunit RPB1 [EC:2.7.7.6];RPB1:DNA-directed RNA polymerase II subunit RPB1 [EC:2.7.7.6];RPB1:DNA-directed RNA polymerase II subunit RPB1 [EC:2.7.7.6];RPB1:DNA-directed RNA polymerase II subunit RPB1 [EC:2.7.7.6];RPB1:DNA-directed RNA polymerase II subunit RPB1 [EC:2.7.7.6];RPB1:DNA-directed RNA polym…	Metabolic pathways ;Purine metabolism ;Huntington's disease ;Pyrimidine metabolism ;Epstein-Barr virus infection ;RNA polymerase ;Herpes simplex infection ;	IPR000684;IPR006592;IPR000722;IPR007083;IPR007080;IPR007081;IPR007066;IPR007073;IPR007075;	RNA polymerase II, heptapeptide repeat, eukaryotic;RNA polymerase, N-terminal;RNA polymerase, alpha subunit;RNA polymerase Rpb1, domain 4;RNA polymerase Rpb1, domain 1;RNA polymerase Rpb1, domain 5;RNA polymerase Rpb1, domain 3;RNA polymerase Rpb1, domain 7;RNA polymerase Rpb1, domain 6;		16.9006
EDN26691	154310493	hypothetical protein BC1G_07167	3	cytosol	nitrogen compound metabolic process;organic substance biosynthetic process;cellular aromatic compound metabolic process;phosphate-containing compound metabolic process;small molecule metabolic process;phosphorus metabolic process;nucleotide biosynthetic process;nucleoside phosphate metabolic process;cellular nitrogen compound metabolic process;single-organism metabolic process;organophosphate bio…		molecular_function;ligase activity;catalytic activity;ligase activity, forming carbon-nitrogen bonds;adenylosuccinate synthase activity;purine ribonucleotide binding;anion binding;ribonucleotide binding;small molecule binding;ion binding;ribonucleoside binding;purine ribonucleoside triphosphate binding;carbohydrate derivative binding;nucleoside phosphate binding;guanyl nucleotide binding;nucleoti…	K01939	purA:adenylosuccinate synthase [EC:6.3.4.4];purA:adenylosuccinate synthase [EC:6.3.4.4];purA:adenylosuccinate synthase [EC:6.3.4.4];	Metabolic pathways ;Purine metabolism ;Alanine, aspartate and glutamate metabolism ;	IPR027417;IPR018220;IPR001114;	P-loop containing nucleoside triphosphate hydrolase;Adenylosuccinate synthase, active site;Adenylosuccinate synthetase;		4.025
clu1	229557986	hypothetical protein BC1G_11770	2	nuclear							IPR013026;IPR025697;IPR027523;IPR023231;IPR019734;IPR028275;IPR011990;	Tetratricopeptide repeat-containing domain;CLU domain;Clustered mitochondria protein;GSKIP domain;Tetratricopeptide repeat;Clustered mitochondria protein, N-terminal;Tetratricopeptide-like helical domain;		0.666667
EDN29258	154304421	hypothetical protein BC1G_09086	1	nuclear							IPR001394;IPR018200;IPR028889;	Peptidase C19, ubiquitin carboxyl-terminal hydrolase;Ubiquitin specific protease, conserved site;Ubiquitin specific protease domain;		1.06667
EDN33242	154298539	hypothetical protein BC1G_11454	1	cytosol			nucleoside-triphosphatase regulator activity;molecular_function;ATPase regulator activity;enzyme regulator activity;enzyme activator activity;ATPase activator activity;protein binding;binding;chaperone binding;				IPR023393;IPR013538;IPR015310;	START-like domain;Activator of Hsp90 ATPase homologue 1-like;Activator of Hsp90 ATPase, N-terminal;		5
EDN27268	154321327	hypothetical protein BC1G_01538	3	cytosol				K01872	AARS:alanyl-tRNA synthetase [EC:6.1.1.7];	Aminoacyl-tRNA biosynthesis ;	IPR012947;IPR018162;IPR018164;IPR018163;IPR018165;IPR009000;IPR002318;IPR023033;	Threonyl/alanyl tRNA synthetase, SAD;Alanine-tRNA ligase, class IIc, anti-codon-binding domain;Alanyl-tRNA synthetase, class IIc, N-terminal;Threonyl/alanyl tRNA synthetase, class II-like, putative editing domain;Alanyl-tRNA synthetase, class IIc, core domain;Translation protein, beta-barrel domain;Alanine-tRNA ligase, class IIc;Alanine-tRNA ligase, eukaryota/bacteria;		5.5
EDN22725	154290505	hypothetical protein BC1G_15684	1	cytosol							IPR013968;IPR029069;IPR016040;IPR002539;IPR002198;IPR020904;IPR002347;	Polyketide synthase, ketoreductase domain;HotDog domain;NAD(P)-binding domain;MaoC-like domain;Short-chain dehydrogenase/reductase SDR;Short-chain dehydrogenase/reductase, conserved site;Glucose/ribitol dehydrogenase;		1.4
EDN20854	154293128	hypothetical protein BC1G_14516	2	mitochondria,nuclear			molecular_function;catalytic activity;transferase activity;transferase activity, transferring acyl groups;	K00624	E2.3.1.7:carnitine O-acetyltransferase [EC:2.3.1.7];	Peroxisome ;	IPR000542;	Acyltransferase ChoActase/COT/CPT;		2
EDN18472	154296576	hypothetical protein BC1G_12696	1	nuclear							IPR001623;	DnaJ domain;		3.46667
EDN30836	154302030	DnaJ-like protein, co-chaperone	1	extracellular							IPR001623;	DnaJ domain;		3.46667
EDN22730	154290515	acyl-CoA synthetase	1	cytosol				K01897	ACSL:long-chain acyl-CoA synthetase [EC:6.2.1.3];ACSL:long-chain acyl-CoA synthetase [EC:6.2.1.3];ACSL:long-chain acyl-CoA synthetase [EC:6.2.1.3];ACSL:long-chain acyl-CoA synthetase [EC:6.2.1.3];ACSL:long-chain acyl-CoA synthetase [EC:6.2.1.3];ACSL:long-chain acyl-CoA synthetase [EC:6.2.1.3];ACSL:long-chain acyl-CoA synthetase [EC:6.2.1.3];	Metabolic pathways ;Peroxisome ;Fatty acid metabolism ;Fatty acid degradation ;PPAR signaling pathway ;Fatty acid biosynthesis ;Adipocytokine signaling pathway ;	IPR020845;IPR000873;	AMP-binding, conserved site;AMP-dependent synthetase/ligase;		0
EDN19864	154294644	acyl-CoA desaturase	2	plasma membrane	lipid metabolic process;lipid biosynthetic process;organic substance biosynthetic process;biosynthetic process;cellular process;small molecule biosynthetic process;oxoacid metabolic process;organic acid metabolic process;small molecule metabolic process;biological_process;monocarboxylic acid metabolic process;organic acid biosynthetic process;monocarboxylic acid biosynthetic process;single-organi…	intracellular;cytoplasmic part;cytoplasm;organelle;membrane-bounded organelle;cell part;cell;intracellular organelle;intracellular part;cellular_component;intracellular membrane-bounded organelle;endoplasmic reticulum;membrane;	molecular_function;oxidoreductase activity;acyl-CoA desaturase activity;oxidoreductase activity, acting on paired donors, with = incorporation or reduction of molecular oxygen;catalytic activity;oxidoreductase activity, acting on paired donors, with oxidation = of a pair of donors resulting in the reduction of molecular oxygen to = two molecules of water;stearoyl-CoA 9-desaturase activity;binding…	K00507	SCD:stearoyl-CoA desaturase (delta-9 desaturase) [EC:1.14.19.1];SCD:stearoyl-CoA desaturase (delta-9 desaturase) [EC:1.14.19.1];SCD:stearoyl-CoA desaturase (delta-9 desaturase) [EC:1.14.19.1];SCD:stearoyl-CoA desaturase (delta-9 desaturase) [EC:1.14.19.1];	AMPK signaling pathway ;Fatty acid metabolism ;PPAR signaling pathway ;Biosynthesis of unsaturated fatty acids ;	IPR001199;IPR001522;IPR015876;IPR005804;IPR018506;	Cytochrome b5-like heme/steroid binding domain;Fatty acid desaturase, type 1, C-terminal;Fatty acid desaturase, type 1, core;Fatty acid desaturase, type 1;Cytochrome b5, heme-binding site;		0.5
PKS7	154290263	hypothetical protein BC1G_15703	2	plasma membrane							IPR029063;IPR013217;IPR001227;IPR001242;IPR014043;IPR020801;IPR020807;IPR020806;IPR020845;IPR009081;IPR016036;IPR016035;IPR016040;IPR013968;IPR000873;IPR006162;	S-adenosyl-L-methionine-dependent methyltransferase;Methyltransferase type 12;Acyl transferase domain;Condensation domain;Acyl transferase;Polyketide synthase, acyl transferase domain;Polyketide synthase, dehydratase domain;Polyketide synthase, phosphopantetheine-binding domain;AMP-binding, conserved site;Acyl carrier protein-like;Malonyl-CoA ACP transacylase, ACP-binding;Acyl transferase/acyl hy…		2
EDN30481	154302447	hypothetical protein BC1G_09800	1	cytosol,nuclear	gene expression;organic substance biosynthetic process;biosynthetic process;macromolecule biosynthetic process;cellular macromolecule metabolic process;cellular process;biological_process;cellular macromolecule biosynthetic process;metabolic process;organic substance metabolic process;cellular biosynthetic process;cellular protein metabolic process;macromolecule metabolic process;cellular metabol…	cell part;cell;cellular_component;intracellular;cytoplasmic part;cytoplasm;intracellular non-membrane-bounded organelle;organelle;macromolecular complex;non-membrane-bounded organelle;ribonucleoprotein complex;intracellular organelle;intracellular part;ribosome;	molecular_function;structural molecule activity;structural constituent of ribosome;	K02963	RP-S18:small subunit ribosomal protein S18;	Ribosome ;	IPR001648;	Ribosomal protein S18;		22.7877
EDN27415	154309459	hypothetical protein BC1G_07200	2	nuclear	RNA splicing;mRNA processing;gene expression;RNA processing;nitrogen compound metabolic process;cellular aromatic compound metabolic process;RNA metabolic process;cellular macromolecule metabolic process;cellular process;mRNA metabolic process;nucleic acid metabolic process;RNA splicing, via transesterification reactions with bulged = adenosine as nucleophile;cellular nitrogen compound metabolic …	cell;nucleus;cellular_component;intracellular membrane-bounded organelle;intracellular;organelle;macromolecular complex;ribonucleoprotein complex;nuclear part;cell part;membrane-bounded organelle;intracellular organelle part;intracellular organelle;intracellular part;organelle part;spliceosomal complex;		K06063	SNW1:SNW domain-containing protein 1;SNW1:SNW domain-containing protein 1;SNW1:SNW domain-containing protein 1;SNW1:SNW domain-containing protein 1;	Spliceosome ;Epstein-Barr virus infection ;Viral carcinogenesis ;Notch signaling pathway ;	IPR004015;	SKI-interacting protein SKIP, SNW domain;		4
EDN27434	154309497	hypothetical protein BC1G_07219	1	cytoskeleton	biological_process;metabolic process;biosynthetic process;		molecular_function;cofactor binding;anion binding;binding;ion binding;pyridoxal phosphate binding;	K00838	ARO8:aromatic amino acid aminotransferase I [EC:2.6.1.57 2.6.1.27 2.6.1.5];ARO8:aromatic amino acid aminotransferase I [EC:2.6.1.57 2.6.1.27 2.6.1.5];ARO8:aromatic amino acid aminotransferase I [EC:2.6.1.57 2.6.1.27 2.6.1.5];ARO8:aromatic amino acid aminotransferase I [EC:2.6.1.57 2.6.1.27 2.6.1.5];ARO8:aromatic amino acid aminotransferase I [EC:2.6.1.57 2.6.1.27 2.6.1.5];ARO8:aromatic amino acid…	Metabolic pathways ;Biosynthesis of secondary metabolites ;Biosynthesis of antibiotics ;Biosynthesis of amino acids ;Cysteine and methionine metabolism ;2-Oxocarboxylic acid metabolism ;Tryptophan metabolism ;Tyrosine metabolism ;Phenylalanine, tyrosine and tryptophan biosynthesis ;Ubiquinone and other terpenoid-quinone biosynthesis ;Phenylalanine metabolism ;Lysine biosynthesis ;Tropane, piperid…	IPR015422;IPR015421;IPR015424;IPR004839;	Pyridoxal phosphate-dependent transferase, major region, subdomain 2;Pyridoxal phosphate-dependent transferase, major region, subdomain 1;Pyridoxal phosphate-dependent transferase;Aminotransferase, class I/classII;		4
EDN28812	154305167	hypothetical protein BC1G_08878	1	nuclear							IPR024774;IPR011993;IPR001849;	Pleckstrin homology domain, Mcp5-type;Pleckstrin homology-like domain;Pleckstrin homology domain;		2
EDN27798	154308904	hypothetical protein BC1G_07980	1	mitochondria			protein binding;molecular_function;binding;protein dimerization activity;protein heterodimerization activity;	K03135	TAF11:transcription initiation factor TFIID subunit 11;	Basal transcription factors ;	IPR009072;IPR006809;	Histone-fold;TAFII28-like protein;		1.66667
EDN24193	154289628	hypothetical protein BC1G_16069	1	cytosol				K00326	E1.6.2.2:cytochrome-b5 reductase [EC:1.6.2.2];	Amino sugar and nucleotide sugar metabolism ;	IPR017927;IPR017938;IPR008333;IPR001834;IPR001709;IPR001433;	Ferredoxin reductase-type FAD-binding domain;Riboflavin synthase-like beta-barrel;Oxidoreductase, FAD-binding domain;NADH:cytochrome b5 reductase (CBR);Flavoprotein pyridine nucleotide cytochrome reductase;Oxidoreductase FAD/NAD(P)-binding;		2
EDN20293	154294043	fatty acid synthase subunit alpha	7	cytosol				K00667	FAS2:fatty acid synthase subunit alpha, fungi type [EC:2.3.1.86];FAS2:fatty acid synthase subunit alpha, fungi type [EC:2.3.1.86];FAS2:fatty acid synthase subunit alpha, fungi type [EC:2.3.1.86];	Metabolic pathways ;Fatty acid metabolism ;Fatty acid biosynthesis ;	IPR008278;IPR001227;IPR004568;IPR018201;IPR014031;IPR014030;IPR016040;IPR016035;IPR016039;IPR016038;	4'-phosphopantetheinyl transferase superfamily;Acyl transferase domain;Phosphopantetheine-protein transferase domain;Beta-ketoacyl synthase, active site;Beta-ketoacyl synthase, C-terminal;Beta-ketoacyl synthase, N-terminal;NAD(P)-binding domain;Acyl transferase/acyl hydrolase/lysophospholipase;Thiolase-like;Thiolase-like, subgroup;		4
EDN18704	154296240	hypothetical protein BC1G_12947	2	nuclear				K06630	YWHAE:14-3-3 protein epsilon;YWHAE:14-3-3 protein epsilon;YWHAE:14-3-3 protein epsilon;YWHAE:14-3-3 protein epsilon;YWHAE:14-3-3 protein epsilon;YWHAE:14-3-3 protein epsilon;YWHAE:14-3-3 protein epsilon;YWHAE:14-3-3 protein epsilon;	Epstein-Barr virus infection ;Cell cycle ;Viral carcinogenesis ;Oocyte meiosis ;PI3K-Akt signaling pathway ;Neurotrophin signaling pathway ;Hippo signaling pathway ;Hippo signaling pathway - fly ;	IPR023410;IPR023409;IPR000308;	14-3-3 domain;14-3-3 protein, conserved site;14-3-3 protein;		2
EDN26577	154310740	hypothetical protein BC1G_06844	1	mitochondria				K17738	ARD:D-arabinitol 2-dehydrogenase [EC:1.1.1.250];ARD:D-arabinitol 2-dehydrogenase [EC:1.1.1.250];	Metabolic pathways ;Pentose and glucuronate interconversions ;	IPR016040;IPR020904;IPR002347;IPR002198;	NAD(P)-binding domain;Short-chain dehydrogenase/reductase, conserved site;Glucose/ribitol dehydrogenase;Short-chain dehydrogenase/reductase SDR;		2
EDN30686	154302079	hypothetical protein BC1G_09720	1	cytosol,nuclear							IPR009060;IPR015940;IPR000626;IPR021109;IPR029071;IPR019103;	UBA-like;Ubiquitin-associated/translation elongation factor EF1B, N-terminal, eukaryote;Ubiquitin-like;Aspartic peptidase domain;Ubiquitin-related domain;Aspartic peptidase, DDI1-type;		0
EDN17927	154324212	hypothetical protein BC1G_00505	1	cytosol,nuclear	regulation of gene expression;gene expression;nitrogen compound metabolic process;organic substance biosynthetic process;cellular aromatic compound metabolic process;regulation of nitrogen compound metabolic process;regulation of RNA metabolic process;nucleic acid metabolic process;cellular macromolecule metabolic process;regulation of metabolic process;regulation of primary metabolic process;reg…	intracellular;organelle;membrane-bounded organelle;cell part;cell;intracellular organelle;intracellular part;cellular_component;intracellular membrane-bounded organelle;nucleus;	molecular_function;binding;heterocyclic compound binding;organic cyclic compound binding;nucleic acid binding;DNA binding;sequence-specific DNA binding;	K08065	NFYB:nuclear transcription Y subunit beta;NFYB:nuclear transcription Y subunit beta;NFYB:nuclear transcription Y subunit beta;	HTLV-I infection ;Tuberculosis ;Antigen processing and presentation ;	IPR009072;IPR003958;IPR003956;	Histone-fold;Transcription factor CBF/NF-Y/archaeal histone;Transcription factor, NFYB/HAP3, conserved site;		0.666667
EDN31296	154301389	hypothetical protein BC1G_10364	1	cytosol,nuclear				K09554	CDC37:cell division cycle protein 37;	PI3K-Akt signaling pathway ;	IPR013855;IPR013873;IPR013874;	Cdc37, N-terminal domain;Cdc37, C-terminal;Cdc37, Hsp90 binding;		3
EDN17805	154323968	GTP-binding nuclear protein ran-1	2	cytosol	cellular response to stimulus;cellular process;single-organism process;signaling;single-organism cellular process;biological regulation;intracellular signal transduction;signal transduction;biological_process;cell communication;regulation of cellular process;regulation of biological process;single organism signaling;response to stimulus;small GTPase mediated signal transduction;macromolecule loca…		purine ribonucleotide binding;anion binding;ribonucleotide binding;small molecule binding;ion binding;ribonucleoside binding;purine ribonucleoside triphosphate binding;carbohydrate derivative binding;nucleoside phosphate binding;molecular_function;guanyl nucleotide binding;nucleotide binding;nucleoside binding;heterocyclic compound binding;binding;purine nucleoside binding;guanyl ribonucleotide b…	K07936	RAN:GTP-binding nuclear protein Ran;RAN:GTP-binding nuclear protein Ran;RAN:GTP-binding nuclear protein Ran;RAN:GTP-binding nuclear protein Ran;	RNA transport ;Ribosome biogenesis in eukaryotes ;Epstein-Barr virus infection ;HTLV-I infection ;	IPR002041;IPR005225;IPR001806;IPR027417;IPR003579;IPR003578;IPR020849;	Ran GTPase;Small GTP-binding protein domain;Small GTPase superfamily;P-loop containing nucleoside triphosphate hydrolase;Small GTPase superfamily, Rab type;Small GTPase superfamily, Rho type;Small GTPase superfamily, Ras type;		1.92857
EDN30010	154320197	hypothetical protein BC1G_02079	1	cytosol	biological_process;metabolic process;single-organism metabolic process;oxidation-reduction process;		molecular_function;catalytic activity;oxidoreductase activity;	K00129	E1.2.1.5:aldehyde dehydrogenase (NAD(P)+) [EC:1.2.1.5];E1.2.1.5:aldehyde dehydrogenase (NAD(P)+) [EC:1.2.1.5];E1.2.1.5:aldehyde dehydrogenase (NAD(P)+) [EC:1.2.1.5];E1.2.1.5:aldehyde dehydrogenase (NAD(P)+) [EC:1.2.1.5];E1.2.1.5:aldehyde dehydrogenase (NAD(P)+) [EC:1.2.1.5];E1.2.1.5:aldehyde dehydrogenase (NAD(P)+) [EC:1.2.1.5];E1.2.1.5:aldehyde dehydrogenase (NAD(P)+) [EC:1.2.1.5];E1.2.1.5:aldeh…	Metabolic pathways ;Biosynthesis of secondary metabolites ;Microbial metabolism in diverse environments ;Glycolysis / Gluconeogenesis ;Tyrosine metabolism ;Phenylalanine metabolism ;Chemical carcinogenesis ;Histidine metabolism ;Metabolism of xenobiotics by cytochrome P450 ;beta-Alanine metabolism ;Drug metabolism - cytochrome P450 ;	IPR029510;IPR015590;IPR016162;IPR016161;IPR016163;	Aldehyde dehydrogenase, glutamic acid active site;Aldehyde dehydrogenase domain;Aldehyde dehydrogenase N-terminal domain;Aldehyde/histidinol dehydrogenase;Aldehyde dehydrogenase, C-terminal;		1.06667
EDN21394	154292341	hypothetical protein BC1G_14626	1	cytosol	nitrogen compound metabolic process;biological_process;organonitrogen compound metabolic process;metabolic process;organic substance metabolic process;amine metabolic process;single-organism metabolic process;oxidation-reduction process;		molecular_function;binding;cation binding;ion binding;transition metal ion binding;metal ion binding;copper ion binding;oxidoreductase activity, acting on the CH-NH2 group of donors, = oxygen as acceptor;oxidoreductase activity;oxidoreductase activity, acting on the CH-NH2 group of donors;catalytic activity;primary amine oxidase activity;cofactor binding;quinone binding;	K00276	AOC3:primary-amine oxidase [EC:1.4.3.21];AOC3:primary-amine oxidase [EC:1.4.3.21];AOC3:primary-amine oxidase [EC:1.4.3.21];AOC3:primary-amine oxidase [EC:1.4.3.21];AOC3:primary-amine oxidase [EC:1.4.3.21];AOC3:primary-amine oxidase [EC:1.4.3.21];AOC3:primary-amine oxidase [EC:1.4.3.21];AOC3:primary-amine oxidase [EC:1.4.3.21];	Metabolic pathways ;Biosynthesis of secondary metabolites ;Glycine, serine and threonine metabolism ;Tyrosine metabolism ;Phenylalanine metabolism ;beta-Alanine metabolism ;Tropane, piperidine and pyridine alkaloid biosynthesis ;Isoquinoline alkaloid biosynthesis ;	IPR000269;IPR016182;IPR015801;IPR015800;IPR015802;IPR015798;	Copper amine oxidase;Copper amine oxidase, N-terminal;Copper amine oxidase, N2/N3-terminal;Copper amine oxidase, N2-terminal;Copper amine oxidase, N3-terminal;Copper amine oxidase, C-terminal;		0.666667
EDN30180	154303353	xylitol dehydrogenase	1	cytosol				K00008	SORD:L-iditol 2-dehydrogenase [EC:1.1.1.14];SORD:L-iditol 2-dehydrogenase [EC:1.1.1.14];SORD:L-iditol 2-dehydrogenase [EC:1.1.1.14];	Metabolic pathways ;Fructose and mannose metabolism ;Pentose and glucuronate interconversions ;	IPR020843;IPR013149;IPR013154;IPR016040;IPR002328;IPR011032;	Polyketide synthase, enoylreductase domain;Alcohol dehydrogenase, C-terminal;Alcohol dehydrogenase GroES-like;NAD(P)-binding domain;Alcohol dehydrogenase, zinc-type, conserved site;GroES (chaperonin 10)-like;		2
EDN22252	154291143	hypothetical protein BC1G_15343	2	cytosol	biological_process;single-organism metabolic process;metabolic process;oxidation-reduction process;		molecular_function;catalytic activity;oxidoreductase activity;	K08322	rspB:L-gulonate 5-dehydrogenase [EC:1.1.1.380];rspB:L-gulonate 5-dehydrogenase [EC:1.1.1.380];	Metabolic pathways ;Pentose and glucuronate interconversions ;	IPR016040;IPR011032;IPR013149;IPR013154;IPR002328;	NAD(P)-binding domain;GroES (chaperonin 10)-like;Alcohol dehydrogenase, C-terminal;Alcohol dehydrogenase GroES-like;Alcohol dehydrogenase, zinc-type, conserved site;		2
EDN26671	154310453	hypothetical protein BC1G_07147	1	cytosol				K01867	WARS:tryptophanyl-tRNA synthetase [EC:6.1.1.2];	Aminoacyl-tRNA biosynthesis ;	IPR002306;IPR002305;IPR001412;IPR014729;	Tryptophan-tRNA ligase;Aminoacyl-tRNA synthetase, class Ic;Aminoacyl-tRNA synthetase, class I, conserved site;Rossmann-like alpha/beta/alpha sandwich fold;		2.14286
EDN23509	154314873	GTP-binding protein	1	cytosol							IPR023192;IPR006073;IPR013029;IPR027417;IPR012676;IPR012675;IPR004396;	TGS-like domain;GTP binding domain;Domain of unknown function DUF933;P-loop containing nucleoside triphosphate hydrolase;TGS-like;Beta-grasp domain;Ribosome-binding ATPase YchF/Obg-like ATPase 1;		2
EDN18053	154318339	hypothetical protein BC1G_03337	1	cytosol							IPR018940;IPR010987;IPR004046;IPR001326;	Elongation factor 1 beta central acidic region, eukaryote;Glutathione S-transferase, C-terminal-like;Glutathione S-transferase, C-terminal;Translation elongation factor EF1B, beta/delta chains, conserved site;		26
EDN26666	154310443	hypothetical protein BC1G_07142	3	nuclear			molecular_function;binding;protein binding;				IPR013026;IPR013105;IPR001440;IPR019734;IPR011990;IPR005687;	Tetratricopeptide repeat-containing domain;Tetratricopeptide TPR2;Tetratricopeptide TPR1;Tetratricopeptide repeat;Tetratricopeptide-like helical domain;Mitochondrial outer membrane translocase complex, subunit Tom70;		1.2
EDN23465	154323191	elongation factor 1 gamma domain-containing protein	3	cytosol				K03233	EEF1G:elongation factor 1-gamma;	Legionellosis ;	IPR010987;IPR001662;IPR004045;IPR004046;IPR012336;	Glutathione S-transferase, C-terminal-like;Translation elongation factor EF1B, gamma chain, conserved;Glutathione S-transferase, N-terminal;Glutathione S-transferase, C-terminal;Thioredoxin-like fold;		24
EDN29423	154304318	hypothetical protein BC1G_08429	1	nuclear	nitrogen compound metabolic process;organic substance biosynthetic process;cellular aromatic compound metabolic process;nucleic acid metabolic process;cellular macromolecule metabolic process;cellular nitrogen compound metabolic process;cellular macromolecule biosynthetic process;heterocycle biosynthetic process;macromolecule metabolic process;cellular metabolic process;aromatic compound biosynth…		molecular_function;RNA polymerase activity;DNA-directed RNA polymerase activity;nucleotidyltransferase activity;catalytic activity;transferase activity;transferase activity, transferring phosphorus-containing groups;DNA primase activity;	K02685	PRI2:DNA primase large subunit [EC:2.7.7.-];PRI2:DNA primase large subunit [EC:2.7.7.-];PRI2:DNA primase large subunit [EC:2.7.7.-];PRI2:DNA primase large subunit [EC:2.7.7.-];	Metabolic pathways ;Purine metabolism ;Pyrimidine metabolism ;DNA replication ;	IPR007238;	DNA primase large subunit, eukaryotic/archaeal;		0
EDN24878	154313197	tubulin alpha chain	2	cytosol			molecular_function;pyrophosphatase activity;nucleoside-triphosphatase activity;hydrolase activity, acting on acid anhydrides;hydrolase activity;catalytic activity;hydrolase activity, acting on acid anhydrides, in = phosphorus-containing anhydrides;GTPase activity;	K07374	TUBA:tubulin alpha;TUBA:tubulin alpha;TUBA:tubulin alpha;	Phagosome ;Pathogenic Escherichia coli infection ;Gap junction ;	IPR000217;IPR023123;IPR008280;IPR002452;IPR018316;IPR003008;IPR017975;	Tubulin;Tubulin, C-terminal;Tubulin/FtsZ, C-terminal;Alpha tubulin;Tubulin/FtsZ, 2-layer sandwich domain;Tubulin/FtsZ, GTPase domain;Tubulin, conserved site;		3
EDN31363	154301523	hypothetical protein BC1G_10431	2	nuclear			molecular_function;binding;protein binding;	K03262	EIF5:translation initiation factor 5;	RNA transport ;	IPR002735;IPR003307;IPR016021;IPR016024;IPR016189;IPR016190;	Translation initiation factor IF2/IF5;W2 domain;MIF4-like, type 1/2/3;Armadillo-type fold;Translation initiation factor IF2/IF5, N-terminal;Translation initiation factor IF2/IF5, zinc-binding;		13.6912
EDN30110	154320397	hypothetical protein BC1G_02180	1	cytosol							IPR001670;	Alcohol dehydrogenase, iron-type;		2
EDN29956	154320089	NADP-dependent alcohol dehydrogenase	1	mitochondria							IPR016040;IPR011032;IPR013149;IPR013154;IPR002328;	NAD(P)-binding domain;GroES (chaperonin 10)-like;Alcohol dehydrogenase, C-terminal;Alcohol dehydrogenase GroES-like;Alcohol dehydrogenase, zinc-type, conserved site;		2
EDN23902	154314756	hypothetical protein BC1G_04087	2	cytosol	biological_process;metabolic process;organic substance metabolic process;primary metabolic process;carbohydrate metabolic process;		molecular_function;intramolecular transferase activity;catalytic activity;isomerase activity;intramolecular transferase activity, phosphotransferases;	K01836	E5.4.2.3:phosphoacetylglucosamine mutase [EC:5.4.2.3];E5.4.2.3:phosphoacetylglucosamine mutase [EC:5.4.2.3];	Biosynthesis of antibiotics ;Amino sugar and nucleotide sugar metabolism ;	IPR005844;IPR005845;IPR016066;IPR016055;	Alpha-D-phosphohexomutase, alpha/beta/alpha domain I;Alpha-D-phosphohexomutase, alpha/beta/alpha domain II;Alpha-D-phosphohexomutase, conserved site;Alpha-D-phosphohexomutase, alpha/beta/alpha I/II/III;		2
EDN17769	154323896	hypothetical protein BC1G_00347	5	cytosol	biological_process;metabolic process;organic substance metabolic process;primary metabolic process;carbohydrate metabolic process;		molecular_function;binding;carbohydrate binding;	K00820	glmS:glucosamine--fructose-6-phosphate aminotransferase (isomerizing) [EC:2.6.1.16];glmS:glucosamine--fructose-6-phosphate aminotransferase (isomerizing) [EC:2.6.1.16];glmS:glucosamine--fructose-6-phosphate aminotransferase (isomerizing) [EC:2.6.1.16];glmS:glucosamine--fructose-6-phosphate aminotransferase (isomerizing) [EC:2.6.1.16];	Metabolic pathways ;Biosynthesis of antibiotics ;Amino sugar and nucleotide sugar metabolism ;Alanine, aspartate and glutamate metabolism ;	IPR000583;IPR017932;IPR029055;IPR001347;	Class II glutamine amidotransferase domain;Glutamine amidotransferase type 2 domain;Nucleophile aminohydrolases, N-terminal;Sugar isomerase (SIS);		4
EDN23131	154322523	hypothetical protein BC1G_00604	1	nuclear				K10352	MYH:myosin heavy chain;	Tight junction ;	IPR027417;IPR001609;IPR002928;	P-loop containing nucleoside triphosphate hydrolase;Myosin head, motor domain;Myosin tail;		1.66667
sds23	171704399	hypothetical protein BC1G_13503	1	nuclear							IPR000644;	CBS domain;		3
hxk	154297364	hexokinase	1	mitochondria	biological_process;metabolic process;organic substance metabolic process;primary metabolic process;carbohydrate metabolic process;		purine ribonucleotide binding;anion binding;ribonucleotide binding;small molecule binding;ion binding;ribonucleoside binding;purine ribonucleoside triphosphate binding;carbohydrate derivative binding;adenyl ribonucleotide binding;nucleoside phosphate binding;molecular_function;nucleotide binding;nucleoside binding;adenyl nucleotide binding;heterocyclic compound binding;binding;purine nucleoside b…	K00844	HK:hexokinase [EC:2.7.1.1];HK:hexokinase [EC:2.7.1.1];HK:hexokinase [EC:2.7.1.1];HK:hexokinase [EC:2.7.1.1];HK:hexokinase [EC:2.7.1.1];HK:hexokinase [EC:2.7.1.1];HK:hexokinase [EC:2.7.1.1];HK:hexokinase [EC:2.7.1.1];HK:hexokinase [EC:2.7.1.1];HK:hexokinase [EC:2.7.1.1];HK:hexokinase [EC:2.7.1.1];HK:hexokinase [EC:2.7.1.1];HK:hexokinase [EC:2.7.1.1];HK:hexokinase [EC:2.7.1.1];HK:hexokinase [EC:2.7…	Metabolic pathways ;Biosynthesis of secondary metabolites ;Biosynthesis of antibiotics ;Microbial metabolism in diverse environments ;Carbon metabolism ;Glycolysis / Gluconeogenesis ;Starch and sucrose metabolism ;Amino sugar and nucleotide sugar metabolism ;Insulin signaling pathway ;Fructose and mannose metabolism ;Galactose metabolism ;HIF-1 signaling pathway ;Central carbon metabolism in canc…	IPR019807;IPR001312;IPR022672;IPR022673;	Hexokinase, conserved site;Hexokinase;Hexokinase, N-terminal;Hexokinase, C-terminal;		6
EDN19976	154294343	hypothetical protein BC1G_13944	1	cytosol				K00697	otsA:trehalose 6-phosphate synthase [EC:2.4.1.15];otsA:trehalose 6-phosphate synthase [EC:2.4.1.15];	Metabolic pathways ;Starch and sucrose metabolism ;	IPR001830;	Glycosyl transferase, family 20;		0.952381
EDN26704	154310519	hypothetical protein BC1G_07180	2	mitochondria	nitrogen compound metabolic process;organic substance biosynthetic process;small molecule biosynthetic process;oxoacid metabolic process;glutamine family amino acid biosynthetic process;small molecule metabolic process;glutamine family amino acid metabolic process;organic acid biosynthetic process;single-organism metabolic process;single-organism biosynthetic process;arginine metabolic process;ce…	intracellular;cell part;cell;intracellular part;cellular_component;cytoplasm;	molecular_function;kinase activity;phosphotransferase activity, carboxyl group as acceptor;catalytic activity;transferase activity;transferase activity, transferring phosphorus-containing groups;acetylglutamate kinase activity;	K12659	ARG56:N-acetyl-gamma-glutamyl-phosphate reductase / acetylglutamate kinase [EC:1.2.1.38 2.7.2.8];ARG56:N-acetyl-gamma-glutamyl-phosphate reductase / acetylglutamate kinase [EC:1.2.1.38 2.7.2.8];ARG56:N-acetyl-gamma-glutamyl-phosphate reductase / acetylglutamate kinase [EC:1.2.1.38 2.7.2.8];ARG56:N-acetyl-gamma-glutamyl-phosphate reductase / acetylglutamate kinase [EC:1.2.1.38 2.7.2.8];ARG56:N-ace…	Metabolic pathways ;Biosynthesis of secondary metabolites ;Biosynthesis of antibiotics ;Biosynthesis of amino acids ;Arginine and proline metabolism ;2-Oxocarboxylic acid metabolism ;	IPR000706;IPR023013;IPR004662;IPR016040;IPR001048;IPR006855;IPR000534;	N-acetyl-gamma-glutamyl-phosphate reductase, type 1;N-acetyl-gamma-glutamyl-phosphate reductase, active site;Acetylglutamate kinase;NAD(P)-binding domain;Aspartate/glutamate/uridylate kinase;Domain of unknown function DUF619;Semialdehyde dehydrogenase, NAD-binding;		1.82143
EDN17893	154324144	conserved hypothetical protein	1	cytosol							IPR005481;IPR005483;IPR005479;IPR011761;IPR011607;IPR016185;IPR013816;	Carbamoyl-phosphate synthase, large subunit, N-terminal;Carbamoyl-phosphate synthase large subunit, CPSase domain;Carbamoyl-phosphate synthetase large subunit-like, ATP-binding domain;ATP-grasp fold;Methylglyoxal synthase-like domain;Pre-ATP-grasp domain;ATP-grasp fold, subdomain 2;		3
EDN33707	154297445	NAD-dependent formate dehydrogenase	3	cytosol	biological_process;single-organism metabolic process;metabolic process;oxidation-reduction process;		nucleoside phosphate binding;molecular_function;coenzyme binding;cofactor binding;nucleotide binding;heterocyclic compound binding;binding;small molecule binding;organic cyclic compound binding;NAD binding;	K00122	FDH:formate dehydrogenase [EC:1.2.1.2];FDH:formate dehydrogenase [EC:1.2.1.2];FDH:formate dehydrogenase [EC:1.2.1.2];FDH:formate dehydrogenase [EC:1.2.1.2];FDH:formate dehydrogenase [EC:1.2.1.2];	Metabolic pathways ;Microbial metabolism in diverse environments ;Carbon metabolism ;Methane metabolism ;Glyoxylate and dicarboxylate metabolism ;	IPR016040;IPR006140;IPR029753;IPR029752;	NAD(P)-binding domain;D-isomer specific 2-hydroxyacid dehydrogenase, NAD-binding domain;D-isomer specific 2-hydroxyacid dehydrogenase, NAD-binding domain conserved site;D-isomer specific 2-hydroxyacid dehydrogenase, NAD-binding domain conserved site 1;		5
EDN27505	154309639	hypothetical protein BC1G_07290	2	cytosol				K00059	fabG:3-oxoacyl-[acyl-carrier protein] reductase [EC:1.1.1.100];fabG:3-oxoacyl-[acyl-carrier protein] reductase [EC:1.1.1.100];fabG:3-oxoacyl-[acyl-carrier protein] reductase [EC:1.1.1.100];fabG:3-oxoacyl-[acyl-carrier protein] reductase [EC:1.1.1.100];fabG:3-oxoacyl-[acyl-carrier protein] reductase [EC:1.1.1.100];	Metabolic pathways ;Fatty acid metabolism ;Biosynthesis of unsaturated fatty acids ;Fatty acid biosynthesis ;Biotin metabolism ;	IPR020904;IPR002198;IPR002347;IPR016040;	Short-chain dehydrogenase/reductase, conserved site;Short-chain dehydrogenase/reductase SDR;Glucose/ribitol dehydrogenase;NAD(P)-binding domain;		2
EDN20090	154317156	hypothetical protein BC1G_03480	1	cytosol	biological_process;metabolic process;		molecular_function;transferase activity, transferring acyl groups;catalytic activity;transferase activity;transferase activity, transferring acyl groups other than = amino-acyl groups;	K07513	ACAA1:acetyl-CoA acyltransferase 1 [EC:2.3.1.16];ACAA1:acetyl-CoA acyltransferase 1 [EC:2.3.1.16];ACAA1:acetyl-CoA acyltransferase 1 [EC:2.3.1.16];ACAA1:acetyl-CoA acyltransferase 1 [EC:2.3.1.16];ACAA1:acetyl-CoA acyltransferase 1 [EC:2.3.1.16];ACAA1:acetyl-CoA acyltransferase 1 [EC:2.3.1.16];ACAA1:acetyl-CoA acyltransferase 1 [EC:2.3.1.16];ACAA1:acetyl-CoA acyltransferase 1 [EC:2.3.1.16];ACAA1:a…	Metabolic pathways ;Biosynthesis of secondary metabolites ;Biosynthesis of antibiotics ;Microbial metabolism in diverse environments ;Peroxisome ;Valine, leucine and isoleucine degradation ;Fatty acid metabolism ;Fatty acid degradation ;PPAR signaling pathway ;Biosynthesis of unsaturated fatty acids ;alpha-Linolenic acid metabolism ;Benzoate degradation ;	IPR016038;IPR016039;IPR002155;IPR020617;IPR020616;IPR020613;	Thiolase-like, subgroup;Thiolase-like;Thiolase;Thiolase, C-terminal;Thiolase, N-terminal;Thiolase, conserved site;		4
EDN19113	154295768	hypothetical protein BC1G_12887	1	cytosol	biological_process;metabolic process;single-organism metabolic process;oxidation-reduction process;		molecular_function;catalytic activity;oxidoreductase activity;	K00294	E1.2.1.88:1-pyrroline-5-carboxylate dehydrogenase [EC:1.2.1.88];E1.2.1.88:1-pyrroline-5-carboxylate dehydrogenase [EC:1.2.1.88];E1.2.1.88:1-pyrroline-5-carboxylate dehydrogenase [EC:1.2.1.88];	Metabolic pathways ;Arginine and proline metabolism ;Alanine, aspartate and glutamate metabolism ;	IPR016162;IPR016163;IPR016160;IPR016161;IPR015590;IPR029510;IPR005931;	Aldehyde dehydrogenase N-terminal domain;Aldehyde dehydrogenase, C-terminal;Aldehyde dehydrogenase, cysteine active site;Aldehyde/histidinol dehydrogenase;Aldehyde dehydrogenase domain;Aldehyde dehydrogenase, glutamic acid active site;Delta-1-pyrroline-5-carboxylate dehydrogenase;		5
EDN28064	154308542	hypothetical protein BC1G_08331	2	mitochondria	nitrogen compound metabolic process;cellular nitrogen compound metabolic process;biological_process;cellular aromatic compound metabolic process;organic cyclic compound metabolic process;cellular process;metabolic process;organic substance metabolic process;cellular metabolic process;primary metabolic process;heterocycle metabolic process;nucleobase-containing compound metabolic process;		purine ribonucleotide binding;anion binding;ribonucleotide binding;small molecule binding;ion binding;ribonucleoside binding;purine ribonucleoside triphosphate binding;carbohydrate derivative binding;adenyl ribonucleotide binding;nucleoside phosphate binding;molecular_function;nucleotide binding;nucleoside binding;adenyl nucleotide binding;heterocyclic compound binding;binding;purine nucleoside b…	K13800	CMPK1:UMP-CMP kinase [EC:2.7.4.- 2.7.4.14];CMPK1:UMP-CMP kinase [EC:2.7.4.- 2.7.4.14];	Metabolic pathways ;Pyrimidine metabolism ;	IPR006266;IPR000850;IPR027417;	UMP-CMP kinase;Adenylate kinase/UMP-CMP kinase;P-loop containing nucleoside triphosphate hydrolase;		4
EDN28700	154320694	hypothetical protein BC1G_01819	1	nuclear				K06027	NSF:vesicle-fusing ATPase [EC:3.6.4.6];NSF:vesicle-fusing ATPase [EC:3.6.4.6];NSF:vesicle-fusing ATPase [EC:3.6.4.6];	Synaptic vesicle cycle ;Vasopressin-regulated water reabsorption ;GABAergic synapse ;	IPR004201;IPR029067;IPR003338;IPR009010;IPR003959;IPR027417;	CDC48, domain 2;CDC48 domain 2-like;CDC48, N-terminal subdomain;Aspartate decarboxylase-like domain;ATPase, AAA-type, core;P-loop containing nucleoside triphosphate hydrolase;		6
EDN20287	154294031	hypothetical protein BC1G_14049	1	nuclear				K08516	YKT6:synaptobrevin homolog YKT6;	SNARE interactions in vesicular transport ;	IPR001388;IPR011012;IPR010908;	Synaptobrevin;Longin-like domain;Longin domain;		0
ChsV	154289817	chitin synthase	1	plasma membrane				K00698	CHS1:chitin synthase [EC:2.4.1.16];	Amino sugar and nucleotide sugar metabolism ;	IPR001199;IPR001609;IPR014876;IPR029044;IPR009057;IPR027417;	Cytochrome b5-like heme/steroid binding domain;Myosin head, motor domain;DEK, C-terminal;Nucleotide-diphospho-sugar transferases;Homeodomain-like;P-loop containing nucleoside triphosphate hydrolase;		0.5
EDN22829	154315268	hypothetical protein BC1G_04673	2	nuclear							IPR003593;IPR027417;IPR003959;IPR003960;	AAA+ ATPase domain;P-loop containing nucleoside triphosphate hydrolase;ATPase, AAA-type, core;ATPase, AAA-type, conserved site;		1.66667
EDN30905	154301799	hypothetical protein BC1G_10051	1	mitochondria				K02269	COX7:cytochrome c oxidase subunit 7;COX7:cytochrome c oxidase subunit 7;	Metabolic pathways ;Oxidative phosphorylation ;				3
EDN30313	154302907	hypothetical protein BC1G_09197	1	nuclear							IPR014001;IPR027417;IPR011545;IPR011709;IPR007502;IPR002464;IPR001650;	Helicase superfamily 1/2, ATP-binding domain;P-loop containing nucleoside triphosphate hydrolase;DEAD/DEAH box helicase domain;Domain of unknown function DUF1605;Helicase-associated domain;DNA/RNA helicase, ATP-dependent, DEAH-box type, conserved site;Helicase, C-terminal;		3.14286
EDN26186	154311487	hypothetical protein BC1G_06596	1	cytosol	cellular amino acid metabolic process;organonitrogen compound metabolic process;nitrogen compound metabolic process;organic substance biosynthetic process;organonitrogen compound biosynthetic process;biosynthetic process;cellular process;small molecule biosynthetic process;small molecule metabolic process;oxoacid metabolic process;organic acid metabolic process;biological_process;organic acid bio…		molecular_function;kinase activity;amino acid kinase activity;phosphotransferase activity, carboxyl group as acceptor;catalytic activity;transferase activity;transferase activity, transferring phosphorus-containing groups;aspartate kinase activity;	K00928	lysC:aspartate kinase [EC:2.7.2.4];lysC:aspartate kinase [EC:2.7.2.4];lysC:aspartate kinase [EC:2.7.2.4];lysC:aspartate kinase [EC:2.7.2.4];lysC:aspartate kinase [EC:2.7.2.4];lysC:aspartate kinase [EC:2.7.2.4];lysC:aspartate kinase [EC:2.7.2.4];lysC:aspartate kinase [EC:2.7.2.4];lysC:aspartate kinase [EC:2.7.2.4];lysC:aspartate kinase [EC:2.7.2.4];	Metabolic pathways ;Biosynthesis of secondary metabolites ;Biosynthesis of antibiotics ;Microbial metabolism in diverse environments ;Biosynthesis of amino acids ;Glycine, serine and threonine metabolism ;Cysteine and methionine metabolism ;2-Oxocarboxylic acid metabolism ;Lysine biosynthesis ;Monobactam biosynthesis ;	IPR027795;IPR001048;IPR018042;IPR001341;IPR002912;	GATS-like ACT domain;Aspartate/glutamate/uridylate kinase;Aspartate kinase, conserved site;Aspartate kinase domain;ACT domain;		5
BC1G_04189	332310270	hypothetical protein BC1G_04189	1	cytosol	biological_process;metabolic process;organic substance metabolic process;macromolecule metabolic process;protein metabolic process;primary metabolic process;proteolysis;		peptidase activity, acting on L-amino acid peptides;molecular_function;hydrolase activity;peptidase activity;catalytic activity;exopeptidase activity;aminopeptidase activity;metallopeptidase activity;metalloexopeptidase activity;				IPR011991;IPR001714;IPR000994;IPR002468;	Winged helix-turn-helix DNA-binding domain;Peptidase M24, methionine aminopeptidase;Peptidase M24, structural domain;Peptidase M24A, methionine aminopeptidase, subfamily 2;		3
EDN22891	154315392	DNA-directed RNA polymerases I, II, and III	1	nuclear	gene expression;nitrogen compound metabolic process;organic substance biosynthetic process;cellular aromatic compound metabolic process;nucleic acid metabolic process;cellular macromolecule metabolic process;cellular nitrogen compound metabolic process;cellular macromolecule biosynthetic process;heterocycle biosynthetic process;cellular metabolic process;macromolecule metabolic process;aromatic c…		molecular_function;binding;heterocyclic compound binding;organic cyclic compound binding;nucleic acid binding;DNA binding;RNA polymerase activity;nucleotidyltransferase activity;catalytic activity;transferase activity;transferase activity, transferring phosphorus-containing groups;DNA-directed RNA polymerase activity;	K03014	RPB6:DNA-directed RNA polymerases I, II, and III subunit RPABC2;RPB6:DNA-directed RNA polymerases I, II, and III subunit RPABC2;RPB6:DNA-directed RNA polymerases I, II, and III subunit RPABC2;RPB6:DNA-directed RNA polymerases I, II, and III subunit RPABC2;RPB6:DNA-directed RNA polymerases I, II, and III subunit RPABC2;RPB6:DNA-directed RNA polymerases I, II, and III subunit RPABC2;RPB6:DNA-direct…	Metabolic pathways ;Purine metabolism ;Huntington's disease ;Pyrimidine metabolism ;Epstein-Barr virus infection ;RNA polymerase ;Cytosolic DNA-sensing pathway ;	IPR012293;IPR006110;IPR006111;IPR020708;	RNA polymerase subunit, RPB6/omega;RNA polymerase, subunit omega/K/RPB6;Archaeal RpoK/eukaryotic RPB6 RNA polymerase subunit;DNA-directed RNA polymerase, 14-18kDa subunit, conserved site;		5
EDN32356	154299696	hypothetical protein BC1G_11474	1	nuclear							IPR000629;IPR014014;IPR014001;IPR027417;IPR011545;	ATP-dependent RNA helicase DEAD-box, conserved site;RNA helicase, DEAD-box type, Q motif;Helicase superfamily 1/2, ATP-binding domain;P-loop containing nucleoside triphosphate hydrolase;DEAD/DEAH box helicase domain;		3.88889
EDN28494	154305492	hypothetical protein BC1G_08515	1	mitochondria				K14571	RIX7:ribosome biogenesis ATPase;	Ribosome biogenesis in eukaryotes ;	IPR003959;IPR003960;IPR003593;IPR027417;	ATPase, AAA-type, core;ATPase, AAA-type, conserved site;AAA+ ATPase domain;P-loop containing nucleoside triphosphate hydrolase;		3
adk1	224493047	KAD2_BOTFB RecName: Full=Adenylate kinase; AltName: Full=ATP-AMP transphosphorylase; AltName: Full=ATP:AMP phosphotransferase; AltName: Full=Adenylate kinase cytosolic and mitochondrial; AltName: Full=Adenylate monophosphate kinas	3	cytosol	nitrogen compound metabolic process;cellular nitrogen compound metabolic process;biological_process;cellular aromatic compound metabolic process;organic cyclic compound metabolic process;cellular process;metabolic process;organic substance metabolic process;cellular metabolic process;primary metabolic process;heterocycle metabolic process;nucleobase-containing compound metabolic process;		purine ribonucleotide binding;anion binding;ribonucleotide binding;small molecule binding;ion binding;ribonucleoside binding;purine ribonucleoside triphosphate binding;carbohydrate derivative binding;adenyl ribonucleotide binding;nucleoside phosphate binding;molecular_function;nucleotide binding;nucleoside binding;adenyl nucleotide binding;heterocyclic compound binding;binding;purine nucleoside b…	K00939	adk:adenylate kinase [EC:2.7.4.3];adk:adenylate kinase [EC:2.7.4.3];adk:adenylate kinase [EC:2.7.4.3];adk:adenylate kinase [EC:2.7.4.3];	Metabolic pathways ;Biosynthesis of secondary metabolites ;Biosynthesis of antibiotics ;Purine metabolism ;	IPR007862;IPR000850;IPR006259;IPR028587;IPR027417;	Adenylate kinase, active site lid domain;Adenylate kinase/UMP-CMP kinase;Adenylate kinase subfamily;Adenylate kinase 2;P-loop containing nucleoside triphosphate hydrolase;		4
EDN33766	154297330	hypothetical protein BC1G_12069	1	cytosol				K01866	YARS:tyrosyl-tRNA synthetase [EC:6.1.1.1];	Aminoacyl-tRNA biosynthesis ;	IPR002307;IPR002305;IPR014729;	Tyrosine-tRNA ligase;Aminoacyl-tRNA synthetase, class Ic;Rossmann-like alpha/beta/alpha sandwich fold;		3
EDN32245	154319341	hypothetical protein BC1G_02622	1	extracellular				K12948	SPCS3:signal peptidase complex subunit 3 [EC:3.4.-.-];	Protein export ;	IPR007653;	Signal peptidase 22kDa subunit;		0.666667
EDN30268	154303186	hypothetical protein BC1G_09613	1	extracellular	organic substance biosynthetic process;glycosylation;cellular macromolecule metabolic process;peptidyl-asparagine modification;glycoprotein metabolic process;glycoprotein biosynthetic process;cellular macromolecule biosynthetic process;peptidyl-amino acid modification;macromolecule metabolic process;cellular metabolic process;primary metabolic process;biosynthetic process;carbohydrate metabolic p…	endoplasmic reticulum;nuclear outer membrane-endoplasmic reticulum membrane network;cell;cellular_component;endomembrane system;intracellular membrane-bounded organelle;endoplasmic reticulum part;intracellular;cytoplasmic part;cytoplasm;organelle;membrane;organelle membrane;intracellular organelle part;membrane-bounded organelle;cell part;intracellular organelle;intracellular part;membrane part;o…	oligosaccharyl transferase activity;molecular_function;transferase activity, transferring hexosyl groups;transferase activity, transferring glycosyl groups;catalytic activity;transferase activity;dolichyl-diphosphooligosaccharide-protein glycotransferase = activity;	K12670	WBP1:oligosaccharyltransferase complex subunit beta;WBP1:oligosaccharyltransferase complex subunit beta;WBP1:oligosaccharyltransferase complex subunit beta;WBP1:oligosaccharyltransferase complex subunit beta;	Metabolic pathways ;Protein processing in endoplasmic reticulum ;N-Glycan biosynthesis ;Various types of N-glycan biosynthesis ;	IPR005013;	Dolichyl-diphosphooligosaccharide--protein glycosyltransferase subunit WBP1;		4
EDN25239	154312100	hypothetical protein BC1G_06083	1	nuclear			molecular_function;binding;protein binding;				IPR018444;IPR027417;IPR000048;IPR001609;IPR002710;IPR008989;	Dil domain;P-loop containing nucleoside triphosphate hydrolase;IQ motif, EF-hand binding site;Myosin head, motor domain;Dilute;Myosin S1 fragment, N-terminal;		1.4
EDN33628	154297791	hypothetical protein BC1G_12307	9	cytosol				K00549	metE:5-methyltetrahydropteroyltriglutamate--homocysteine methyltransferase [EC:2.1.1.14];metE:5-methyltetrahydropteroyltriglutamate--homocysteine methyltransferase [EC:2.1.1.14];metE:5-methyltetrahydropteroyltriglutamate--homocysteine methyltransferase [EC:2.1.1.14];metE:5-methyltetrahydropteroyltriglutamate--homocysteine methyltransferase [EC:2.1.1.14];metE:5-methyltetrahydropteroyltriglutamate-…	Metabolic pathways ;Biosynthesis of secondary metabolites ;Biosynthesis of amino acids ;Cysteine and methionine metabolism ;Selenocompound metabolism ;	IPR006276;IPR013215;IPR002629;	Cobalamin-independent methionine synthase;Cobalamin-independent methionine synthase MetE, N-terminal;Cobalamin-independent methionine synthase MetE, C-terminal/archaeal;		3.73333
EDN19370	154295273	hypothetical protein BC1G_13450	1	mitochondria			molecular_function;catalytic activity;cofactor binding;anion binding;binding;ion binding;pyridoxal phosphate binding;	K00643	E2.3.1.37:5-aminolevulinate synthase [EC:2.3.1.37];E2.3.1.37:5-aminolevulinate synthase [EC:2.3.1.37];E2.3.1.37:5-aminolevulinate synthase [EC:2.3.1.37];	Metabolic pathways ;Glycine, serine and threonine metabolism ;Porphyrin and chlorophyll metabolism ;	IPR004839;IPR010961;IPR001917;IPR015424;IPR015422;IPR015421;	Aminotransferase, class I/classII;Tetrapyrrole biosynthesis, 5-aminolevulinic acid synthase;Aminotransferase, class-II, pyridoxal-phosphate binding site;Pyridoxal phosphate-dependent transferase;Pyridoxal phosphate-dependent transferase, major region, subdomain 2;Pyridoxal phosphate-dependent transferase, major region, subdomain 1;		1.2
EDN19081	154295704	hypothetical protein BC1G_12855	1	cytosol	biological_process;single-organism metabolic process;metabolic process;oxidation-reduction process;		molecular_function;catalytic activity;oxidoreductase activity;				IPR002328;IPR016040;IPR013149;IPR013154;IPR011032;	Alcohol dehydrogenase, zinc-type, conserved site;NAD(P)-binding domain;Alcohol dehydrogenase, C-terminal;Alcohol dehydrogenase GroES-like;GroES (chaperonin 10)-like;		0
EDN26386	154310831	hypothetical protein BC1G_06394	2	cytosol				K13953	adhP:alcohol dehydrogenase, propanol-preferring [EC:1.1.1.1];adhP:alcohol dehydrogenase, propanol-preferring [EC:1.1.1.1];adhP:alcohol dehydrogenase, propanol-preferring [EC:1.1.1.1];adhP:alcohol dehydrogenase, propanol-preferring [EC:1.1.1.1];adhP:alcohol dehydrogenase, propanol-preferring [EC:1.1.1.1];adhP:alcohol dehydrogenase, propanol-preferring [EC:1.1.1.1];adhP:alcohol dehydrogenase, propa…	Metabolic pathways ;Biosynthesis of secondary metabolites ;Biosynthesis of antibiotics ;Microbial metabolism in diverse environments ;Glycolysis / Gluconeogenesis ;Fatty acid degradation ;Tyrosine metabolism ;Retinol metabolism ;Metabolism of xenobiotics by cytochrome P450 ;Drug metabolism - cytochrome P450 ;Degradation of aromatic compounds ;Chloroalkane and chloroalkene degradation ;Naphthalene…	IPR013154;IPR013149;IPR016040;IPR020843;IPR002328;IPR011032;	Alcohol dehydrogenase GroES-like;Alcohol dehydrogenase, C-terminal;NAD(P)-binding domain;Polyketide synthase, enoylreductase domain;Alcohol dehydrogenase, zinc-type, conserved site;GroES (chaperonin 10)-like;		1.06667
EDN27947	154308763	H/ACA ribonucleoprotein complex subunit 3	2	nuclear				K11130	NOP10:H/ACA ribonucleoprotein complex subunit 3;	Ribosome biogenesis in eukaryotes ;	IPR007264;	H/ACA ribonucleoprotein complex, subunit Nop10;		1.66667
EDN28809	154305161	hypothetical protein BC1G_08875, partial	1	plasma membrane			molecular_function;binding;				IPR013713;IPR016024;IPR011989;	Exportin/Importin, Cse1-like;Armadillo-type fold;Armadillo-like helical;		0.4
EDN31198	154319734	hypothetical protein BC1G_02348	1	mitochondria							IPR016040;IPR002347;IPR002198;	NAD(P)-binding domain;Glucose/ribitol dehydrogenase;Short-chain dehydrogenase/reductase SDR;		2
PRP8	154310560	hypothetical protein BC1G_06754	2	nuclear				K12856	PRPF8:pre-mRNA-processing factor 8;	Spliceosome ;	IPR027434;IPR028992;IPR019581;IPR019580;IPR012984;IPR012337;IPR007869;IPR021983;IPR000555;	Homing endonuclease;Hedgehog/Intein (Hint) domain;Pre-mRNA-processing-splicing factor 8, U5-snRNA-binding;Pre-mRNA-processing-splicing factor 8, U6-snRNA-binding;PROCT domain;Ribonuclease H-like domain;Homing endonuclease PI-Sce;PRP8 domain IV core;JAB1/MPN/MOV34 metalloenzyme domain;		2.66667
EDN31497	154301169	hypothetical protein BC1G_10557	6	nuclear				K00963	UGP2:UTP--glucose-1-phosphate uridylyltransferase [EC:2.7.7.9];UGP2:UTP--glucose-1-phosphate uridylyltransferase [EC:2.7.7.9];UGP2:UTP--glucose-1-phosphate uridylyltransferase [EC:2.7.7.9];UGP2:UTP--glucose-1-phosphate uridylyltransferase [EC:2.7.7.9];UGP2:UTP--glucose-1-phosphate uridylyltransferase [EC:2.7.7.9];UGP2:UTP--glucose-1-phosphate uridylyltransferase [EC:2.7.7.9];	Metabolic pathways ;Biosynthesis of antibiotics ;Starch and sucrose metabolism ;Amino sugar and nucleotide sugar metabolism ;Galactose metabolism ;Pentose and glucuronate interconversions ;	IPR002618;IPR029044;	UTP--glucose-1-phosphate uridylyltransferase family;Nucleotide-diphospho-sugar transferases;		2
EDN22049	154315776	hypothetical protein BC1G_04460	2	cytosol	nitrogen compound metabolic process;cellular aromatic compound metabolic process;organic substance biosynthetic process;small molecule biosynthetic process;oxoacid metabolic process;small molecule metabolic process;organic acid biosynthetic process;single-organism metabolic process;single-organism biosynthetic process;cellular metabolic process;aromatic compound biosynthetic process;primary metab…		molecular_function;carbon-oxygen lyase activity;carbon-oxygen lyase activity, acting on phosphates;catalytic activity;lyase activity;chorismate synthase activity;	K01736	aroC:chorismate synthase [EC:4.2.3.5];aroC:chorismate synthase [EC:4.2.3.5];aroC:chorismate synthase [EC:4.2.3.5];aroC:chorismate synthase [EC:4.2.3.5];aroC:chorismate synthase [EC:4.2.3.5];	Metabolic pathways ;Biosynthesis of secondary metabolites ;Biosynthesis of antibiotics ;Biosynthesis of amino acids ;Phenylalanine, tyrosine and tryptophan biosynthesis ;	IPR000453;IPR020541;	Chorismate synthase;Chorismate synthase, conserved site;		2.85714
EDN32148	154319147	hypothetical protein BC1G_02525	1	nuclear	biological_process;single-organism metabolic process;metabolic process;oxidation-reduction process;		molecular_function;catalytic activity;oxidoreductase activity;dioxygenase activity;oxidoreductase activity, acting on paired donors, with = incorporation or reduction of molecular oxygen;oxidoreductase activity, acting on paired donors, with = incorporation or reduction of molecular oxygen, 2-oxoglutarate as one = donor, and incorporation of one atom each of oxygen into both donors;				IPR019601;IPR005123;IPR006620;	Oxoglutarate/iron-dependent oxygenase, C-terminal degradation domain;Oxoglutarate/iron-dependent dioxygenase;Prolyl 4-hydroxylase, alpha subunit;		1.66667
EDN23296	154322853	hypothetical protein BC1G_00769	6	nuclear			molecular_function;binding;heterocyclic compound binding;organic cyclic compound binding;nucleic acid binding;RNA binding;	K13126	PABPC:polyadenylate-binding protein;PABPC:polyadenylate-binding protein;PABPC:polyadenylate-binding protein;	RNA transport ;RNA degradation ;mRNA surveillance pathway ;	IPR002004;IPR012677;IPR003954;IPR000504;IPR006515;	Polyadenylate-binding protein/Hyperplastic disc protein;Nucleotide-binding alpha-beta plait domain;RNA recognition motif domain, eukaryote;RNA recognition motif domain;Polyadenylate binding protein, human types 1, 2, 3, 4;		4
EDN17504	154323366	calnexin precursor	5	cytosol			molecular_function;binding;cation binding;ion binding;metal ion binding;calcium ion binding;protein binding;	K08054	CANX:calnexin;CANX:calnexin;CANX:calnexin;CANX:calnexin;CANX:calnexin;	Protein processing in endoplasmic reticulum ;HTLV-I infection ;Phagosome ;Antigen processing and presentation ;Thyroid hormone synthesis ;	IPR013320;IPR001580;IPR009033;IPR018124;	Concanavalin A-like lectin/glucanase domain;Calreticulin/calnexin;Calreticulin/calnexin, P domain;Calreticulin/calnexin, conserved site;		3
EDN19824	154294739	hypothetical protein BC1G_13496, partial	1	nuclear							IPR012340;	Nucleic acid-binding, OB-fold;		2
EDN29586	154303852	hypothetical protein BC1G_08810	1	cytosol,nuclear	gene expression;nitrogen compound metabolic process;cellular aromatic compound metabolic process;nucleic acid metabolic process;cellular macromolecule metabolic process;ncRNA processing;tRNA processing;cellular nitrogen compound metabolic process;RNA modification;macromolecule metabolic process;cellular metabolic process;heterocycle metabolic process;primary metabolic process;RNA processing;tRNA …		molecular_function;binding;heterocyclic compound binding;RNA binding;organic cyclic compound binding;nucleic acid binding;tRNA binding;	K14169	CTU2:cytoplasmic tRNA 2-thiolation protein 2;	Sulfur relay system ;	IPR019407;	Thiouridylase, cytoplasmic, subunit 2;		0
EDN27526	154309232	hypothetical protein BC1G_07510	1	nuclear				K13525	VCP:transitional endoplasmic reticulum ATPase;VCP:transitional endoplasmic reticulum ATPase;	Protein processing in endoplasmic reticulum ;Legionellosis ;	IPR009010;IPR029067;IPR003338;IPR005938;IPR004201;IPR027417;IPR003960;IPR003959;IPR003593;	Aspartate decarboxylase-like domain;CDC48 domain 2-like;CDC48, N-terminal subdomain;AAA ATPase, CDC48 family;CDC48, domain 2;P-loop containing nucleoside triphosphate hydrolase;ATPase, AAA-type, conserved site;ATPase, AAA-type, core;AAA+ ATPase domain;		1.2
EDN18855	154318042	hypothetical protein BC1G_03004	2	nuclear				K03347	CUL1:cullin 1;CUL1:cullin 1;CUL1:cullin 1;CUL1:cullin 1;CUL1:cullin 1;CUL1:cullin 1;CUL1:cullin 1;CUL1:cullin 1;CUL1:cullin 1;	Cell cycle - yeast ;Protein processing in endoplasmic reticulum ;Ubiquitin mediated proteolysis ;Cell cycle ;Oocyte meiosis ;Herpes simplex infection ;Wnt signaling pathway ;TGF-beta signaling pathway ;Circadian rhythm ;	IPR016157;IPR016158;IPR016159;IPR011991;IPR001373;IPR019559;	Cullin, conserved site;Cullin homology;Cullin repeat-like-containing domain;Winged helix-turn-helix DNA-binding domain;Cullin, N-terminal;Cullin protein, neddylation domain;		1.66667
EDN32190	154319231	hypothetical protein BC1G_02567	1	nuclear			molecular_function;phospholipid binding;anion binding;binding;ion binding;lipid binding;phosphatidylinositol binding;				IPR024555;IPR024554;IPR001683;	PX-associated domain;Domain of unknown function DUF3818, PX-associated;Phox homologous domain;		0
EDN26569	154310724	hypothetical protein BC1G_06836	1	extracellular	biological_process;metabolic process;organic substance metabolic process;macromolecule metabolic process;protein metabolic process;primary metabolic process;proteolysis;		peptidase activity, acting on L-amino acid peptides;molecular_function;endopeptidase activity;hydrolase activity;serine-type peptidase activity;peptidase activity;serine hydrolase activity;catalytic activity;serine-type endopeptidase activity;				IPR000209;IPR022398;IPR023828;IPR010259;IPR015500;	Peptidase S8/S53 domain;Peptidase S8, subtilisin, His-active site;Peptidase S8, subtilisin, Ser-active site;Peptidase S8 propeptide/proteinase inhibitor I9;Peptidase S8, subtilisin-related;
EDN25713	154322252	hypothetical protein BC1G_01273	1	cytosol	lipid metabolic process;biological_process;organic substance biosynthetic process;single-organism metabolic process;biosynthetic process;metabolic process;organic substance metabolic process;primary metabolic process;lipid biosynthetic process;	membrane;intrinsic to membrane;cellular_component;membrane part;integral to membrane;	molecular_function;transferase activity, transferring alkyl or aryl (other than = methyl) groups;catalytic activity;transferase activity;farnesyltranstransferase activity;prenyltransferase activity;farnesyl-diphosphate farnesyltransferase activity;	K00801	FDFT1:farnesyl-diphosphate farnesyltransferase [EC:2.5.1.21];FDFT1:farnesyl-diphosphate farnesyltransferase [EC:2.5.1.21];FDFT1:farnesyl-diphosphate farnesyltransferase [EC:2.5.1.21];FDFT1:farnesyl-diphosphate farnesyltransferase [EC:2.5.1.21];FDFT1:farnesyl-diphosphate farnesyltransferase [EC:2.5.1.21];	Metabolic pathways ;Biosynthesis of secondary metabolites ;Biosynthesis of antibiotics ;Steroid biosynthesis ;Sesquiterpenoid and triterpenoid biosynthesis ;	IPR006449;IPR008949;IPR019845;IPR002060;	Farnesyl-diphosphate farnesyltransferase;Isoprenoid synthase domain;Squalene/phytoene synthase, conserved site;Squalene/phytoene synthase;
EDN27462	154309553	hypothetical protein BC1G_07247	1	cytosol				K01892	HARS:histidyl-tRNA synthetase [EC:6.1.1.21];	Aminoacyl-tRNA biosynthesis ;	IPR004154;	Anticodon-binding;		4
EDN31920	154300127	hypothetical protein BC1G_10439	1	nuclear	sulfur compound metabolic process;nitrogen compound metabolic process;organic substance biosynthetic process;glutathione metabolic process;small molecule biosynthetic process;oxoacid metabolic process;small molecule metabolic process;amide biosynthetic process;cellular amide metabolic process;cellular nitrogen compound metabolic process;organic acid biosynthetic process;single-organism metabolic …		molecular_function;acid-amino acid ligase activity;ligase activity;catalytic activity;ligase activity, forming carbon-nitrogen bonds;glutamate-cysteine ligase activity;	K11204	GCLC:glutamate--cysteine ligase catalytic subunit [EC:6.3.2.2];GCLC:glutamate--cysteine ligase catalytic subunit [EC:6.3.2.2];	Metabolic pathways ;Glutathione metabolism ;	IPR004308;	Glutamate-cysteine ligase catalytic subunit;		0
EDN27018	154309788	hypothetical protein BC1G_07364	2	cytosol,nuclear	sulfur compound metabolic process;nitrogen compound metabolic process;organic substance biosynthetic process;glutathione metabolic process;small molecule biosynthetic process;oxoacid metabolic process;small molecule metabolic process;amide biosynthetic process;cellular amide metabolic process;cellular nitrogen compound metabolic process;organic acid biosynthetic process;single-organism metabolic …		molecular_function;acid-amino acid ligase activity;ligase activity;catalytic activity;ligase activity, forming carbon-nitrogen bonds;glutathione synthase activity;purine ribonucleotide binding;anion binding;ribonucleotide binding;small molecule binding;ion binding;ribonucleoside binding;purine ribonucleoside triphosphate binding;carbohydrate derivative binding;adenyl ribonucleotide binding;nucleo…	K01920	gshB:glutathione synthase [EC:6.3.2.3];gshB:glutathione synthase [EC:6.3.2.3];	Metabolic pathways ;Glutathione metabolism ;	IPR005615;IPR014049;IPR014042;IPR016185;IPR004887;IPR014709;IPR013816;	Glutathione synthase, eukaryotic;Glutathione synthase, N-terminal, eukaryotic;Glutathione synthase, alpha-helical, eukaryotic;Pre-ATP-grasp domain;Glutathione synthase, substrate-binding, eukaryotic;Glutathione synthase domain;ATP-grasp fold, subdomain 2;		3
EDN25212	154312631	hypothetical protein BC1G_05918	1	plasma membrane			molecular_function;hydrolase activity;hydrolase activity, acting on ester bonds;catalytic activity;phosphoric ester hydrolase activity;				IPR002013;	SAC domain;		2
EDN21170	154316492	predicted protein	1	nuclear							IPR000535;IPR008962;	MSP domain;PapD-like;		0.666667
klp1	154319592	kinesin heavy chain	1	mitochondria	biological_process;cellular process;single-organism process;single-organism cellular process;cellular component movement;microtubule-based process;microtubule-based movement;		molecular_function;pyrophosphatase activity;nucleoside-triphosphatase activity;motor activity;hydrolase activity, acting on acid anhydrides;hydrolase activity;catalytic activity;hydrolase activity, acting on acid anhydrides, in = phosphorus-containing anhydrides;microtubule motor activity;purine ribonucleotide binding;anion binding;ribonucleotide binding;small molecule binding;ion binding;ribonuc…	K10396	KIF5:kinesin family member 5;	Dopaminergic synapse ;	IPR027417;IPR019821;IPR001752;	P-loop containing nucleoside triphosphate hydrolase;Kinesin motor domain, conserved site;Kinesin motor domain;		2
EDN30748	154302203	translation initiation factor eIF-5A	1	cytosol,nuclear							IPR001884;IPR005824;IPR019769;IPR008991;IPR012340;IPR020189;IPR014722;	Translation elongation factor IF5A;KOW;Translation elongation factor, IF5A, hypusine site;Translation protein SH3-like domain;Nucleic acid-binding, OB-fold;Translation elongation factor, IF5A C-terminal;Ribosomal protein L2 domain 2;		6
EDN17750	154323858	ATP phosphoribosyltransferase	1	cytosol	nitrogen compound metabolic process;cellular aromatic compound metabolic process;organic substance biosynthetic process;histidine metabolic process;small molecule biosynthetic process;oxoacid metabolic process;small molecule metabolic process;cellular nitrogen compound metabolic process;organic acid biosynthetic process;single-organism metabolic process;single-organism biosynthetic process;imidaz…	intracellular;cell part;cell;intracellular part;cellular_component;cytoplasm;	molecular_function;transferase activity, transferring glycosyl groups;transferase activity, transferring pentosyl groups;catalytic activity;transferase activity;ATP phosphoribosyltransferase activity;	K00765	hisG:ATP phosphoribosyltransferase [EC:2.4.2.17];hisG:ATP phosphoribosyltransferase [EC:2.4.2.17];hisG:ATP phosphoribosyltransferase [EC:2.4.2.17];hisG:ATP phosphoribosyltransferase [EC:2.4.2.17];	Metabolic pathways ;Biosynthesis of secondary metabolites ;Biosynthesis of amino acids ;Histidine metabolism ;	IPR018198;IPR013115;IPR020621;IPR011322;IPR013820;IPR015867;	ATP phosphoribosyltransferase, conserved site;Histidine biosynthesis HisG, C-terminal;ATP phosphoribosyltransferase HisG, long form;Nitrogen regulatory PII-like, alpha/beta;ATP phosphoribosyltransferase, catalytic domain;Nitrogen regulatory protein PII/ATP phosphoribosyltransferase, C-terminal;		2.7
EDN27056	154288993	hypothetical protein BC1G_16290, partial	2	cytosol	gene expression;nitrogen compound metabolic process;cellular aromatic compound metabolic process;organic substance biosynthetic process;nucleic acid metabolic process;cellular macromolecule metabolic process;small molecule metabolic process;oxoacid metabolic process;translation;cellular nitrogen compound metabolic process;single-organism metabolic process;cellular macromolecule biosynthetic proce…		nucleoside phosphate binding;molecular_function;binding;heterocyclic compound binding;small molecule binding;organic cyclic compound binding;nucleotide binding;				IPR014729;IPR013155;IPR002300;IPR002303;IPR009080;	Rossmann-like alpha/beta/alpha sandwich fold;Methionyl/Valyl/Leucyl/Isoleucyl-tRNA synthetase, anticodon-binding;Aminoacyl-tRNA synthetase, class Ia;Valine-tRNA ligase;Aminoacyl-tRNA synthetase, class 1a, anticodon-binding;		3.42857
EDN28278	154305940	hypothetical protein BC1G_08201	2	cytosol							IPR018958;	SMI1/KNR4 like domain;		0.666667
PKC	154309167	hypothetical protein BC1G_07478	1	nuclear				K18050	PRKCE:novel protein kinase C epsilon type [EC:2.7.11.13];PRKCE:novel protein kinase C epsilon type [EC:2.7.11.13];PRKCE:novel protein kinase C epsilon type [EC:2.7.11.13];PRKCE:novel protein kinase C epsilon type [EC:2.7.11.13];PRKCE:novel protein kinase C epsilon type [EC:2.7.11.13];PRKCE:novel protein kinase C epsilon type [EC:2.7.11.13];PRKCE:novel protein kinase C epsilon type [EC:2.7.11.13];…	Sphingolipid signaling pathway ;MicroRNAs in cancer ;Tight junction ;Fc gamma R-mediated phagocytosis ;cGMP-PKG signaling pathway ;Vascular smooth muscle contraction ;Inflammatory mediator regulation of TRP channels ;Type II diabetes mellitus ;	IPR000719;IPR002290;IPR002219;IPR000008;IPR017892;IPR017441;IPR008271;IPR011072;IPR011009;IPR000961;	Protein kinase domain;Serine/threonine/dual specificity protein kinase, catalytic domain;Protein kinase C-like, phorbol ester/diacylglycerol-binding domain;C2 domain;Protein kinase, C-terminal;Protein kinase, ATP binding site;Serine/threonine-protein kinase, active site;HR1 rho-binding repeat;Protein kinase-like domain;AGC-kinase, C-terminal;		2
EDN27412	154309453	hypothetical protein BC1G_07197	1	mitochondria							IPR003397;	Mitochondrial inner membrane translocase subunit Tim17/Tim22/Tim23/peroxisomal protein PMP24;		3
EDN21178	154316508	hypothetical protein BC1G_04185	1	cytosol				K10577	UBE2I:ubiquitin-conjugating enzyme E2 I [EC:6.3.2.19];UBE2I:ubiquitin-conjugating enzyme E2 I [EC:6.3.2.19];UBE2I:ubiquitin-conjugating enzyme E2 I [EC:6.3.2.19];UBE2I:ubiquitin-conjugating enzyme E2 I [EC:6.3.2.19];	RNA transport ;Ubiquitin mediated proteolysis ;MicroRNAs in cancer ;NF-kappa B signaling pathway ;	IPR016135;IPR000608;IPR023313;	Ubiquitin-conjugating enzyme/RWD-like;Ubiquitin-conjugating enzyme E2;Ubiquitin-conjugating enzyme, active site;		3
EDN28506	154305516	hypothetical protein BC1G_08527	1	cytosol	biological_process;metabolic process;biosynthetic process;		molecular_function;carbon-carbon lyase activity;catalytic activity;lyase activity;oxo-acid-lyase activity;				IPR006805;IPR005801;	Anthranilate synthase component I, N-terminal;ADC synthase;		3
EDN33341	154298237	glycogen branching enzyme	1	cytosol				K00700	glgB:1,4-alpha-glucan branching enzyme [EC:2.4.1.18];glgB:1,4-alpha-glucan branching enzyme [EC:2.4.1.18];glgB:1,4-alpha-glucan branching enzyme [EC:2.4.1.18];	Metabolic pathways ;Biosynthesis of secondary metabolites ;Starch and sucrose metabolism ;	IPR013780;IPR006048;IPR017853;	Glycosyl hydrolase, family 13, all-beta;Alpha-amylase, C-terminal all beta;Glycoside hydrolase superfamily;		2
EDN24728	154313538	hypothetical protein BC1G_05466	1	cytosol				K16055	TPS:trehalose 6-phosphate synthase/phosphatase [EC:2.4.1.15 3.1.3.12];TPS:trehalose 6-phosphate synthase/phosphatase [EC:2.4.1.15 3.1.3.12];	Metabolic pathways ;Starch and sucrose metabolism ;	IPR023214;IPR001830;IPR006379;IPR003337;	HAD-like domain;Glycosyl transferase, family 20;HAD-superfamily hydrolase, subfamily IIB;Trehalose-phosphatase;		0.777778
EDN28730	154320754	transcription elongation factor S-II	1	nuclear	gene expression;nitrogen compound metabolic process;organic substance biosynthetic process;cellular aromatic compound metabolic process;nucleic acid metabolic process;cellular macromolecule metabolic process;cellular nitrogen compound metabolic process;cellular macromolecule biosynthetic process;heterocycle biosynthetic process;cellular metabolic process;macromolecule metabolic process;aromatic c…	intracellular;organelle;membrane-bounded organelle;cell part;cell;intracellular organelle;intracellular part;cellular_component;intracellular membrane-bounded organelle;nucleus;	molecular_function;binding;cation binding;ion binding;transition metal ion binding;metal ion binding;zinc ion binding;				IPR003618;IPR003617;IPR001222;IPR017890;IPR017923;IPR006289;	Transcription elongation factor S-II, central domain;Transcription elongation factor, TFIIS/CRSP70, N-terminal, sub-type;Zinc finger, TFIIS-type;Transcription elongation factor S-IIM;Transcription factor IIS, N-terminal;Transcription elongation factor, TFIIS;		4
EDN18729	154317790	hypothetical protein BC1G_02878	1	nuclear				K10843	ERCC3:DNA excision repair protein ERCC-3 [EC:3.6.4.12];ERCC3:DNA excision repair protein ERCC-3 [EC:3.6.4.12];	Nucleotide excision repair ;Basal transcription factors ;	IPR006935;IPR001161;IPR014001;IPR027417;IPR001650;	Helicase/UvrB domain;Helicase Ercc3;Helicase superfamily 1/2, ATP-binding domain;P-loop containing nucleoside triphosphate hydrolase;Helicase, C-terminal;		3
EDN29641	154303962	hypothetical protein BC1G_08865	2	mitochondria	biological_process;single-organism metabolic process;metabolic process;oxidation-reduction process;		molecular_function;oxidoreductase activity;catalytic activity;oxidoreductase activity, acting on the CH-CH group of donors;acyl-CoA dehydrogenase activity;	K00253	IVD:isovaleryl-CoA dehydrogenase [EC:1.3.8.4];IVD:isovaleryl-CoA dehydrogenase [EC:1.3.8.4];	Metabolic pathways ;Valine, leucine and isoleucine degradation ;	IPR009100;IPR009075;IPR006089;IPR006091;IPR013786;	Acyl-CoA dehydrogenase/oxidase, N-terminal and middle domain;Acyl-CoA dehydrogenase/oxidase C-terminal;Acyl-CoA dehydrogenase, conserved site;Acyl-CoA oxidase/dehydrogenase, central domain;Acyl-CoA dehydrogenase/oxidase, N-terminal;		0
EDN29640	154303960	hypothetical protein BC1G_08864	1	mitochondria			molecular_function;catalytic activity;ligase activity;	K01969	E6.4.1.4B:3-methylcrotonyl-CoA carboxylase beta subunit [EC:6.4.1.4];E6.4.1.4B:3-methylcrotonyl-CoA carboxylase beta subunit [EC:6.4.1.4];	Metabolic pathways ;Valine, leucine and isoleucine degradation ;	IPR000022;IPR029045;IPR011763;IPR011762;	Carboxyl transferase;ClpP/crotonase-like domain;Acetyl-coenzyme A carboxyltransferase, C-terminal;Acetyl-coenzyme A carboxyltransferase, N-terminal;		4
EDN21400	154292208	hypothetical protein BC1G_14187	1	nuclear				K12598	MTR4:ATP-dependent RNA helicase DOB1 [EC:3.6.4.13];	RNA degradation ;	IPR012961;IPR014001;IPR001650;IPR027417;IPR025696;IPR011545;	DSH, C-terminal;Helicase superfamily 1/2, ATP-binding domain;Helicase, C-terminal;P-loop containing nucleoside triphosphate hydrolase;rRNA-processing arch domain;DEAD/DEAH box helicase domain;		3.42857
EDN31468	154301111	hypothetical protein BC1G_10528	1	cytosol	gene expression;nitrogen compound metabolic process;cellular aromatic compound metabolic process;organic substance biosynthetic process;nucleic acid metabolic process;cellular macromolecule metabolic process;small molecule metabolic process;oxoacid metabolic process;translation;cellular nitrogen compound metabolic process;single-organism metabolic process;cellular macromolecule biosynthetic proce…		carboxylic ester hydrolase activity;molecular_function;hydrolase activity;hydrolase activity, acting on ester bonds;catalytic activity;aminoacyl-tRNA editing activity;	K01873	VARS:valyl-tRNA synthetase [EC:6.1.1.9];	Aminoacyl-tRNA biosynthesis ;	IPR002303;IPR002300;IPR014729;IPR009008;IPR001412;	Valine-tRNA ligase;Aminoacyl-tRNA synthetase, class Ia;Rossmann-like alpha/beta/alpha sandwich fold;Valyl/Leucyl/Isoleucyl-tRNA synthetase, editing domain;Aminoacyl-tRNA synthetase, class I, conserved site;		3.42857
EDN30284	154302849	hypothetical protein BC1G_09168	1	cytosol	biological_process;metabolic process;		molecular_function;catalytic activity;				IPR015928;IPR020558;IPR000581;	Aconitase/3-isopropylmalate dehydratase, swivel;Dihydroxy-acid/6-phosphogluconate dehydratase, conserved site;Dihydroxy-acid/6-phosphogluconate dehydratase;		4.16667
EDN21002	154292685	branched-chain amino acid transaminase	1	cytosol	nitrogen compound metabolic process;biological_process;organonitrogen compound metabolic process;cellular amino acid metabolic process;single-organism metabolic process;cellular process;metabolic process;small molecule metabolic process;organic acid metabolic process;oxoacid metabolic process;organic substance metabolic process;carboxylic acid metabolic process;cellular metabolic process;primary …		molecular_function;transferase activity, transferring nitrogenous groups;transaminase activity;catalytic activity;transferase activity;branched-chain-amino-acid transaminase activity;	K00826	E2.6.1.42:branched-chain amino acid aminotransferase [EC:2.6.1.42];E2.6.1.42:branched-chain amino acid aminotransferase [EC:2.6.1.42];E2.6.1.42:branched-chain amino acid aminotransferase [EC:2.6.1.42];E2.6.1.42:branched-chain amino acid aminotransferase [EC:2.6.1.42];E2.6.1.42:branched-chain amino acid aminotransferase [EC:2.6.1.42];E2.6.1.42:branched-chain amino acid aminotransferase [EC:2.6.1.4…	Metabolic pathways ;Biosynthesis of secondary metabolites ;Biosynthesis of antibiotics ;Biosynthesis of amino acids ;2-Oxocarboxylic acid metabolism ;Valine, leucine and isoleucine degradation ;Pantothenate and CoA biosynthesis ;Valine, leucine and isoleucine biosynthesis ;	IPR018300;IPR005786;IPR001544;	Aminotransferase, class IV, conserved site;Branched-chain amino acid aminotransferase II;Aminotransferase, class IV;		1.66667
EDN27888	154308645	conserved hypothetical protein	1	mitochondria	biological_process;cellular process;cellular macromolecule metabolic process;metabolic process;organic substance metabolic process;cellular protein metabolic process;protein metabolic process;macromolecule metabolic process;cellular metabolic process;primary metabolic process;protein folding;		purine ribonucleotide binding;anion binding;ribonucleotide binding;small molecule binding;ion binding;ribonucleoside binding;purine ribonucleoside triphosphate binding;carbohydrate derivative binding;adenyl ribonucleotide binding;nucleoside phosphate binding;molecular_function;nucleotide binding;nucleoside binding;adenyl nucleotide binding;heterocyclic compound binding;binding;purine nucleoside b…				IPR017998;IPR002423;IPR012722;IPR027410;IPR027409;IPR027413;IPR002194;	Chaperone tailless complex polypeptide 1 (TCP-1);Chaperonin Cpn60/TCP-1 family;T-complex protein 1, zeta subunit;TCP-1-like chaperonin intermediate domain;GroEL-like apical domain;GroEL-like equatorial domain;Chaperonin TCP-1, conserved site;		5
EDN22880	154315370	hypothetical protein BC1G_04724	2	nuclear							IPR018253;IPR001623;IPR011990;IPR013026;IPR019734;IPR013105;	DnaJ domain, conserved site;DnaJ domain;Tetratricopeptide-like helical domain;Tetratricopeptide repeat-containing domain;Tetratricopeptide repeat;Tetratricopeptide TPR2;		5.35714
EDN27046	154309844	hypothetical protein BC1G_07392	1	nuclear			molecular_function;binding;heterocyclic compound binding;organic cyclic compound binding;nucleic acid binding;cation binding;ion binding;transition metal ion binding;metal ion binding;zinc ion binding;				IPR001878;IPR004088;IPR004087;	Zinc finger, CCHC-type;K Homology domain, type 1;K Homology domain;		1.66667
EDN31652	154300825	hypothetical protein BC1G_10712	1	nuclear				K11238	BNI1:cytokinesis protein;	MAPK signaling pathway - yeast ;	IPR014768;IPR014767;IPR015425;IPR016024;IPR010473;IPR010472;	Formin, GTPase-binding and FH3 domain;Formin, diaphanous autoregulatory (DAD) domain;Formin, FH2 domain;Armadillo-type fold;Formin, GTPase-binding domain;Formin, FH3 domain;		0
EDN27446	154309521	hypothetical protein BC1G_07231	1	nuclear			molecular_function;binding;heterocyclic compound binding;organic cyclic compound binding;nucleic acid binding;DNA binding;				IPR001631;IPR013034;IPR013030;IPR014711;IPR014727;IPR013500;IPR013499;IPR011010;IPR008336;IPR025834;	DNA topoisomerase I;DNA topoisomerase I, domain 1;DNA topoisomerase I, DNA binding, mixed alpha/beta motif, eukaryotic-type;DNA topoisomerase I, catalytic core, alpha-helical subdomain, eukaryotic-type;DNA topoisomerase I, catalytic core, alpha/beta subdomain;DNA topoisomerase I, catalytic core, eukaryotic-type;DNA topoisomerase I, eukaryotic-type;DNA breaking-rejoining enzyme, catalytic core;DNA…		0
EDN32692	154299238	hypothetical protein BC1G_11797	1	nuclear							IPR013026;IPR001440;IPR019734;IPR011990;	Tetratricopeptide repeat-containing domain;Tetratricopeptide TPR1;Tetratricopeptide repeat;Tetratricopeptide-like helical domain;		3
EDN22554	154315697	hypothetical protein BC1G_04421	1	extracellular		cellular_component;membrane;		K10080	LMAN1:lectin, mannose-binding 1;	Protein processing in endoplasmic reticulum ;	IPR013320;IPR005052;	Concanavalin A-like lectin/glucanase domain;Legume-like lectin;		2
EDN23900	154314752	conserved hypothetical protein	2	cytosol	cellular macromolecule metabolic process;cellular process;methylation;biological_process;metabolic process;macromolecule methylation;macromolecule modification;organic substance metabolic process;protein alkylation;cellular protein metabolic process;protein modification process;protein metabolic process;cellular metabolic process;macromolecule metabolic process;cellular protein modification proce…		molecular_function;catalytic activity;transferase activity;transferase activity, transferring one-carbon groups;methyltransferase activity;	K11434	PRMT1:protein arginine N-methyltransferase 1 [EC:2.1.1.-];PRMT1:protein arginine N-methyltransferase 1 [EC:2.1.1.-];	FoxO signaling pathway ;Glucagon signaling pathway ;	IPR029063;IPR025799;	S-adenosyl-L-methionine-dependent methyltransferase;Protein arginine N-methyltransferase;		0.333333
BCP1	154320536	peptidyl-prolyl cis-trans isomerase	3	cytosol				K03767	PPIA:peptidyl-prolyl cis-trans isomerase A (cyclophilin A) [EC:5.2.1.8];	Cationic antimicrobial peptide (CAMP) resistance ;	IPR029000;IPR002130;IPR020892;	Cyclophilin-like domain;Cyclophilin-type peptidyl-prolyl cis-trans isomerase domain;Cyclophilin-type peptidyl-prolyl cis-trans isomerase, conserved site;		1.66667
dbp8	160380630	hypothetical protein BC1G_11712	1	nuclear							IPR011545;IPR014014;IPR014001;IPR000629;IPR001650;IPR027417;	DEAD/DEAH box helicase domain;RNA helicase, DEAD-box type, Q motif;Helicase superfamily 1/2, ATP-binding domain;ATP-dependent RNA helicase DEAD-box, conserved site;Helicase, C-terminal;P-loop containing nucleoside triphosphate hydrolase;		4
EDN18115	154318463	nuclear transport factor 2	1	cytosol	biological_process;establishment of localization;localization;transport;	cell part;cell;cellular_component;intracellular;					IPR002075;IPR018222;	Nuclear transport factor 2;Nuclear transport factor 2, eukaryote;		3
EDN30785	154301928	hypothetical protein BC1G_10201	2	nuclear				K06636	SMC1:structural maintenance of chromosome 1;SMC1:structural maintenance of chromosome 1;SMC1:structural maintenance of chromosome 1;SMC1:structural maintenance of chromosome 1;	Cell cycle - yeast ;Meiosis - yeast ;Cell cycle ;Oocyte meiosis ;	IPR027417;IPR010935;IPR003395;	P-loop containing nucleoside triphosphate hydrolase;SMCs flexible hinge;RecF/RecN/SMC, N-terminal;		0.666667
cpr1	154317749	hypothetical protein BC1G_03226	2	cytosol							IPR017938;IPR017927;IPR008254;IPR029039;IPR003097;IPR001433;IPR001094;IPR023173;IPR001709;	Riboflavin synthase-like beta-barrel;Ferredoxin reductase-type FAD-binding domain;Flavodoxin/nitric oxide synthase;Flavoprotein-like;FAD-binding, type 1;Oxidoreductase FAD/NAD(P)-binding;Flavodoxin;NADPH-cytochrome p450 reductase, FAD-binding, alpha-helical domain-3;Flavoprotein pyridine nucleotide cytochrome reductase;		2
EDN32135	154319121	hypothetical protein BC1G_02512	1	plasma membrane	organic substance biosynthetic process;glycosylation;cellular macromolecule metabolic process;glycoprotein metabolic process;glycoprotein biosynthetic process;cellular macromolecule biosynthetic process;cellular metabolic process;macromolecule metabolic process;primary metabolic process;biosynthetic process;cellular process;macromolecule biosynthetic process;carbohydrate metabolic process;carbohy…	cellular_component;membrane;	molecular_function;transferase activity, transferring hexosyl groups;transferase activity, transferring glycosyl groups;catalytic activity;transferase activity;oligosaccharyl transferase activity;	K07151	STT3:dolichyl-diphosphooligosaccharide--protein glycosyltransferase [EC:2.4.99.18];STT3:dolichyl-diphosphooligosaccharide--protein glycosyltransferase [EC:2.4.99.18];STT3:dolichyl-diphosphooligosaccharide--protein glycosyltransferase [EC:2.4.99.18];STT3:dolichyl-diphosphooligosaccharide--protein glycosyltransferase [EC:2.4.99.18];	Metabolic pathways ;Protein processing in endoplasmic reticulum ;N-Glycan biosynthesis ;Various types of N-glycan biosynthesis ;	IPR003674;	Oligosaccharyl transferase, STT3 subunit;		2
EDN18708	154296248	hypothetical protein BC1G_12951	1	nuclear				K14306	NUP62:nuclear pore complex protein Nup62;	RNA transport ;	IPR025574;IPR007758;	Nucleoporin FG repeat;Nucleoporin, NSP1-like, C-terminal;		2.7
EDN23546	154314947	hypothetical protein BC1G_04815	1	nuclear							IPR000719;IPR008271;IPR011009;IPR017441;IPR002290;	Protein kinase domain;Serine/threonine-protein kinase, active site;Protein kinase-like domain;Protein kinase, ATP binding site;Serine/threonine/dual specificity protein kinase, catalytic domain;		0
EDN21845	154291723	hypothetical protein BC1G_15152	2	nuclear			molecular_function;binding;heterocyclic compound binding;organic cyclic compound binding;nucleic acid binding;cation binding;ion binding;transition metal ion binding;metal ion binding;zinc ion binding;	K12819	SLU7:pre-mRNA-processing factor SLU7;	Spliceosome ;	IPR021715;IPR001878;	Pre-mRNA splicing Prp18-interacting factor;Zinc finger, CCHC-type;		2
EDN26438	154310935	hypothetical protein BC1G_06446	1	nuclear							IPR025715;IPR012677;	Friend of PRMT1 duplication;Nucleotide-binding alpha-beta plait domain;		0.333333
EDN32096	154319043	mitochondrial ATP synthase epsilon chain domain-containing protein	1	mitochondria	nitrogen compound metabolic process;purine nucleoside triphosphate biosynthetic process;purine ribonucleoside biosynthetic process;ribonucleoside triphosphate biosynthetic process;purine nucleoside triphosphate metabolic process;nucleoside triphosphate biosynthetic process;phosphate-containing compound metabolic process;purine ribonucleoside triphosphate biosynthetic process;nucleoside triphospha…	mitochondrial inner membrane;mitochondrial envelope;envelope;intracellular membrane-bounded organelle;intracellular;mitochondrion;cytoplasm;organelle;macromolecular complex;mitochondrial membrane part;membrane-bounded organelle;organelle membrane;organelle inner membrane;intracellular organelle;proton-transporting two-sector ATPase complex, catalytic domain;proton-transporting ATP synthase comple…	transporter activity;hydrolase activity, acting on acid anhydrides;ATPase activity, coupled;ion transmembrane transporter activity;hydrogen ion transmembrane transporter activity;monovalent inorganic cation transmembrane transporter activity;cation transmembrane transporter activity;ATPase activity, coupled to transmembrane movement of substances;ATPase activity, coupled to transmembrane movement…				IPR006721;	ATPase, F1 complex, epsilon subunit, mitochondrial;		0.666667
EDN30218	154303086	hypothetical protein BC1G_09563	5	extracellular				K09584	PDIA6:protein disulfide-isomerase A6 [EC:5.3.4.1];	Protein processing in endoplasmic reticulum ;	IPR005788;IPR011679;IPR017937;IPR013766;IPR012336;	Disulphide isomerase;Endoplasmic reticulum, protein ERp29, C-terminal;Thioredoxin, conserved site;Thioredoxin domain;Thioredoxin-like fold;		2
EDN27674	154309089	hypothetical protein BC1G_07439	1	nuclear	nitrogen compound metabolic process;cellular aromatic compound metabolic process;organic substance biosynthetic process;small molecule biosynthetic process;oxoacid metabolic process;small molecule metabolic process;organic acid biosynthetic process;single-organism metabolic process;single-organism biosynthetic process;cellular metabolic process;aromatic compound biosynthetic process;primary metab…		molecular_function;intramolecular transferase activity;catalytic activity;isomerase activity;chorismate mutase activity;	K01850	E5.4.99.5:chorismate mutase [EC:5.4.99.5];E5.4.99.5:chorismate mutase [EC:5.4.99.5];E5.4.99.5:chorismate mutase [EC:5.4.99.5];E5.4.99.5:chorismate mutase [EC:5.4.99.5];E5.4.99.5:chorismate mutase [EC:5.4.99.5];	Metabolic pathways ;Biosynthesis of secondary metabolites ;Biosynthesis of antibiotics ;Biosynthesis of amino acids ;Phenylalanine, tyrosine and tryptophan biosynthesis ;	IPR008238;IPR020822;	Chorismate mutase, AroQ class, eukaryotic type;Chorismate mutase, type II;		4
EDN32286	154299847	hypothetical protein BC1G_10814	1	cytosol				K00972	UAP1:UDP-N-acetylglucosamine/UDP-N-acetylgalactosamine diphosphorylase [EC:2.7.7.23 2.7.7.83];UAP1:UDP-N-acetylglucosamine/UDP-N-acetylgalactosamine diphosphorylase [EC:2.7.7.23 2.7.7.83];UAP1:UDP-N-acetylglucosamine/UDP-N-acetylgalactosamine diphosphorylase [EC:2.7.7.23 2.7.7.83];	Metabolic pathways ;Biosynthesis of antibiotics ;Amino sugar and nucleotide sugar metabolism ;	IPR029044;IPR002618;	Nucleotide-diphospho-sugar transferases;UTP--glucose-1-phosphate uridylyltransferase family;		0.5
bcchsIII	154315738	chitin synthase 2	2	plasma membrane	nitrogen compound metabolic process;organonitrogen compound metabolic process;organic substance biosynthetic process;organonitrogen compound biosynthetic process;chitin metabolic process;amino sugar metabolic process;biosynthetic process;macromolecule biosynthetic process;carbohydrate derivative biosynthetic process;carbohydrate derivative metabolic process;aminoglycan metabolic process;glucosami…		acetylglucosaminyltransferase activity;molecular_function;transferase activity, transferring hexosyl groups;transferase activity, transferring glycosyl groups;UDP-glycosyltransferase activity;catalytic activity;transferase activity;chitin synthase activity;	K00698	CHS1:chitin synthase [EC:2.4.1.16];	Amino sugar and nucleotide sugar metabolism ;	IPR029044;IPR004834;IPR013616;	Nucleotide-diphospho-sugar transferases;Fungal chitin synthase;Chitin synthase N-terminal;		0
EDN21180	154316512	outer mitochondrial membrane protein porin	7	cytosol	biological_process;single-organism transport;cellular process;single-organism process;single-organism cellular process;transport;establishment of localization;localization;transmembrane transport;	organelle envelope;organelle outer membrane;mitochondrial membrane;cell;mitochondrial envelope;cellular_component;intracellular membrane-bounded organelle;envelope;mitochondrion;intracellular;cytoplasmic part;cytoplasm;membrane;organelle;outer membrane;mitochondrial part;organelle membrane;membrane-bounded organelle;intracellular organelle part;cell part;intracellular organelle;intracellular part…		K15040	VDAC2:voltage-dependent anion channel protein 2;VDAC2:voltage-dependent anion channel protein 2;VDAC2:voltage-dependent anion channel protein 2;VDAC2:voltage-dependent anion channel protein 2;VDAC2:voltage-dependent anion channel protein 2;	Huntington's disease ;Parkinson's disease ;HTLV-I infection ;cGMP-PKG signaling pathway ;Calcium signaling pathway ;	IPR001925;IPR027246;IPR023614;	Porin, eukaryotic type;Eukaryotic porin/Tom40;Porin domain;		0.952381
EDN28030	154308474	hypothetical protein BC1G_08297	2	plasma membrane			nucleoside phosphate binding;molecular_function;binding;heterocyclic compound binding;small molecule binding;organic cyclic compound binding;nucleotide binding;	K05853	ATP2A:Ca2+ transporting ATPase, sarcoplasmic/endoplasmic reticulum [EC:3.6.3.8];ATP2A:Ca2+ transporting ATPase, sarcoplasmic/endoplasmic reticulum [EC:3.6.3.8];ATP2A:Ca2+ transporting ATPase, sarcoplasmic/endoplasmic reticulum [EC:3.6.3.8];ATP2A:Ca2+ transporting ATPase, sarcoplasmic/endoplasmic reticulum [EC:3.6.3.8];	Alzheimer's disease ;cGMP-PKG signaling pathway ;Calcium signaling pathway ;Pancreatic secretion ;	IPR006068;IPR004014;IPR023299;IPR023298;IPR023214;IPR008250;IPR005782;IPR001757;IPR018303;	Cation-transporting P-type ATPase, C-terminal;Cation-transporting P-type ATPase, N-terminal;P-type ATPase, cytoplasmic domain N;P-type ATPase, transmembrane domain;HAD-like domain;P-type ATPase, A domain;P-type ATPase, subfamily IIA, SERCA-type;P-type ATPase;P-type ATPase, phosphorylation site;		2
EDN33236	154298527	hypothetical protein BC1G_11448	1	extracellular	cellular macromolecule metabolic process;cellular process;biological_process;peptidyl-proline modification;peptidyl-amino acid modification;metabolic process;macromolecule modification;organic substance metabolic process;cellular protein metabolic process;protein modification process;cellular protein modification process;cellular metabolic process;macromolecule metabolic process;protein metabolic…		molecular_function;catalytic activity;isomerase activity;cis-trans isomerase activity;peptidyl-prolyl cis-trans isomerase activity;	K10598	PPIL2:peptidyl-prolyl cis-trans isomerase-like 2 [EC:5.2.1.8];	Ubiquitin mediated proteolysis ;	IPR002130;IPR020892;IPR029000;IPR013083;IPR003613;	Cyclophilin-type peptidyl-prolyl cis-trans isomerase domain;Cyclophilin-type peptidyl-prolyl cis-trans isomerase, conserved site;Cyclophilin-like domain;Zinc finger, RING/FYVE/PHD-type;U box domain;		0
EDN28959	154305028	hypothetical protein BC1G_08604	1	cytosol							IPR003097;IPR001709;IPR001433;IPR017927;IPR017938;IPR023173;	FAD-binding, type 1;Flavoprotein pyridine nucleotide cytochrome reductase;Oxidoreductase FAD/NAD(P)-binding;Ferredoxin reductase-type FAD-binding domain;Riboflavin synthase-like beta-barrel;NADPH-cytochrome p450 reductase, FAD-binding, alpha-helical domain-3;		2
EDN28284	154305952	hypothetical protein BC1G_08207	1	extracellular			molecular_function;catalytic activity;	K01228	GCS1:mannosyl-oligosaccharide glucosidase [EC:3.2.1.106];GCS1:mannosyl-oligosaccharide glucosidase [EC:3.2.1.106];GCS1:mannosyl-oligosaccharide glucosidase [EC:3.2.1.106];	Metabolic pathways ;Protein processing in endoplasmic reticulum ;N-Glycan biosynthesis ;	IPR008928;IPR004888;	Six-hairpin glycosidase-like;Glycoside hydrolase, family 63;		2
EDN27064	154320919	mitochondrial processing peptidase beta subunit, mitochondrial precursor	2	mitochondria							IPR011249;IPR011237;IPR007863;IPR011765;IPR001431;	Metalloenzyme, LuxS/M16 peptidase-like;Peptidase M16 domain;Peptidase M16, C-terminal domain;Peptidase M16, N-terminal;Peptidase M16, zinc-binding site;		4.45455
EDN17688	154323734	hypothetical protein BC1G_00266	1	cytosol	biological_process;metabolic process;organic substance metabolic process;primary metabolic process;carbohydrate metabolic process;		molecular_function;catalytic activity;isomerase activity;	K01792	E5.1.3.15:glucose-6-phosphate 1-epimerase [EC:5.1.3.15];E5.1.3.15:glucose-6-phosphate 1-epimerase [EC:5.1.3.15];E5.1.3.15:glucose-6-phosphate 1-epimerase [EC:5.1.3.15];E5.1.3.15:glucose-6-phosphate 1-epimerase [EC:5.1.3.15];E5.1.3.15:glucose-6-phosphate 1-epimerase [EC:5.1.3.15];	Metabolic pathways ;Biosynthesis of secondary metabolites ;Biosynthesis of antibiotics ;Microbial metabolism in diverse environments ;Glycolysis / Gluconeogenesis ;	IPR014718;IPR011013;IPR008183;	Glycoside hydrolase-type carbohydrate-binding, subgroup;Galactose mutarotase-like domain;Aldose 1-/Glucose-6-phosphate 1-epimerase;		6
EDN32204	154319259	hypothetical protein BC1G_02581	1	cytosol							IPR001736;	Phospholipase D/Transphosphatidylase;
EDN25673	154322172	hypothetical protein BC1G_01233	1	plasma membrane	lipid metabolic process;organic substance biosynthetic process;lipid biosynthetic process;biosynthetic process;cellular process;phosphate-containing compound metabolic process;phosphorus metabolic process;biological_process;single-organism metabolic process;organophosphate biosynthetic process;metabolic process;organophosphate metabolic process;phospholipid metabolic process;organic substance met…	cellular_component;membrane;	molecular_function;catalytic activity;transferase activity;transferase activity, transferring phosphorus-containing groups;phosphotransferase activity, for other substituted phosphate = groups;	K00993	EPT1:ethanolaminephosphotransferase [EC:2.7.8.1];EPT1:ethanolaminephosphotransferase [EC:2.7.8.1];EPT1:ethanolaminephosphotransferase [EC:2.7.8.1];EPT1:ethanolaminephosphotransferase [EC:2.7.8.1];EPT1:ethanolaminephosphotransferase [EC:2.7.8.1];	Metabolic pathways ;Biosynthesis of secondary metabolites ;Glycerophospholipid metabolism ;Ether lipid metabolism ;Phosphonate and phosphinate metabolism ;	IPR000462;	CDP-alcohol phosphatidyltransferase;
EDN20707	154316969	hypothetical protein BC1G_03902	1	cytosol	biological_process;metabolic process;		molecular_function;catalytic activity;	K08764	SCP2:sterol carrier protein 2 [EC:2.3.1.176];SCP2:sterol carrier protein 2 [EC:2.3.1.176];SCP2:sterol carrier protein 2 [EC:2.3.1.176];SCP2:sterol carrier protein 2 [EC:2.3.1.176];	Metabolic pathways ;Peroxisome ;PPAR signaling pathway ;Primary bile acid biosynthesis ;	IPR016038;IPR016039;IPR020617;IPR020616;IPR020615;IPR020613;	Thiolase-like, subgroup;Thiolase-like;Thiolase, C-terminal;Thiolase, N-terminal;Thiolase, acyl-enzyme intermediate active site;Thiolase, conserved site;		1.66667
EDN19925	154294406	cytochrome c oxidase copper chaperone protein	1	cytosol,nuclear							IPR007745;IPR009069;	Cytochrome c oxidase copper chaperone;Cysteine alpha-hairpin motif superfamily;		3
EDN17622	154323602	hypothetical protein BC1G_00200	1	extracellular							IPR001623;	DnaJ domain;		3.46667
EDN23731	154289954	prohibitin	1	mitochondria							IPR001107;IPR000163;	Band 7 protein;Prohibitin;		2
EDN31078	154319494	hypothetical protein BC1G_02228	1	cytoskeleton							IPR029058;IPR000073;IPR002410;	Alpha/Beta hydrolase fold;Alpha/beta hydrolase fold-1;Peptidase S33;		0
EDN18823	154317978	hypothetical protein BC1G_02972	3	cytosol				K00457	HPD:4-hydroxyphenylpyruvate dioxygenase [EC:1.13.11.27];HPD:4-hydroxyphenylpyruvate dioxygenase [EC:1.13.11.27];HPD:4-hydroxyphenylpyruvate dioxygenase [EC:1.13.11.27];HPD:4-hydroxyphenylpyruvate dioxygenase [EC:1.13.11.27];	Metabolic pathways ;Tyrosine metabolism ;Ubiquinone and other terpenoid-quinone biosynthesis ;Phenylalanine metabolism ;	IPR004360;IPR029068;IPR005956;	Glyoxalase/fosfomycin resistance/dioxygenase domain;Glyoxalase/Bleomycin resistance protein/Dihydroxybiphenyl dioxygenase;4-hydroxyphenylpyruvate dioxygenase;		3
EDN22662	154290636	translation elongation factor eEF-3	5	cytosol			purine ribonucleotide binding;anion binding;ribonucleotide binding;small molecule binding;ion binding;ribonucleoside binding;purine ribonucleoside triphosphate binding;carbohydrate derivative binding;adenyl ribonucleotide binding;nucleoside phosphate binding;molecular_function;nucleotide binding;nucleoside binding;adenyl nucleotide binding;heterocyclic compound binding;binding;purine nucleoside b…				IPR003439;IPR003593;IPR011989;IPR017871;IPR027417;IPR016024;	ABC transporter-like;AAA+ ATPase domain;Armadillo-like helical;ABC transporter, conserved site;P-loop containing nucleoside triphosphate hydrolase;Armadillo-type fold;		3.18182
EDN17455	154323268	hypothetical protein BC1G_00033	1	mitochondria		cellular_component;membrane;					IPR001972;IPR001107;	Stomatin family;Band 7 protein;		0.666667
EDN26134	154311383	hypothetical protein BC1G_06544	1	mitochondria										3
EDN24388	154289498	NADH-ubiquinone oxidoreductase 40 kDa subunit	1	mitochondria				K03953	NDUFA9:NADH dehydrogenase (ubiquinone) 1 alpha subcomplex subunit 9;NDUFA9:NADH dehydrogenase (ubiquinone) 1 alpha subcomplex subunit 9;NDUFA9:NADH dehydrogenase (ubiquinone) 1 alpha subcomplex subunit 9;NDUFA9:NADH dehydrogenase (ubiquinone) 1 alpha subcomplex subunit 9;NDUFA9:NADH dehydrogenase (ubiquinone) 1 alpha subcomplex subunit 9;NDUFA9:NADH dehydrogenase (ubiquinone) 1 alpha subcomplex s…	Metabolic pathways ;Huntington's disease ;Oxidative phosphorylation ;Alzheimer's disease ;Parkinson's disease ;Non-alcoholic fatty liver disease (NAFLD) ;	IPR016040;	NAD(P)-binding domain;		2.14286
EDN23518	154314891	hypothetical protein BC1G_04787	2	extracellular			molecular_function;binding;protein binding;				IPR019734;IPR011990;IPR001440;IPR013026;	Tetratricopeptide repeat;Tetratricopeptide-like helical domain;Tetratricopeptide TPR1;Tetratricopeptide repeat-containing domain;		4
EDN20393	154293798	hypothetical protein BC1G_14227	1	cytosol							IPR001303;	Class II aldolase/adducin N-terminal;		0.5
mri1	313471304	MTNA_BOTFB RecName: Full=Methylthioribose-1-phosphate isomerase; Short=M1Pi; Short=MTR-1-P isomerase; AltName: Full=S-methyl-5-thioribose-1-phosphate isomerase; AltName: Full=Translation initiation factor eIF-2B subunit alpha/beta	1	cytosol	biological_process;biosynthetic process;cellular process;metabolic process;cellular metabolic process;cellular biosynthetic process;			K08963	mtnA:methylthioribose-1-phosphate isomerase [EC:5.3.1.23];mtnA:methylthioribose-1-phosphate isomerase [EC:5.3.1.23];	Metabolic pathways ;Cysteine and methionine metabolism ;	IPR011559;IPR005251;IPR000649;IPR027363;	Initiation factor 2B alpha/beta/delta;Methylthioribose-1-phosphate isomerase;Initiation factor 2B-related;Methylthioribose-1-phosphate isomerase-like, N-terminal domain;		0
EDN33423	154298160	hypothetical protein BC1G_12045	1	nuclear	biological_process;signal transduction;cellular response to stimulus;cell communication;cellular process;regulation of cellular process;signaling;single-organism process;regulation of biological process;single-organism cellular process;biological regulation;single organism signaling;response to stimulus;phosphorelay signal transduction system;		molecular_function;molecular transducer activity;signal transducer activity;	K11232	YPD1:osomolarity two-component system, phosphorelay intermediate protein YPD1;YPD1:osomolarity two-component system, phosphorelay intermediate protein YPD1;	MAPK signaling pathway - yeast ;Two-component system ;	IPR008207;	Signal transduction histidine kinase, phosphotransfer (Hpt) domain;		0.666667
EDN30030	154320237	ADP/ATP carrier protein	7	mitochondria				K05863	SLC25A4S:solute carrier family 25 (mitochondrial adenine nucleotide translocator), member 4/5/6/31;SLC25A4S:solute carrier family 25 (mitochondrial adenine nucleotide translocator), member 4/5/6/31;SLC25A4S:solute carrier family 25 (mitochondrial adenine nucleotide translocator), member 4/5/6/31;SLC25A4S:solute carrier family 25 (mitochondrial adenine nucleotide translocator), member 4/5/6/31;SLC…	Huntington's disease ;Parkinson's disease ;HTLV-I infection ;cGMP-PKG signaling pathway ;Calcium signaling pathway ;	IPR023395;IPR002067;IPR018108;IPR002113;	Mitochondrial carrier domain;Mitochondrial carrier protein;Mitochondrial substrate/solute carrier;Adenine nucleotide translocator 1;		4
EDN26457	154310973	conserved hypothetical protein	1	nuclear							IPR029052;IPR006186;IPR004843;	Metallo-dependent phosphatase-like;Serine/threonine-specific protein phosphatase/bis(5-nucleosyl)-tetraphosphatase;Calcineurin-like phosphoesterase domain, apaH type;		3
EDN28027	154308468	14-3-3 protein	2	cytosol,nuclear				K06630	YWHAE:14-3-3 protein epsilon;YWHAE:14-3-3 protein epsilon;YWHAE:14-3-3 protein epsilon;YWHAE:14-3-3 protein epsilon;YWHAE:14-3-3 protein epsilon;YWHAE:14-3-3 protein epsilon;YWHAE:14-3-3 protein epsilon;YWHAE:14-3-3 protein epsilon;	Epstein-Barr virus infection ;Cell cycle ;Viral carcinogenesis ;Oocyte meiosis ;PI3K-Akt signaling pathway ;Neurotrophin signaling pathway ;Hippo signaling pathway ;Hippo signaling pathway - fly ;	IPR023410;IPR023409;IPR000308;	14-3-3 domain;14-3-3 protein, conserved site;14-3-3 protein;		2
EDN33197	154298449	hypothetical protein BC1G_11409	1	cytoskeleton							IPR017972;IPR017938;IPR017927;IPR003097;IPR008254;IPR001433;IPR001709;IPR001094;IPR001128;IPR029039;	Cytochrome P450, conserved site;Riboflavin synthase-like beta-barrel;Ferredoxin reductase-type FAD-binding domain;FAD-binding, type 1;Flavodoxin/nitric oxide synthase;Oxidoreductase FAD/NAD(P)-binding;Flavoprotein pyridine nucleotide cytochrome reductase;Flavodoxin;Cytochrome P450;Flavoprotein-like;		1.66667
EDN17721	154323800	hypothetical protein BC1G_00299	2	cytosol							IPR002198;IPR002347;IPR016040;	Short-chain dehydrogenase/reductase SDR;Glucose/ribitol dehydrogenase;NAD(P)-binding domain;		2
EDN32215	154319281	hypothetical protein BC1G_02592	2	cytosol				K00621	GNPNAT1:glucosamine-phosphate N-acetyltransferase [EC:2.3.1.4];	Amino sugar and nucleotide sugar metabolism ;	IPR016181;IPR000182;	Acyl-CoA N-acyltransferase;GNAT domain;		1.66667
BC1G_06600	154311495	conserved hypothetical protein	2	nuclear		intracellular;cell part;cell;intracellular part;cellular_component;cytoplasm;protein complex;cytoplasmic part;macromolecular complex;eukaryotic translation initiation factor 3 complex;	molecular_function;binding;heterocyclic compound binding;RNA binding;organic cyclic compound binding;nucleic acid binding;translation factor activity, nucleic acid binding;translation initiation factor activity;				IPR019382;	Translation initiation factor 3 complex subunit L;		6
EDN27474	154309577	hypothetical protein BC1G_07259	1	mitochondria							IPR001179;	Peptidyl-prolyl cis-trans isomerase, FKBP-type, domain;		3
EDN17821	154324000	hypothetical protein BC1G_00399	1	cytosol	monosaccharide biosynthetic process;organic substance biosynthetic process;biosynthetic process;carbohydrate metabolic process;hexose metabolic process;hexose biosynthetic process;carbohydrate biosynthetic process;biological_process;single-organism carbohydrate metabolic process;metabolic process;organic substance metabolic process;monosaccharide metabolic process;mannose metabolic process;primar…	intracellular;cell part;cell;intracellular part;cellular_component;cytoplasm;	molecular_function;intramolecular transferase activity;intramolecular transferase activity, phosphotransferases;catalytic activity;isomerase activity;phosphomannomutase activity;	K17497	PMM:phosphomannomutase [EC:5.4.2.8];PMM:phosphomannomutase [EC:5.4.2.8];PMM:phosphomannomutase [EC:5.4.2.8];PMM:phosphomannomutase [EC:5.4.2.8];	Metabolic pathways ;Biosynthesis of secondary metabolites ;Amino sugar and nucleotide sugar metabolism ;Fructose and mannose metabolism ;	IPR006379;IPR005002;IPR023214;	HAD-superfamily hydrolase, subfamily IIB;Eukaryotic phosphomannomutase;HAD-like domain;		2
EDN18025	154318283	hypothetical protein BC1G_03309	2	cytosol	biological_process;metabolic process;		molecular_function;catalytic activity;transferase activity;transferase activity, transferring glycosyl groups;	K00766	trpD:anthranilate phosphoribosyltransferase [EC:2.4.2.18];trpD:anthranilate phosphoribosyltransferase [EC:2.4.2.18];trpD:anthranilate phosphoribosyltransferase [EC:2.4.2.18];trpD:anthranilate phosphoribosyltransferase [EC:2.4.2.18];	Metabolic pathways ;Biosynthesis of secondary metabolites ;Biosynthesis of amino acids ;Phenylalanine, tyrosine and tryptophan biosynthesis ;	IPR000312;IPR017459;IPR005940;	Glycosyl transferase, family 3;Glycosyl transferase family 3, N-terminal domain;Anthranilate phosphoribosyl transferase;		3
EDN25628	154322082	hypothetical protein BC1G_01188	2	cytosol			molecular_function;binding;heterocyclic compound binding;organic cyclic compound binding;nucleic acid binding;				IPR000504;IPR012677;	RNA recognition motif domain;Nucleotide-binding alpha-beta plait domain;		2
EDN32733	154299051	hypothetical protein BC1G_11838	1	cytosol	biological_process;single-organism metabolic process;metabolic process;oxidation-reduction process;		molecular_function;binding;cation binding;ion binding;transition metal ion binding;metal ion binding;zinc ion binding;catalytic activity;oxidoreductase activity;				IPR016040;IPR011032;IPR013154;IPR013149;IPR002328;IPR020843;	NAD(P)-binding domain;GroES (chaperonin 10)-like;Alcohol dehydrogenase GroES-like;Alcohol dehydrogenase, C-terminal;Alcohol dehydrogenase, zinc-type, conserved site;Polyketide synthase, enoylreductase domain;		1.66667
EDN28186	154308327	hypothetical protein BC1G_07909	2	nuclear							IPR018253;IPR001623;	DnaJ domain, conserved site;DnaJ domain;		1.4
EDN31858	154300308	hypothetical protein BC1G_11343	3	extracellular			molecular_function;binding;protein binding;	K09523	DNAJC3:DnaJ homolog subfamily C member 3;DNAJC3:DnaJ homolog subfamily C member 3;	Protein processing in endoplasmic reticulum ;Influenza A ;	IPR013026;IPR001623;IPR019734;IPR011990;	Tetratricopeptide repeat-containing domain;DnaJ domain;Tetratricopeptide repeat;Tetratricopeptide-like helical domain;		5.35714
EDN30612	154302296	hypothetical protein BC1G_09932	1	cytosol				K14171	AHP1:alkyl hydroperoxide reductase 1 [EC:1.11.1.15];	Sulfur relay system ;	IPR013740;IPR012336;	Redoxin;Thioredoxin-like fold;		0.5
EDN31521	154300886	conserved hypothetical protein	5	cytosol	biological_process;metabolic process;organic substance metabolic process;macromolecule metabolic process;protein metabolic process;primary metabolic process;proteolysis;		peptidase activity, acting on L-amino acid peptides;molecular_function;hydrolase activity;peptidase activity;catalytic activity;metallopeptidase activity;	K15428	DUG1:Cys-Gly metallodipeptidase DUG1 [EC:3.4.13.-];DUG1:Cys-Gly metallodipeptidase DUG1 [EC:3.4.13.-];	Metabolic pathways ;Glutathione metabolism ;	IPR001261;IPR011650;IPR002933;	ArgE/DapE/ACY1/CPG2/YscS, conserved site;Peptidase M20, dimerisation domain;Peptidase M20;		4
EDN29904	154319987	hypothetical protein BC1G_01974	1	cytosol	cellular macromolecule catabolic process;organic substance catabolic process;cellular macromolecule metabolic process;cellular process;catabolic process;macromolecule catabolic process;modification-dependent macromolecule catabolic process;protein catabolic process;biological_process;modification-dependent protein catabolic process;proteolysis involved in cellular protein catabolic process;metabo…			K03094	SKP1:S-phase kinase-associated protein 1;SKP1:S-phase kinase-associated protein 1;SKP1:S-phase kinase-associated protein 1;SKP1:S-phase kinase-associated protein 1;SKP1:S-phase kinase-associated protein 1;SKP1:S-phase kinase-associated protein 1;SKP1:S-phase kinase-associated protein 1;SKP1:S-phase kinase-associated protein 1;SKP1:S-phase kinase-associated protein 1;	Cell cycle - yeast ;Protein processing in endoplasmic reticulum ;Ubiquitin mediated proteolysis ;Cell cycle ;Oocyte meiosis ;Herpes simplex infection ;Wnt signaling pathway ;TGF-beta signaling pathway ;Circadian rhythm ;	IPR011333;IPR016072;IPR016073;IPR001232;	BTB/POZ fold;SKP1 component, dimerisation;SKP1 component, POZ domain;S-phase kinase-associated protein 1-like;		1.2
EDN24270	154313976	hypothetical protein BC1G_04931	1	mitochondria			molecular_function;catalytic activity;oxidoreductase activity;				IPR002198;IPR002347;IPR016040;IPR020904;	Short-chain dehydrogenase/reductase SDR;Glucose/ribitol dehydrogenase;NAD(P)-binding domain;Short-chain dehydrogenase/reductase, conserved site;		2
EDN25079	154289333	phosphorylcholine transferase	3	nuclear	biological_process;metabolic process;biosynthetic process;		molecular_function;catalytic activity;	K00968	PCYT1:choline-phosphate cytidylyltransferase [EC:2.7.7.15];PCYT1:choline-phosphate cytidylyltransferase [EC:2.7.7.15];PCYT1:choline-phosphate cytidylyltransferase [EC:2.7.7.15];PCYT1:choline-phosphate cytidylyltransferase [EC:2.7.7.15];	Metabolic pathways ;Glycerophospholipid metabolism ;Choline metabolism in cancer ;Phosphonate and phosphinate metabolism ;	IPR014729;IPR004821;	Rossmann-like alpha/beta/alpha sandwich fold;Cytidyltransferase-like domain;
EDN27160	154321111	hypothetical protein BC1G_01430	1	cytosol,nuclear				K05955	FNTA:protein farnesyltransferase/geranylgeranyltransferase type-1 subunit alpha [EC:2.5.1.58 2.5.1.59];FNTA:protein farnesyltransferase/geranylgeranyltransferase type-1 subunit alpha [EC:2.5.1.58 2.5.1.59];	Biosynthesis of antibiotics ;Terpenoid backbone biosynthesis ;	IPR002088;	Protein prenyltransferase, alpha subunit;
EDN24342	154314120	hypothetical protein BC1G_05003	1	cytosol			molecular_function;binding;heterocyclic compound binding;organic cyclic compound binding;nucleic acid binding;RNA binding;				IPR004087;IPR004088;	K Homology domain;K Homology domain, type 1;		0.5
EDN24341	154314118	hypothetical protein BC1G_05002	2	nuclear			molecular_function;binding;heterocyclic compound binding;organic cyclic compound binding;nucleic acid binding;RNA binding;				IPR004087;IPR004088;	K Homology domain;K Homology domain, type 1;		0
EDN22466	154315521	hypothetical protein BC1G_04333	1	mitochondria	biological_process;single-organism metabolic process;metabolic process;oxidation-reduction process;		molecular_function;oxidoreductase activity;catalytic activity;oxidoreductase activity, acting on NAD(P)H;	K03936	NDUFS3:NADH dehydrogenase (ubiquinone) Fe-S protein 3 [EC:1.6.5.3 1.6.99.3];NDUFS3:NADH dehydrogenase (ubiquinone) Fe-S protein 3 [EC:1.6.5.3 1.6.99.3];NDUFS3:NADH dehydrogenase (ubiquinone) Fe-S protein 3 [EC:1.6.5.3 1.6.99.3];NDUFS3:NADH dehydrogenase (ubiquinone) Fe-S protein 3 [EC:1.6.5.3 1.6.99.3];NDUFS3:NADH dehydrogenase (ubiquinone) Fe-S protein 3 [EC:1.6.5.3 1.6.99.3];NDUFS3:NADH dehydro…	Metabolic pathways ;Huntington's disease ;Oxidative phosphorylation ;Alzheimer's disease ;Parkinson's disease ;Non-alcoholic fatty liver disease (NAFLD) ;	IPR001268;IPR010218;IPR020396;	NADH:ubiquinone oxidoreductase, 30kDa subunit;NADH dehydrogenase, subunit C;NADH:ubiquinone oxidoreductase, 30kDa subunit, conserved site;		3.46667
EDN31350	154301497	hypothetical protein BC1G_10418	1	mitochondria			molecular_function;binding;heterocyclic compound binding;organic cyclic compound binding;nucleic acid binding;catalytic activity;hydrolase activity;cation binding;ion binding;metal ion binding;	K01173	ENDOG:endonuclease G, mitochondrial;	Apoptosis ;	IPR001604;IPR018524;IPR020821;	DNA/RNA non-specific endonuclease;DNA/RNA non-specific endonuclease, active site;Extracellular Endonuclease, subunit A;		2
EDN31073	154319484	hypothetical protein BC1G_02223	2	cytosol				K09580	PDIA1:protein disulfide-isomerase A1 [EC:5.3.4.1];	Protein processing in endoplasmic reticulum ;	IPR013766;IPR012336;IPR005788;IPR005792;IPR017937;	Thioredoxin domain;Thioredoxin-like fold;Disulphide isomerase;Protein disulphide isomerase;Thioredoxin, conserved site;		3
frt1	154311736	hypothetical protein BC1G_06327	1	plasma membrane							IPR005828;IPR005829;IPR020846;IPR003663;	General substrate transporter;Sugar transporter, conserved site;Major facilitator superfamily domain;Sugar/inositol transporter;		0
EDN24137	154314411	hypothetical protein BC1G_05299	1	cytosol	biological_process;metabolic process;organic substance metabolic process;macromolecule metabolic process;protein metabolic process;primary metabolic process;proteolysis;		peptidase activity, acting on L-amino acid peptides;molecular_function;hydrolase activity;peptidase activity;catalytic activity;metallopeptidase activity;				IPR001261;IPR002933;IPR011650;	ArgE/DapE/ACY1/CPG2/YscS, conserved site;Peptidase M20;Peptidase M20, dimerisation domain;		3
EDN28034	154308482	ascorbate peroxidase	5	mitochondria							IPR002016;IPR002207;IPR019794;IPR019793;IPR010255;	Haem peroxidase, plant/fungal/bacterial;Plant ascorbate peroxidase;Peroxidase, active site;Peroxidases heam-ligand binding site;Haem peroxidase;		0.666667
EDN25358	154312338	hypothetical protein BC1G_06202	1	cytosol	biological_process;single-organism transport;single-organism process;transport;establishment of localization;cation transport;localization;ion transport;metal ion transport;		molecular_function;binding;cation binding;ion binding;metal ion binding;	K04569	CCS:copper chaperone for superoxide dismutase;	Amyotrophic lateral sclerosis (ALS) ;	IPR006121;IPR001424;	Heavy metal-associated domain, HMA;Superoxide dismutase, copper/zinc binding domain;		0
EDN21473	154292088	hypothetical protein BC1G_14853	1	cytosol							IPR012336;IPR011899;IPR002109;IPR014025;	Thioredoxin-like fold;Glutaredoxin, eukaryotic/virial;Glutaredoxin;Glutaredoxin subgroup;		0
EDN27483	154309595	hypothetical protein BC1G_07268	1	nuclear	biological_process;signal transduction;cellular response to stimulus;cell communication;cellular process;regulation of cellular process;signaling;single-organism process;regulation of biological process;single-organism cellular process;biological regulation;single organism signaling;response to stimulus;intracellular signal transduction;						IPR016137;IPR000591;IPR011991;	RGS domain;DEP domain;Winged helix-turn-helix DNA-binding domain;		0.666667
EDN25214	154312635	hypothetical protein BC1G_05920	3	nuclear							IPR019133;	Mitochondrial inner membrane protein Mitofilin;		0
EDN19054	154295883	hypothetical protein BC1G_13311	1	cytosol							IPR000184;	Bacterial surface antigen (D15);		2
EDN29232	154304369	hypothetical protein BC1G_09060	4	mitochondria			molecular_function;binding;heterocyclic compound binding;organic cyclic compound binding;nucleic acid binding;DNA binding;				IPR013729;IPR001387;IPR010982;	Multiprotein bridging factor 1, N-terminal;Cro/C1-type helix-turn-helix domain;Lambda repressor-like, DNA-binding domain;		0
EDN29675	154303609	hypothetical protein BC1G_08689	1	nuclear							IPR008271;IPR000719;IPR017441;IPR002290;IPR011009;	Serine/threonine-protein kinase, active site;Protein kinase domain;Protein kinase, ATP binding site;Serine/threonine/dual specificity protein kinase, catalytic domain;Protein kinase-like domain;		0.4
ded1	160380638	hypothetical protein BC1G_10862	2	nuclear				K11594	DDX3X:ATP-dependent RNA helicase DDX3X [EC:3.6.4.13];DDX3X:ATP-dependent RNA helicase DDX3X [EC:3.6.4.13];DDX3X:ATP-dependent RNA helicase DDX3X [EC:3.6.4.13];	Viral carcinogenesis ;Hepatitis B ;RIG-I-like receptor signaling pathway ;	IPR027417;IPR001650;IPR000629;IPR011545;IPR014001;IPR014014;	P-loop containing nucleoside triphosphate hydrolase;Helicase, C-terminal;ATP-dependent RNA helicase DEAD-box, conserved site;DEAD/DEAH box helicase domain;Helicase superfamily 1/2, ATP-binding domain;RNA helicase, DEAD-box type, Q motif;		4
EDN21223	154316598	hypothetical protein BC1G_04230	1	cytosol			molecular_function;catalytic activity;oxidoreductase activity;	K00059	fabG:3-oxoacyl-[acyl-carrier protein] reductase [EC:1.1.1.100];fabG:3-oxoacyl-[acyl-carrier protein] reductase [EC:1.1.1.100];fabG:3-oxoacyl-[acyl-carrier protein] reductase [EC:1.1.1.100];fabG:3-oxoacyl-[acyl-carrier protein] reductase [EC:1.1.1.100];fabG:3-oxoacyl-[acyl-carrier protein] reductase [EC:1.1.1.100];	Metabolic pathways ;Fatty acid metabolism ;Biosynthesis of unsaturated fatty acids ;Fatty acid biosynthesis ;Biotin metabolism ;	IPR020904;IPR016040;IPR002347;IPR002198;	Short-chain dehydrogenase/reductase, conserved site;NAD(P)-binding domain;Glucose/ribitol dehydrogenase;Short-chain dehydrogenase/reductase SDR;		2
EDN25280	154312182	hypothetical protein BC1G_06124	2	cytosol				K00966	GMPP:mannose-1-phosphate guanylyltransferase [EC:2.7.7.13];GMPP:mannose-1-phosphate guanylyltransferase [EC:2.7.7.13];GMPP:mannose-1-phosphate guanylyltransferase [EC:2.7.7.13];GMPP:mannose-1-phosphate guanylyltransferase [EC:2.7.7.13];	Metabolic pathways ;Biosynthesis of secondary metabolites ;Amino sugar and nucleotide sugar metabolism ;Fructose and mannose metabolism ;	IPR018357;IPR029044;IPR005835;IPR001451;	Hexapeptide transferase, conserved site;Nucleotide-diphospho-sugar transferases;Nucleotidyl transferase;Bacterial transferase hexapeptide repeat;		4
EDN23857	154314666	hypothetical protein BC1G_04042	1	mitochondria				K00721	DPM1:dolichol-phosphate mannosyltransferase [EC:2.4.1.83];DPM1:dolichol-phosphate mannosyltransferase [EC:2.4.1.83];	Metabolic pathways ;N-Glycan biosynthesis ;	IPR029044;IPR001173;	Nucleotide-diphospho-sugar transferases;Glycosyltransferase 2-like;		0.666667
EDN26063	154289185	hypothetical protein BC1G_16223, partial	1	nuclear							IPR011989;IPR016024;IPR004155;	Armadillo-like helical;Armadillo-type fold;PBS lyase HEAT-like repeat;		3
EDN18976	154295956	inosine 5-monophosphate dehydrogenase	1	cytosol	nitrogen compound metabolic process;organic substance biosynthetic process;cellular aromatic compound metabolic process;phosphate-containing compound metabolic process;small molecule metabolic process;phosphorus metabolic process;nucleotide biosynthetic process;nucleoside phosphate metabolic process;cellular nitrogen compound metabolic process;single-organism metabolic process;organophosphate bio…		molecular_function;oxidoreductase activity;oxidoreductase activity, acting on CH-OH group of donors;catalytic activity;oxidoreductase activity, acting on the CH-OH group of donors, NAD = or NADP as acceptor;IMP dehydrogenase activity;	K00088	guaB:IMP dehydrogenase [EC:1.1.1.205];guaB:IMP dehydrogenase [EC:1.1.1.205];guaB:IMP dehydrogenase [EC:1.1.1.205];guaB:IMP dehydrogenase [EC:1.1.1.205];	Metabolic pathways ;Biosynthesis of secondary metabolites ;Purine metabolism ;Drug metabolism - other enzymes ;	IPR000644;IPR015875;IPR013785;IPR001093;IPR005990;	CBS domain;IMP dehydrogenase / GMP reductase, conserved site;Aldolase-type TIM barrel;IMP dehydrogenase/GMP reductase;Inosine-5'-monophosphate dehydrogenase;		5
os2	154323950	hypothetical protein BC1G_00374	2	cytosol	biological_process;cellular response to stimulus;cell communication;cellular process;regulation of cellular process;signaling;single-organism process;regulation of biological process;single-organism cellular process;biological regulation;single organism signaling;response to stimulus;signal transduction;	membrane;intrinsic to membrane;cellular_component;membrane part;integral to membrane;	molecular_function;molecular transducer activity;signal transducer activity;				IPR005467;IPR004358;IPR001789;IPR011006;IPR003661;IPR003660;IPR009082;IPR003594;	Signal transduction histidine kinase, core;Signal transduction histidine kinase-related protein, C-terminal;Signal transduction response regulator, receiver domain;CheY-like superfamily;Signal transduction histidine kinase EnvZ-like, dimerisation/phosphoacceptor domain;HAMP linker domain;Signal transduction histidine kinase, homodimeric domain;Histidine kinase-like ATPase, C-terminal domain;		0
EDN17961	154318155	hypothetical protein BC1G_03245	1	nuclear			molecular_function;catalytic activity;transferase activity;transferase activity, transferring phosphorus-containing groups;				IPR008271;IPR017441;IPR000961;IPR000719;IPR002290;IPR011009;	Serine/threonine-protein kinase, active site;Protein kinase, ATP binding site;AGC-kinase, C-terminal;Protein kinase domain;Serine/threonine/dual specificity protein kinase, catalytic domain;Protein kinase-like domain;		0
EDN32993	154318564	hypothetical protein BC1G_02671	1	nuclear							IPR003388;	Reticulon;
EDN18898	154318128	hypothetical protein BC1G_03047	2	cytosol		membrane;intrinsic to membrane;cellular_component;membrane part;integral to membrane;					IPR005344;	Uncharacterised protein family UPF0121;
EDN17515	154323388	hypothetical protein BC1G_00093	1	nuclear			molecular_function;binding;cation binding;ion binding;metal ion binding;				IPR007087;IPR015880;IPR013087;	Zinc finger, C2H2;Zinc finger, C2H2-like;Zinc finger C2H2-type/integrase DNA-binding domain;		0
EDN17905	154324168	hypothetical protein BC1G_00483	1	cytosol	gene expression;nitrogen compound metabolic process;cellular aromatic compound metabolic process;organic substance biosynthetic process;nucleic acid metabolic process;cellular macromolecule metabolic process;small molecule metabolic process;oxoacid metabolic process;translation;cellular nitrogen compound metabolic process;single-organism metabolic process;cellular macromolecule biosynthetic proce…	intracellular;cell part;cell;intracellular part;cellular_component;cytoplasm;	nucleoside phosphate binding;molecular_function;binding;heterocyclic compound binding;small molecule binding;organic cyclic compound binding;nucleotide binding;ligase activity;ligase activity, forming carbon-oxygen bonds;catalytic activity;aminoacyl-tRNA ligase activity;ligase activity, forming aminoacyl-tRNA and related compounds;phenylalanine-tRNA ligase activity;purine ribonucleotide binding;a…	K01889	FARSA:phenylalanyl-tRNA synthetase alpha chain [EC:6.1.1.20];	Aminoacyl-tRNA biosynthesis ;	IPR004529;IPR002319;IPR006195;	Phenylalanyl-tRNA synthetase, class IIc, alpha subunit;Phenylalanyl-tRNA synthetase;Aminoacyl-tRNA synthetase, class II;		1.4
EDN20717	154316989	hypothetical protein BC1G_03912	2	mitochondria	biological_process;cellular process;metabolic process;alditol phosphate metabolic process;phosphate-containing compound metabolic process;organophosphate metabolic process;carbohydrate derivative metabolic process;organic substance metabolic process;cellular metabolic process;phosphorus metabolic process;glycerol-3-phosphate metabolic process;single-organism metabolic process;oxidation-reduction …	intracellular;cytoplasmic part;protein complex;cytoplasm;catalytic complex;macromolecular complex;cell part;cell;oxidoreductase complex;intracellular part;cellular_component;glycerol-3-phosphate dehydrogenase complex;	molecular_function;oxidoreductase activity, acting on the CH-OH group of donors, = quinone or similar compound as acceptor;oxidoreductase activity;oxidoreductase activity, acting on CH-OH group of donors;catalytic activity;glycerol-3-phosphate dehydrogenase activity;	K00111	glpA:glycerol-3-phosphate dehydrogenase [EC:1.1.5.3];glpA:glycerol-3-phosphate dehydrogenase [EC:1.1.5.3];	Biosynthesis of secondary metabolites ;Glycerophospholipid metabolism ;	IPR000447;IPR006076;	FAD-dependent glycerol-3-phosphate dehydrogenase;FAD dependent oxidoreductase;		2
EDN20769	154293270	glucose 1-dehydrogenase	1	cytosol	biological_process;metabolic process;		molecular_function;catalytic activity;oxidoreductase activity;				IPR016040;IPR002347;IPR002198;IPR020904;	NAD(P)-binding domain;Glucose/ribitol dehydrogenase;Short-chain dehydrogenase/reductase SDR;Short-chain dehydrogenase/reductase, conserved site;		2
EDN21986	154291438	L-arabinitol 4-dehydrogenase	1	cytosol				K00008	SORD:L-iditol 2-dehydrogenase [EC:1.1.1.14];SORD:L-iditol 2-dehydrogenase [EC:1.1.1.14];SORD:L-iditol 2-dehydrogenase [EC:1.1.1.14];	Metabolic pathways ;Fructose and mannose metabolism ;Pentose and glucuronate interconversions ;	IPR016040;IPR011032;IPR013149;IPR013154;	NAD(P)-binding domain;GroES (chaperonin 10)-like;Alcohol dehydrogenase, C-terminal;Alcohol dehydrogenase GroES-like;		0.666667
EDN29467	154304009	hypothetical protein BC1G_09640	1	cytosol				K00003	E1.1.1.3:homoserine dehydrogenase [EC:1.1.1.3];E1.1.1.3:homoserine dehydrogenase [EC:1.1.1.3];E1.1.1.3:homoserine dehydrogenase [EC:1.1.1.3];E1.1.1.3:homoserine dehydrogenase [EC:1.1.1.3];E1.1.1.3:homoserine dehydrogenase [EC:1.1.1.3];E1.1.1.3:homoserine dehydrogenase [EC:1.1.1.3];E1.1.1.3:homoserine dehydrogenase [EC:1.1.1.3];E1.1.1.3:homoserine dehydrogenase [EC:1.1.1.3];	Metabolic pathways ;Biosynthesis of secondary metabolites ;Biosynthesis of antibiotics ;Microbial metabolism in diverse environments ;Biosynthesis of amino acids ;Glycine, serine and threonine metabolism ;Cysteine and methionine metabolism ;Lysine biosynthesis ;	IPR016040;IPR019811;IPR001342;IPR005106;	NAD(P)-binding domain;Homoserine dehydrogenase, conserved site;Homoserine dehydrogenase, catalytic;Aspartate/homoserine dehydrogenase, NAD-binding;		3
EDN17957	154318147	conserved hypothetical protein	4	cytosol	biological_process;single-organism metabolic process;cellular process;metabolic process;small molecule metabolic process;cellular metabolic process;one-carbon metabolic process;		molecular_function;hydrolase activity;trialkylsulfonium hydrolase activity;hydrolase activity, acting on ether bonds;catalytic activity;adenosylhomocysteinase activity;	K01251	E3.3.1.1:adenosylhomocysteinase [EC:3.3.1.1];E3.3.1.1:adenosylhomocysteinase [EC:3.3.1.1];	Metabolic pathways ;Cysteine and methionine metabolism ;	IPR015878;IPR016040;IPR000043;IPR020082;	S-adenosyl-L-homocysteine hydrolase, NAD binding domain;NAD(P)-binding domain;Adenosylhomocysteinase;S-adenosyl-L-homocysteine hydrolase, conserved site;		4
EDN27362	154321515	hypothetical protein BC1G_01632	1	cytosol							IPR007667;	Hypoxia induced protein, domain;		4
EDN26966	154309684	hypothetical protein BC1G_07312	1	mitochondria			molecular_function;binding;protein binding;	K03130	TAF5:transcription initiation factor TFIID subunit 5;TAF5:transcription initiation factor TFIID subunit 5;	Basal transcription factors ;Herpes simplex infection ;	IPR020472;IPR015943;IPR001680;IPR017986;IPR007582;IPR019775;	G-protein beta WD-40 repeat;WD40/YVTN repeat-like-containing domain;WD40 repeat;WD40-repeat-containing domain;TFIID subunit, WD40-associated region;WD40 repeat, conserved site;		1.4
EDN23710	154289967	hypothetical protein BC1G_15884	2	nuclear							IPR011991;IPR000253;IPR008984;IPR001766;	Winged helix-turn-helix DNA-binding domain;Forkhead-associated (FHA) domain;SMAD/FHA domain;Transcription factor, fork head;		0.666667
EDN28829	154305201	hypothetical protein BC1G_08895	2	cytosol	biological_process;cellular localization;cellular process;single-organism process;single-organism cellular process;transport;establishment of localization in cell;establishment of localization;localization;intracellular transport;			K15306	RANBP1:Ran-binding protein 1;RANBP1:Ran-binding protein 1;	HTLV-I infection ;Viral carcinogenesis ;	IPR000156;IPR011993;	Ran binding domain;Pleckstrin homology-like domain;		2.14286
EDN26191	154311497	hypothetical protein BC1G_06601	1	cytosol	macromolecule localization;cellular macromolecule localization;cellular process;single-organism process;single-organism cellular process;intracellular transport;protein transport;establishment of localization;establishment of protein localization;cellular localization;biological_process;protein localization;transport;establishment of localization in cell;cellular protein localization;organic subs…		protein binding;molecular_function;GTPase binding;small GTPase binding;binding;enzyme binding;Ras GTPase binding;Ran GTPase binding;				IPR001494;IPR016024;IPR005043;IPR011989;IPR013713;	Importin-beta, N-terminal domain;Armadillo-type fold;CAS/CSE, C-terminal;Armadillo-like helical;Exportin/Importin, Cse1-like;		3
EDN26630	154310371	conserved hypothetical protein	2	nuclear			molecular_function;catalytic activity;				IPR008928;IPR004888;	Six-hairpin glycosidase-like;Glycoside hydrolase, family 63;		0.666667
EDN33232	154298519	NADH-ubiquinone oxidoreductase 51 kDa subunit	2	mitochondria				K03942	NDUFV1:NADH dehydrogenase (ubiquinone) flavoprotein 1 [EC:1.6.5.3 1.6.99.3];NDUFV1:NADH dehydrogenase (ubiquinone) flavoprotein 1 [EC:1.6.5.3 1.6.99.3];NDUFV1:NADH dehydrogenase (ubiquinone) flavoprotein 1 [EC:1.6.5.3 1.6.99.3];NDUFV1:NADH dehydrogenase (ubiquinone) flavoprotein 1 [EC:1.6.5.3 1.6.99.3];NDUFV1:NADH dehydrogenase (ubiquinone) flavoprotein 1 [EC:1.6.5.3 1.6.99.3];NDUFV1:NADH dehydro…	Metabolic pathways ;Huntington's disease ;Oxidative phosphorylation ;Alzheimer's disease ;Parkinson's disease ;Non-alcoholic fatty liver disease (NAFLD) ;	IPR019554;IPR019575;IPR001949;IPR011538;IPR011537;	Soluble ligand binding domain;NADH-ubiquinone oxidoreductase 51 kDa subunit, iron-sulphur binding domain;NADH:ubiquinone oxidoreductase, 51kDa subunit, conserved site;NADH-ubiquinone oxidoreductase 51 kDa subunit, FMN-binding domain;NADH ubiquinone oxidoreductase, F subunit;		2.7
EDN20621	154316797	hypothetical protein BC1G_03816	1	cytosol	biological_process;metabolic process;single-organism metabolic process;oxidation-reduction process;		molecular_function;catalytic activity;oxidoreductase activity;	K00128	E1.2.1.3:aldehyde dehydrogenase (NAD+) [EC:1.2.1.3];E1.2.1.3:aldehyde dehydrogenase (NAD+) [EC:1.2.1.3];E1.2.1.3:aldehyde dehydrogenase (NAD+) [EC:1.2.1.3];E1.2.1.3:aldehyde dehydrogenase (NAD+) [EC:1.2.1.3];E1.2.1.3:aldehyde dehydrogenase (NAD+) [EC:1.2.1.3];E1.2.1.3:aldehyde dehydrogenase (NAD+) [EC:1.2.1.3];E1.2.1.3:aldehyde dehydrogenase (NAD+) [EC:1.2.1.3];E1.2.1.3:aldehyde dehydrogenase (NA…	Metabolic pathways ;Biosynthesis of secondary metabolites ;Biosynthesis of antibiotics ;Microbial metabolism in diverse environments ;Arginine and proline metabolism ;Glycolysis / Gluconeogenesis ;Pyruvate metabolism ;Valine, leucine and isoleucine degradation ;Glycerolipid metabolism ;Lysine degradation ;Tryptophan metabolism ;Fatty acid degradation ;Pentose and glucuronate interconversions ;His…	IPR015590;IPR016161;IPR016163;IPR016162;	Aldehyde dehydrogenase domain;Aldehyde/histidinol dehydrogenase;Aldehyde dehydrogenase, C-terminal;Aldehyde dehydrogenase N-terminal domain;		0
sey1	259509967	hypothetical protein BC1G_07815	2	cytosol			purine ribonucleotide binding;anion binding;ribonucleotide binding;small molecule binding;ion binding;ribonucleoside binding;purine ribonucleoside triphosphate binding;carbohydrate derivative binding;nucleoside phosphate binding;molecular_function;guanyl nucleotide binding;nucleotide binding;nucleoside binding;heterocyclic compound binding;binding;purine nucleoside binding;guanyl ribonucleotide b…				IPR008803;IPR030386;IPR027417;	RHD3/Sey1;GB1/RHD3-type guanine nucleotide-binding (G) domain;P-loop containing nucleoside triphosphate hydrolase;
mcr1	187609606	NADH-cytochrome b5 reductase	2	mitochondria				K00326	E1.6.2.2:cytochrome-b5 reductase [EC:1.6.2.2];	Amino sugar and nucleotide sugar metabolism ;	IPR008333;IPR017938;IPR017927;IPR001433;IPR001709;IPR001834;	Oxidoreductase, FAD-binding domain;Riboflavin synthase-like beta-barrel;Ferredoxin reductase-type FAD-binding domain;Oxidoreductase FAD/NAD(P)-binding;Flavoprotein pyridine nucleotide cytochrome reductase;NADH:cytochrome b5 reductase (CBR);		2
EDN24114	154314365	phospho-2-dehydro-3-deoxyheptonate aldolase	1	cytosol	biological_process;metabolic process;biosynthetic process;			K01626	E2.5.1.54:3-deoxy-7-phosphoheptulonate synthase [EC:2.5.1.54];E2.5.1.54:3-deoxy-7-phosphoheptulonate synthase [EC:2.5.1.54];E2.5.1.54:3-deoxy-7-phosphoheptulonate synthase [EC:2.5.1.54];E2.5.1.54:3-deoxy-7-phosphoheptulonate synthase [EC:2.5.1.54];E2.5.1.54:3-deoxy-7-phosphoheptulonate synthase [EC:2.5.1.54];	Metabolic pathways ;Biosynthesis of secondary metabolites ;Biosynthesis of antibiotics ;Biosynthesis of amino acids ;Phenylalanine, tyrosine and tryptophan biosynthesis ;	IPR013785;IPR006219;IPR006218;	Aldolase-type TIM barrel;DHAP synthase, class 1;DAHP synthetase I/KDSA;
EDN17728	154323814	phospho-2-dehydro-3-deoxyheptonate aldolase	1	cytoskeleton				K01626	E2.5.1.54:3-deoxy-7-phosphoheptulonate synthase [EC:2.5.1.54];E2.5.1.54:3-deoxy-7-phosphoheptulonate synthase [EC:2.5.1.54];E2.5.1.54:3-deoxy-7-phosphoheptulonate synthase [EC:2.5.1.54];E2.5.1.54:3-deoxy-7-phosphoheptulonate synthase [EC:2.5.1.54];E2.5.1.54:3-deoxy-7-phosphoheptulonate synthase [EC:2.5.1.54];	Metabolic pathways ;Biosynthesis of secondary metabolites ;Biosynthesis of antibiotics ;Biosynthesis of amino acids ;Phenylalanine, tyrosine and tryptophan biosynthesis ;	IPR002480;	DAHP synthetase, class II;
EDN32701	154298987	L-lactate ferricytochrome c oxidoreductase	1	cytosol	biological_process;single-organism metabolic process;metabolic process;oxidation-reduction process;		coenzyme binding;cofactor binding;anion binding;ribonucleotide binding;small molecule binding;ion binding;carbohydrate derivative binding;nucleoside phosphate binding;molecular_function;nucleotide binding;binding;heterocyclic compound binding;organic cyclic compound binding;FMN binding;catalytic activity;oxidoreductase activity;				IPR001199;IPR000262;IPR013785;IPR012133;IPR018506;	Cytochrome b5-like heme/steroid binding domain;FMN-dependent dehydrogenase;Aldolase-type TIM barrel;Alpha-hydroxy acid dehydrogenase, FMN-dependent;Cytochrome b5, heme-binding site;		2
EDN20137	154317250	hypothetical protein BC1G_03527	1	mitochondria	biological_process;single-organism metabolic process;metabolic process;oxidation-reduction process;			K00286	E1.5.1.2:pyrroline-5-carboxylate reductase [EC:1.5.1.2];E1.5.1.2:pyrroline-5-carboxylate reductase [EC:1.5.1.2];E1.5.1.2:pyrroline-5-carboxylate reductase [EC:1.5.1.2];E1.5.1.2:pyrroline-5-carboxylate reductase [EC:1.5.1.2];E1.5.1.2:pyrroline-5-carboxylate reductase [EC:1.5.1.2];	Metabolic pathways ;Biosynthesis of secondary metabolites ;Biosynthesis of antibiotics ;Biosynthesis of amino acids ;Arginine and proline metabolism ;	IPR028939;IPR000304;IPR008927;IPR016040;IPR029036;	Pyrroline-5-carboxylate reductase, catalytic, N-terminal;Pyrroline-5-carboxylate reductase;6-phosphogluconate dehydrogenase, C-terminal-like;NAD(P)-binding domain;Pyrroline-5-carboxylate reductase, dimerisation domain;		0
EDN25364	154312350	hypothetical protein BC1G_06208	1	nuclear			purine ribonucleotide binding;anion binding;ribonucleotide binding;small molecule binding;ion binding;ribonucleoside binding;purine ribonucleoside triphosphate binding;carbohydrate derivative binding;adenyl ribonucleotide binding;nucleoside phosphate binding;molecular_function;nucleotide binding;nucleoside binding;adenyl nucleotide binding;heterocyclic compound binding;binding;purine nucleoside b…				IPR017441;IPR002290;IPR011009;IPR008271;IPR000719;	Protein kinase, ATP binding site;Serine/threonine/dual specificity protein kinase, catalytic domain;Protein kinase-like domain;Serine/threonine-protein kinase, active site;Protein kinase domain;		0.666667
EDN27418	154309465	hypothetical protein BC1G_07203	1	nuclear			molecular_function;binding;protein binding;	K11838	USP7:ubiquitin carboxyl-terminal hydrolase 7 [EC:3.4.19.12];USP7:ubiquitin carboxyl-terminal hydrolase 7 [EC:3.4.19.12];USP7:ubiquitin carboxyl-terminal hydrolase 7 [EC:3.4.19.12];USP7:ubiquitin carboxyl-terminal hydrolase 7 [EC:3.4.19.12];	Epstein-Barr virus infection ;Viral carcinogenesis ;Herpes simplex infection ;FoxO signaling pathway ;	IPR018200;IPR024729;IPR008974;IPR001394;IPR028889;	Ubiquitin specific protease, conserved site;ICP0-binding domain of Ubiquitin-specific protease 7;TRAF-like;Peptidase C19, ubiquitin carboxyl-terminal hydrolase;Ubiquitin specific protease domain;		2
EDN21000	154292681	mitochondrial 2-oxodicarboxylate transport protein	1	cytosol							IPR023395;IPR018108;IPR002067;	Mitochondrial carrier domain;Mitochondrial substrate/solute carrier;Mitochondrial carrier protein;		0
EDN17547	154323452	hypothetical protein BC1G_00125	2	cytosol,nuclear	organonitrogen compound metabolic process;nitrogen compound metabolic process;cellular aromatic compound metabolic process;cellular process;nucleobase-containing small molecule metabolic process;carbohydrate derivative metabolic process;small molecule metabolic process;cellular nitrogen compound metabolic process;glycosyl compound metabolic process;biological_process;nucleobase-containing compoun…						IPR000836;IPR029057;	Phosphoribosyltransferase domain;Phosphoribosyltransferase-like;		0
EDN22467	154315523	hypothetical protein BC1G_04334	1	nuclear			molecular_function;binding;heterocyclic compound binding;organic cyclic compound binding;nucleic acid binding;	K10643	CNOT4:CCR4-NOT transcription complex subunit 4 [EC:6.3.2.19];	RNA degradation ;	IPR012677;IPR013083;IPR000504;IPR000571;IPR001841;IPR003954;	Nucleotide-binding alpha-beta plait domain;Zinc finger, RING/FYVE/PHD-type;RNA recognition motif domain;Zinc finger, CCCH-type;Zinc finger, RING-type;RNA recognition motif domain, eukaryote;		1.66667
EDN17481	154323320	conserved hypothetical protein	3	cytosol	biological_process;single-organism metabolic process;metabolic process;oxidation-reduction process;		molecular_function;antioxidant activity;catalytic activity;oxidoreductase activity;				IPR019479;IPR012336;IPR000866;	Peroxiredoxin, C-terminal;Thioredoxin-like fold;Alkyl hydroperoxide reductase subunit C/ Thiol specific antioxidant;		0.5
EDN22419	154315427	hypothetical protein BC1G_04286	1	cytosol	lipid metabolic process;cellular process;phosphatidylinositol metabolic process;phosphate-containing compound metabolic process;phosphorus metabolic process;biological_process;phosphorylation;single-organism metabolic process;metabolic process;glycerophospholipid metabolic process;glycerolipid metabolic process;lipid phosphorylation;organophosphate metabolic process;phospholipid metabolic process…			K01082	E3.1.3.7:3'(2'), 5'-bisphosphate nucleotidase [EC:3.1.3.7];E3.1.3.7:3'(2'), 5'-bisphosphate nucleotidase [EC:3.1.3.7];E3.1.3.7:3'(2'), 5'-bisphosphate nucleotidase [EC:3.1.3.7];E3.1.3.7:3'(2'), 5'-bisphosphate nucleotidase [EC:3.1.3.7];	Metabolic pathways ;Biosynthesis of antibiotics ;Microbial metabolism in diverse environments ;Sulfur metabolism ;	IPR006239;IPR020583;IPR020550;IPR000760;	3(2),5 -bisphosphate nucleotidase HAL2;Inositol monophosphatase, metal-binding site;Inositol monophosphatase, conserved site;Inositol monophosphatase;
EDN21337	154292352	hypothetical protein BC1G_14665	1	peroxisome			molecular_function;binding;heterocyclic compound binding;organic cyclic compound binding;nucleic acid binding;RNA binding;catalytic activity;transferase activity;transferase activity, transferring one-carbon groups;methyltransferase activity;				IPR023267;IPR018314;IPR029063;IPR001678;	RNA (C5-cytosine) methyltransferase;Bacterial Fmu (Sun)/eukaryotic nucleolar NOL1/Nop2p, conserved site;S-adenosyl-L-methionine-dependent methyltransferase;SAM-dependent methyltransferase RsmB/NOP2-type;
EDN21577	154291961	hypothetical protein BC1G_14283, partial	1	nuclear				K01613	psd:phosphatidylserine decarboxylase [EC:4.1.1.65];psd:phosphatidylserine decarboxylase [EC:4.1.1.65];psd:phosphatidylserine decarboxylase [EC:4.1.1.65];	Metabolic pathways ;Biosynthesis of secondary metabolites ;Glycerophospholipid metabolism ;	IPR018247;IPR000008;IPR002048;IPR011992;	EF-Hand 1, calcium-binding site;C2 domain;EF-hand domain;EF-hand domain pair;
EDN21480	154292102	hypothetical protein BC1G_14860	1	mitochondria							IPR029069;IPR002539;	HotDog domain;MaoC-like domain;		1.4
EDN30242	154303134	hypothetical protein BC1G_09587	1	nuclear			molecular_function;binding;heterocyclic compound binding;organic cyclic compound binding;nucleic acid binding;				IPR000504;IPR012677;	RNA recognition motif domain;Nucleotide-binding alpha-beta plait domain;		0
EDN26794	154310240	hypothetical protein BC1G_07040	1	nuclear	biological_process;single-organism metabolic process;metabolic process;oxidation-reduction process;		molecular_function;antioxidant activity;catalytic activity;oxidoreductase activity;				IPR000866;IPR012336;	Alkyl hydroperoxide reductase subunit C/ Thiol specific antioxidant;Thioredoxin-like fold;		0
EDN24343	154314122	hypothetical protein BC1G_05004	2	mitochondria							IPR016040;IPR002347;IPR002198;IPR020904;	NAD(P)-binding domain;Glucose/ribitol dehydrogenase;Short-chain dehydrogenase/reductase SDR;Short-chain dehydrogenase/reductase, conserved site;		2
EDN27090	154320971	hypothetical protein BC1G_01360	1	nuclear	single-organism transport;biological_process;cellular localization;cellular process;single-organism process;single-organism cellular process;transport;establishment of localization in cell;intracellular transport;establishment of localization;localization;vacuolar transport;			K12198	CHMP5:charged multivesicular body protein 5;	Endocytosis ;	IPR005024;	Snf7 family;
EDN26550	154310686	hypothetical protein BC1G_06817	1	nuclear	single-organism transport;biological_process;cellular localization;cellular process;single-organism process;single-organism cellular process;transport;establishment of localization in cell;intracellular transport;establishment of localization;localization;vacuolar transport;			K12197	CHMP1:charged multivesicular body protein 1;	Endocytosis ;	IPR005024;	Snf7 family;
EDN26439	154310937	hypothetical protein BC1G_06447	1	nuclear			molecular_function;binding;cation binding;ion binding;metal ion binding;				IPR000571;	Zinc finger, CCCH-type;		0
EDN30772	154301902	hypothetical protein BC1G_10188	3	cytosol			molecular_function;binding;	K03456	PPP2R1:serine/threonine-protein phosphatase 2A regulatory subunit A;PPP2R1:serine/threonine-protein phosphatase 2A regulatory subunit A;PPP2R1:serine/threonine-protein phosphatase 2A regulatory subunit A;PPP2R1:serine/threonine-protein phosphatase 2A regulatory subunit A;PPP2R1:serine/threonine-protein phosphatase 2A regulatory subunit A;PPP2R1:serine/threonine-protein phosphatase 2A regulatory s…	Cell cycle - yeast ;Meiosis - yeast ;mRNA surveillance pathway ;Oocyte meiosis ;AMPK signaling pathway ;PI3K-Akt signaling pathway ;Sphingolipid signaling pathway ;Tight junction ;Dopaminergic synapse ;Hepatitis C ;Adrenergic signaling in cardiomyocytes ;Hippo signaling pathway ;TGF-beta signaling pathway ;Long-term depression ;Hippo signaling pathway - fly ;Chagas disease (American trypanosomias…	IPR021133;IPR016024;IPR011989;	HEAT, type 2;Armadillo-type fold;Armadillo-like helical;		2
EDN20697	154316949	hypothetical protein BC1G_03892	2	cytosol			molecular_function;catalytic activity;				IPR013785;IPR004136;	Aldolase-type TIM barrel;2-nitropropane dioxygenase, NPD;		2
EDN31720	154300666	hypothetical protein BC1G_10921	2	cytosol			molecular_function;catalytic activity;	K01253	EPHX1:microsomal epoxide hydrolase [EC:3.3.2.9];EPHX1:microsomal epoxide hydrolase [EC:3.3.2.9];EPHX1:microsomal epoxide hydrolase [EC:3.3.2.9];	Chemical carcinogenesis ;Metabolism of xenobiotics by cytochrome P450 ;Bile secretion ;	IPR000639;IPR010497;IPR029058;	Epoxide hydrolase-like;Epoxide hydrolase, N-terminal;Alpha/Beta hydrolase fold;		0
EDN26225	154311020	hypothetical protein BC1G_06628	2	nuclear			purine ribonucleotide binding;anion binding;ribonucleotide binding;small molecule binding;ion binding;ribonucleoside binding;purine ribonucleoside triphosphate binding;carbohydrate derivative binding;nucleoside phosphate binding;molecular_function;guanyl nucleotide binding;nucleotide binding;nucleoside binding;heterocyclic compound binding;binding;purine nucleoside binding;guanyl ribonucleotide b…				IPR027417;IPR030379;	P-loop containing nucleoside triphosphate hydrolase;Septin-type guanine nucleotide-binding (G) domain;		0.666667
EDN18719	154317770	conserved hypothetical protein	4	nuclear							IPR027417;IPR030379;	P-loop containing nucleoside triphosphate hydrolase;Septin-type guanine nucleotide-binding (G) domain;		0
fg1020	154315992	hypothetical protein BC1G_04568	2	nuclear				K10597	UBE4B:ubiquitin conjugation factor E4 B [EC:6.3.2.19];UBE4B:ubiquitin conjugation factor E4 B [EC:6.3.2.19];	Protein processing in endoplasmic reticulum ;Ubiquitin mediated proteolysis ;	IPR019474;IPR013083;IPR003613;	Ubiquitin conjugation factor E4, core;Zinc finger, RING/FYVE/PHD-type;U box domain;		2
EDN24823	154313087	hypothetical protein BC1G_05545	1	cytosol							IPR002347;IPR002198;IPR020904;IPR016040;	Glucose/ribitol dehydrogenase;Short-chain dehydrogenase/reductase SDR;Short-chain dehydrogenase/reductase, conserved site;NAD(P)-binding domain;		2
nde-1	154303667	hypothetical protein BC1G_08718	1	mitochondria	biological_process;single-organism metabolic process;metabolic process;oxidation-reduction process;		molecular_function;catalytic activity;oxidoreductase activity;				IPR001327;IPR023753;IPR002048;IPR011992;IPR018247;	Pyridine nucleotide-disulphide oxidoreductase, NAD-binding domain;Pyridine nucleotide-disulphide oxidoreductase, FAD/NAD(P)-binding domain;EF-hand domain;EF-hand domain pair;EF-Hand 1, calcium-binding site;		0
mpd1	154298590	hypothetical protein BC1G_11550	1	cytosol				K00009	mtlD:mannitol-1-phosphate 5-dehydrogenase [EC:1.1.1.17];	Fructose and mannose metabolism ;	IPR013131;IPR016040;	Mannitol dehydrogenase, N-terminal;NAD(P)-binding domain;		0
EDN28562	154320418	guanine nucleotide-binding protein alpha subunit	1	nuclear				K04534	GNAO:guanine nucleotide-binding protein G(o) subunit alpha;GNAO:guanine nucleotide-binding protein G(o) subunit alpha;GNAO:guanine nucleotide-binding protein G(o) subunit alpha;GNAO:guanine nucleotide-binding protein G(o) subunit alpha;GNAO:guanine nucleotide-binding protein G(o) subunit alpha;GNAO:guanine nucleotide-binding protein G(o) subunit alpha;GNAO:guanine nucleotide-binding protein G(o) …	Oxytocin signaling pathway ;Alcoholism ;Dopaminergic synapse ;Rap1 signaling pathway ;Serotonergic synapse ;Retrograde endocannabinoid signaling ;Melanogenesis ;GABAergic synapse ;Estrogen signaling pathway ;Glutamatergic synapse ;Toxoplasmosis ;Long-term depression ;Cholinergic synapse ;Chagas disease (American trypanosomiasis) ;Circadian entrainment ;Morphine addiction ;	IPR027417;IPR001019;IPR011025;IPR002975;	P-loop containing nucleoside triphosphate hydrolase;Guanine nucleotide binding protein (G-protein), alpha subunit;G protein alpha subunit, helical insertion;Fungal G-protein, alpha subunit;		0.666667
EDN24116	154314369	hypothetical protein BC1G_05278	4	cytosol			molecular_function;catalytic activity;	K01196	AGL:glycogen debranching enzyme [EC:2.4.1.25 3.2.1.33];AGL:glycogen debranching enzyme [EC:2.4.1.25 3.2.1.33];	Metabolic pathways ;Starch and sucrose metabolism ;	IPR006421;IPR008928;IPR029436;IPR017853;IPR013781;IPR010401;	Glycogen debranching enzyme, metazoa;Six-hairpin glycosidase-like;Eukaryotic glycogen debranching enzyme, N-terminal domain;Glycoside hydrolase superfamily;Glycoside hydrolase, catalytic domain;Glycogen debranching enzyme;		0.666667
EDN28167	154308289	hypothetical protein BC1G_07890	1	nuclear							IPR020683;IPR007087;	Ankyrin repeat-containing domain;Zinc finger, C2H2;		2
EDN26963	154309678	hypothetical protein BC1G_07309	1	nuclear							IPR015404;IPR001683;IPR027267;	Vps5 C-terminal;Phox homologous domain;Arfaptin homology (AH) domain/BAR domain;		0
EDN32033	154300078	hypothetical protein BC1G_11228	1	mitochondria	lipid metabolic process;organic substance catabolic process;cellular lipid catabolic process;short-chain fatty acid metabolic process;small molecule catabolic process;oxoacid metabolic process;small molecule metabolic process;fatty acid catabolic process;monocarboxylic acid metabolic process;monocarboxylic acid catabolic process;single-organism metabolic process;single-organism catabolic process;…		molecular_function;carbon-oxygen lyase activity;hydro-lyase activity;catalytic activity;lyase activity;2-methylcitrate dehydratase activity;	K01720	prpD:2-methylcitrate dehydratase [EC:4.2.1.79];	Propanoate metabolism ;	IPR012705;IPR005656;	2-methylcitrate dehydratase PrpD;MmgE/PrpD;		3
EDN23970	154289773	hypothetical protein BC1G_15958	1	nuclear	nitrogen compound metabolic process;gene expression;cellular aromatic compound metabolic process;RNA metabolic process;cellular macromolecule metabolic process;nucleic acid metabolic process;cellular process;cellular nitrogen compound metabolic process;biological_process;nucleobase-containing compound metabolic process;organic cyclic compound metabolic process;metabolic process;organic substance …						IPR019007;	WW domain binding protein 11;		0
EDN29084	154304889	hypothetical protein BC1G_09030	2	cytosol	biological_process;single-organism metabolic process;metabolic process;oxidation-reduction process;		molecular_function;catalytic activity;oxidoreductase activity;iron-sulfur cluster binding;binding;metal cluster binding;2 iron, 2 sulfur cluster binding;				IPR016156;IPR004099;IPR017941;IPR001327;IPR023753;IPR013027;	FAD/NAD-linked reductase, dimerisation domain;Pyridine nucleotide-disulphide oxidoreductase, dimerisation domain;Rieske [2Fe-2S] iron-sulphur domain;Pyridine nucleotide-disulphide oxidoreductase, NAD-binding domain;Pyridine nucleotide-disulphide oxidoreductase, FAD/NAD(P)-binding domain;FAD-dependent pyridine nucleotide-disulphide oxidoreductase;		2
EDN19498	154317559	hypothetical protein BC1G_03131	1	mitochondria				K00833	bioA:adenosylmethionine-8-amino-7-oxononanoate aminotransferase [EC:2.6.1.62];bioA:adenosylmethionine-8-amino-7-oxononanoate aminotransferase [EC:2.6.1.62];	Metabolic pathways ;Biotin metabolism ;	IPR015424;IPR015421;IPR015422;IPR005814;IPR027417;	Pyridoxal phosphate-dependent transferase;Pyridoxal phosphate-dependent transferase, major region, subdomain 1;Pyridoxal phosphate-dependent transferase, major region, subdomain 2;Aminotransferase class-III;P-loop containing nucleoside triphosphate hydrolase;		0
EDN23866	154314684	hypothetical protein BC1G_04051	1	cytosol			molecular_function;binding;heterocyclic compound binding;organic cyclic compound binding;tetrapyrrole binding;heme binding;				IPR001199;	Cytochrome b5-like heme/steroid binding domain;		0
EDN20111	154317198	hypothetical protein BC1G_03501	1	plasma membrane							IPR018303;IPR023214;IPR023299;IPR001757;IPR008250;IPR006544;	P-type ATPase, phosphorylation site;HAD-like domain;P-type ATPase, cytoplasmic domain N;P-type ATPase;P-type ATPase, A domain;P-type ATPase, subfamily V;		0
EDN21913	154291518	hypothetical protein BC1G_15004	1	nuclear							IPR022755;IPR007087;IPR003604;	Zinc finger, double-stranded RNA binding;Zinc finger, C2H2;Zinc finger, U1-type;		0
[truncated: 22 more rows]
